# Supplementary material for: Biological, ecological, conservation and legal information for all species and subspecies of Australian bird
Source: Sci Data. 2015 Nov 10;2:150061. doi: 10.1038/sdata.2015.61 (PMC4640137; doi:10.1038/sdata.2015.61)
Supplement: Supplementary file 1 [file sdata201561-isa1.zip]

Archive with 3 entries (3 files):
- i_Investigation.txt
- s_study_Franklin.txt
- a_assay_Franklin.txt
