# Supplementary material for: Biological, ecological, conservation and legal information for all species and subspecies of Australian bird
Source: Sci Data. 2015 Nov 10;2:150061. doi: 10.1038/sdata.2015.61 (PMC4640137; doi:10.1038/sdata.2015.61)
Supplement: Supplementary file 1 [file sdata201561-isa1.zip › s_study_Franklin.txt]

Source Name	Characteristics[organism]	Term Source REF	Term Accession Number	Characteristics[geographical location]	Term Source REF	Term Accession Number	Protocol REF	Sample Name
literature searches, see Australian_Bird_Data_Version_1_Metadata.csv	Struthio	NCBITAXON	NCBITaxon:8800	Australia	GAZ	GAZ:00000463	Data extraction	Ostrich
literature searches, see Australian_Bird_Data_Version_1_Metadata.csv	Struthio	NCBITAXON	NCBITaxon:8800	Australia	GAZ	GAZ:00000463	Data extraction	Eastern Ostrich
literature searches, see Australian_Bird_Data_Version_1_Metadata.csv	Casuarius	NCBITAXON	NCBITaxon:8786	Australia	GAZ	GAZ:00000463	Data extraction	Southern Cassowary
literature searches, see Australian_Bird_Data_Version_1_Metadata.csv	Casuarius	NCBITAXON	NCBITaxon:8786	Australia	GAZ	GAZ:00000463	Data extraction	Australian Southern Cassowary
literature searches, see Australian_Bird_Data_Version_1_Metadata.csv	Dromaius	NCBITAXON	NCBITaxon:8789	Australia	GAZ	GAZ:00000463	Data extraction	Emu
literature searches, see Australian_Bird_Data_Version_1_Metadata.csv	Dromaius	NCBITAXON	NCBITaxon:8789	Australia	GAZ	GAZ:00000463	Data extraction	Tasmanian Emu
literature searches, see Australian_Bird_Data_Version_1_Metadata.csv	Dromaius	NCBITAXON	NCBITaxon:8789	Australia	GAZ	GAZ:00000463	Data extraction	Mainland Emu
literature searches, see Australian_Bird_Data_Version_1_Metadata.csv	Dromaius	NCBITAXON	NCBITaxon:8789	Australia	GAZ	GAZ:00000463	Data extraction	King Island Emu
literature searches, see Australian_Bird_Data_Version_1_Metadata.csv	Dromaius	NCBITAXON	NCBITaxon:8789	Australia	GAZ	GAZ:00000463	Data extraction	Kangaroo Island Emu
literature searches, see Australian_Bird_Data_Version_1_Metadata.csv	Anseranas	NCBITAXON	NCBITaxon:8850	Australia	GAZ	GAZ:00000463	Data extraction	Magpie Goose
literature searches, see Australian_Bird_Data_Version_1_Metadata.csv	Dendrocygna	NCBITAXON	NCBITaxon:8870	Australia	GAZ	GAZ:00000463	Data extraction	Spotted Whistling-Duck
literature searches, see Australian_Bird_Data_Version_1_Metadata.csv	Dendrocygna	NCBITAXON	NCBITaxon:8870	Australia	GAZ	GAZ:00000463	Data extraction	Plumed Whistling-Duck
literature searches, see Australian_Bird_Data_Version_1_Metadata.csv	Dendrocygna	NCBITAXON	NCBITaxon:8870	Australia	GAZ	GAZ:00000463	Data extraction	Wandering Whistling-Duck
literature searches, see Australian_Bird_Data_Version_1_Metadata.csv	Dendrocygna	NCBITAXON	NCBITaxon:8870	Australia	GAZ	GAZ:00000463	Data extraction	Torresian Wandering Whistling-Duck
literature searches, see Australian_Bird_Data_Version_1_Metadata.csv	Oxyura	NCBITAXON	NCBITaxon:8883	Australia	GAZ	GAZ:00000463	Data extraction	Blue-billed Duck
literature searches, see Australian_Bird_Data_Version_1_Metadata.csv	Malacorhynchus	NCBITAXON	NCBITaxon:45645	Australia	GAZ	GAZ:00000463	Data extraction	Pink-eared Duck
literature searches, see Australian_Bird_Data_Version_1_Metadata.csv	Cereopsis	NCBITAXON	NCBITaxon:8857	Australia	GAZ	GAZ:00000463	Data extraction	Cape Barren Goose
literature searches, see Australian_Bird_Data_Version_1_Metadata.csv	Cereopsis	NCBITAXON	NCBITaxon:8857	Australia	GAZ	GAZ:00000463	Data extraction	Eastern Cape Barren Goose
literature searches, see Australian_Bird_Data_Version_1_Metadata.csv	Cereopsis	NCBITAXON	NCBITaxon:8857	Australia	GAZ	GAZ:00000463	Data extraction	Recherche Cape Barren Goose
literature searches, see Australian_Bird_Data_Version_1_Metadata.csv	Cygnus	NCBITAXON	NCBITaxon:8867	Australia	GAZ	GAZ:00000463	Data extraction	Black Swan
literature searches, see Australian_Bird_Data_Version_1_Metadata.csv	Cygnus	NCBITAXON	NCBITaxon:8867	Australia	GAZ	GAZ:00000463	Data extraction	Mute Swan
literature searches, see Australian_Bird_Data_Version_1_Metadata.csv	Branta	NCBITAXON	NCBITaxon:8852	Australia	GAZ	GAZ:00000463	Data extraction	Canada Goose
literature searches, see Australian_Bird_Data_Version_1_Metadata.csv	Branta	NCBITAXON	NCBITaxon:8852	Australia	GAZ	GAZ:00000463	Data extraction	Eastern Canada Goose
literature searches, see Australian_Bird_Data_Version_1_Metadata.csv	Radjah	NCBITAXON		Australia	GAZ	GAZ:00000463	Data extraction	Radjah Shelduck
literature searches, see Australian_Bird_Data_Version_1_Metadata.csv	Radjah	NCBITAXON		Australia	GAZ	GAZ:00000463	Data extraction	Torresian Radjah Shelduck
literature searches, see Australian_Bird_Data_Version_1_Metadata.csv	Tadorna	NCBITAXON	NCBITaxon:8888	Australia	GAZ	GAZ:00000463	Data extraction	Australian Shelduck
literature searches, see Australian_Bird_Data_Version_1_Metadata.csv	Tadorna	NCBITAXON	NCBITaxon:8888	Australia	GAZ	GAZ:00000463	Data extraction	Paradise Shelduck
literature searches, see Australian_Bird_Data_Version_1_Metadata.csv	Aythya	NCBITAXON	NCBITaxon:30384	Australia	GAZ	GAZ:00000463	Data extraction	Hardhead
literature searches, see Australian_Bird_Data_Version_1_Metadata.csv	Spatula	NCBITAXON		Australia	GAZ	GAZ:00000463	Data extraction	Garganey
literature searches, see Australian_Bird_Data_Version_1_Metadata.csv	Spatula	NCBITAXON		Australia	GAZ	GAZ:00000463	Data extraction	Australasian Shoveler
literature searches, see Australian_Bird_Data_Version_1_Metadata.csv	Spatula	NCBITAXON		Australia	GAZ	GAZ:00000463	Data extraction	Australian Shoveller
literature searches, see Australian_Bird_Data_Version_1_Metadata.csv	Spatula	NCBITAXON		Australia	GAZ	GAZ:00000463	Data extraction	Northern Shoveler
literature searches, see Australian_Bird_Data_Version_1_Metadata.csv	Mareca	NCBITAXON	NCBITaxon:1526411	Australia	GAZ	GAZ:00000463	Data extraction	Eurasian Wigeon
literature searches, see Australian_Bird_Data_Version_1_Metadata.csv	Anas	NCBITAXON	NCBITaxon:8835	Australia	GAZ	GAZ:00000463	Data extraction	Pacific Black Duck
literature searches, see Australian_Bird_Data_Version_1_Metadata.csv	Anas	NCBITAXON	NCBITaxon:8835	Australia	GAZ	GAZ:00000463	Data extraction	Northern Mallard
literature searches, see Australian_Bird_Data_Version_1_Metadata.csv	Anas	NCBITAXON	NCBITaxon:8835	Australia	GAZ	GAZ:00000463	Data extraction	Grey Teal
literature searches, see Australian_Bird_Data_Version_1_Metadata.csv	Anas	NCBITAXON	NCBITaxon:8835	Australia	GAZ	GAZ:00000463	Data extraction	Chestnut Teal
literature searches, see Australian_Bird_Data_Version_1_Metadata.csv	Anas	NCBITAXON	NCBITaxon:8835	Australia	GAZ	GAZ:00000463	Data extraction	Northern Pintail
literature searches, see Australian_Bird_Data_Version_1_Metadata.csv	Anas	NCBITAXON	NCBITaxon:8835	Australia	GAZ	GAZ:00000463	Data extraction	Common Teal
literature searches, see Australian_Bird_Data_Version_1_Metadata.csv	Anas	NCBITAXON	NCBITaxon:8835	Australia	GAZ	GAZ:00000463	Data extraction	Eurasian Common Teal
literature searches, see Australian_Bird_Data_Version_1_Metadata.csv	Stictonetta	NCBITAXON	NCBITaxon:45636	Australia	GAZ	GAZ:00000463	Data extraction	Freckled Duck
literature searches, see Australian_Bird_Data_Version_1_Metadata.csv	Biziura	NCBITAXON	NCBITaxon:45647	Australia	GAZ	GAZ:00000463	Data extraction	Musk Duck
literature searches, see Australian_Bird_Data_Version_1_Metadata.csv	Chenonetta	NCBITAXON	NCBITaxon:45643	Australia	GAZ	GAZ:00000463	Data extraction	Australian Wood Duck
literature searches, see Australian_Bird_Data_Version_1_Metadata.csv	Nettapus	NCBITAXON	NCBITaxon:45640	Australia	GAZ	GAZ:00000463	Data extraction	Cotton Pygmy-goose
literature searches, see Australian_Bird_Data_Version_1_Metadata.csv	Nettapus	NCBITAXON	NCBITaxon:45640	Australia	GAZ	GAZ:00000463	Data extraction	Australian Cotton Pygmy-goose
literature searches, see Australian_Bird_Data_Version_1_Metadata.csv	Nettapus	NCBITAXON	NCBITaxon:45640	Australia	GAZ	GAZ:00000463	Data extraction	Green Pygmy-goose
literature searches, see Australian_Bird_Data_Version_1_Metadata.csv	Alectura	NCBITAXON	NCBITaxon:81906	Australia	GAZ	GAZ:00000463	Data extraction	Australian Brush-turkey
literature searches, see Australian_Bird_Data_Version_1_Metadata.csv	Alectura	NCBITAXON	NCBITaxon:81906	Australia	GAZ	GAZ:00000463	Data extraction	Southern Australian Brush-turkey
literature searches, see Australian_Bird_Data_Version_1_Metadata.csv	Alectura	NCBITAXON	NCBITaxon:81906	Australia	GAZ	GAZ:00000463	Data extraction	Cape York Australian Brush-turkey
literature searches, see Australian_Bird_Data_Version_1_Metadata.csv	Leipoa	NCBITAXON	NCBITaxon:8980	Australia	GAZ	GAZ:00000463	Data extraction	Malleefowl
literature searches, see Australian_Bird_Data_Version_1_Metadata.csv	Megapodius	NCBITAXON	NCBITaxon:8978	Australia	GAZ	GAZ:00000463	Data extraction	Orange-footed Scrubfowl
literature searches, see Australian_Bird_Data_Version_1_Metadata.csv	Megapodius	NCBITAXON	NCBITaxon:8978	Australia	GAZ	GAZ:00000463	Data extraction	Southern Queensland Orange-footed Scrubfowl
literature searches, see Australian_Bird_Data_Version_1_Metadata.csv	Megapodius	NCBITAXON	NCBITaxon:8978	Australia	GAZ	GAZ:00000463	Data extraction	Papuan Orange-footed Scrubfowl
literature searches, see Australian_Bird_Data_Version_1_Metadata.csv	Megapodius	NCBITAXON	NCBITaxon:8978	Australia	GAZ	GAZ:00000463	Data extraction	Western Orange-footed Scrubfowl
literature searches, see Australian_Bird_Data_Version_1_Metadata.csv	Megapodius	NCBITAXON	NCBITaxon:8978	Australia	GAZ	GAZ:00000463	Data extraction	Cape York Orange-footed Scrubfowl
literature searches, see Australian_Bird_Data_Version_1_Metadata.csv	Numida	NCBITAXON	NCBITaxon:8995	Australia	GAZ	GAZ:00000463	Data extraction	Helmeted Guineafowl
literature searches, see Australian_Bird_Data_Version_1_Metadata.csv	Callipepla	NCBITAXON	NCBITaxon:9008	Australia	GAZ	GAZ:00000463	Data extraction	California Quail
literature searches, see Australian_Bird_Data_Version_1_Metadata.csv	Callipepla	NCBITAXON	NCBITaxon:9008	Australia	GAZ	GAZ:00000463	Data extraction	Western California Quail
literature searches, see Australian_Bird_Data_Version_1_Metadata.csv	Pavo	NCBITAXON	NCBITaxon:9048	Australia	GAZ	GAZ:00000463	Data extraction	Indian Peafowl
literature searches, see Australian_Bird_Data_Version_1_Metadata.csv	Coturnix	NCBITAXON	NCBITaxon:9090	Australia	GAZ	GAZ:00000463	Data extraction	Stubble Quail
literature searches, see Australian_Bird_Data_Version_1_Metadata.csv	Synoicus	NCBITAXON	NCBITaxon:1592579	Australia	GAZ	GAZ:00000463	Data extraction	Brown Quail
literature searches, see Australian_Bird_Data_Version_1_Metadata.csv	Synoicus	NCBITAXON	NCBITaxon:1592579	Australia	GAZ	GAZ:00000463	Data extraction	Mainland Brown Quail
literature searches, see Australian_Bird_Data_Version_1_Metadata.csv	Synoicus	NCBITAXON	NCBITaxon:1592579	Australia	GAZ	GAZ:00000463	Data extraction	Tasmanian Brown Quail
literature searches, see Australian_Bird_Data_Version_1_Metadata.csv	Synoicus	NCBITAXON	NCBITaxon:1592579	Australia	GAZ	GAZ:00000463	Data extraction	King Quail
literature searches, see Australian_Bird_Data_Version_1_Metadata.csv	Synoicus	NCBITAXON	NCBITaxon:1592579	Australia	GAZ	GAZ:00000463	Data extraction	Western King Quail
literature searches, see Australian_Bird_Data_Version_1_Metadata.csv	Synoicus	NCBITAXON	NCBITaxon:1592579	Australia	GAZ	GAZ:00000463	Data extraction	Eastern King Quail
literature searches, see Australian_Bird_Data_Version_1_Metadata.csv	Gallus	NCBITAXON	NCBITaxon:9030	Australia	GAZ	GAZ:00000463	Data extraction	Red Junglefowl
literature searches, see Australian_Bird_Data_Version_1_Metadata.csv	Gallus	NCBITAXON	NCBITaxon:9030	Australia	GAZ	GAZ:00000463	Data extraction	Green Junglefowl
literature searches, see Australian_Bird_Data_Version_1_Metadata.csv	Phasianus	NCBITAXON	NCBITaxon:9053	Australia	GAZ	GAZ:00000463	Data extraction	Common Pheasant
literature searches, see Australian_Bird_Data_Version_1_Metadata.csv	Meleagris	NCBITAXON	NCBITaxon:9102	Australia	GAZ	GAZ:00000463	Data extraction	Wild Turkey
literature searches, see Australian_Bird_Data_Version_1_Metadata.csv	Meleagris	NCBITAXON	NCBITaxon:9102	Australia	GAZ	GAZ:00000463	Data extraction	South Mexican Wild Turkey
literature searches, see Australian_Bird_Data_Version_1_Metadata.csv	Phoenicopterus	NCBITAXON	NCBITaxon:9216	Australia	GAZ	GAZ:00000463	Data extraction	Greater Flamingo
literature searches, see Australian_Bird_Data_Version_1_Metadata.csv	Tachybaptus	NCBITAXON	NCBITaxon:100827	Australia	GAZ	GAZ:00000463	Data extraction	Little Grebe
literature searches, see Australian_Bird_Data_Version_1_Metadata.csv	Tachybaptus	NCBITAXON	NCBITaxon:100827	Australia	GAZ	GAZ:00000463	Data extraction	Australasian Grebe
literature searches, see Australian_Bird_Data_Version_1_Metadata.csv	Tachybaptus	NCBITAXON	NCBITaxon:100827	Australia	GAZ	GAZ:00000463	Data extraction	Australian Grebe
literature searches, see Australian_Bird_Data_Version_1_Metadata.csv	Poliocephalus	NCBITAXON		Australia	GAZ	GAZ:00000463	Data extraction	Hoary-headed Grebe
literature searches, see Australian_Bird_Data_Version_1_Metadata.csv	Podiceps	NCBITAXON	NCBITaxon:37049	Australia	GAZ	GAZ:00000463	Data extraction	Great Crested Grebe
literature searches, see Australian_Bird_Data_Version_1_Metadata.csv	Podiceps	NCBITAXON	NCBITaxon:37049	Australia	GAZ	GAZ:00000463	Data extraction	Australian Great Crested Grebe
literature searches, see Australian_Bird_Data_Version_1_Metadata.csv	Columba	NCBITAXON	NCBITaxon:8931	Australia	GAZ	GAZ:00000463	Data extraction	Rock Dove
literature searches, see Australian_Bird_Data_Version_1_Metadata.csv	Columba	NCBITAXON	NCBITaxon:8931	Australia	GAZ	GAZ:00000463	Data extraction	Common Rock Dove
literature searches, see Australian_Bird_Data_Version_1_Metadata.csv	Columba	NCBITAXON	NCBITaxon:8931	Australia	GAZ	GAZ:00000463	Data extraction	White-throated Pigeon
literature searches, see Australian_Bird_Data_Version_1_Metadata.csv	Columba	NCBITAXON	NCBITaxon:8931	Australia	GAZ	GAZ:00000463	Data extraction	Lord Howe White-throated Pigeon
literature searches, see Australian_Bird_Data_Version_1_Metadata.csv	Columba	NCBITAXON	NCBITaxon:8931	Australia	GAZ	GAZ:00000463	Data extraction	White-headed Pigeon
literature searches, see Australian_Bird_Data_Version_1_Metadata.csv	Streptopelia	NCBITAXON	NCBITaxon:36242	Australia	GAZ	GAZ:00000463	Data extraction	Barbary Dove
literature searches, see Australian_Bird_Data_Version_1_Metadata.csv	Streptopelia	NCBITAXON	NCBITaxon:36242	Australia	GAZ	GAZ:00000463	Data extraction	Red Collared-Dove
literature searches, see Australian_Bird_Data_Version_1_Metadata.csv	Streptopelia	NCBITAXON	NCBITaxon:36242	Australia	GAZ	GAZ:00000463	Data extraction	Eastern Red Collared-Dove
literature searches, see Australian_Bird_Data_Version_1_Metadata.csv	Streptopelia	NCBITAXON	NCBITaxon:36242	Australia	GAZ	GAZ:00000463	Data extraction	Spotted Dove
literature searches, see Australian_Bird_Data_Version_1_Metadata.csv	Streptopelia	NCBITAXON	NCBITaxon:36242	Australia	GAZ	GAZ:00000463	Data extraction	Eastern Asian Spotted Dove
literature searches, see Australian_Bird_Data_Version_1_Metadata.csv	Streptopelia	NCBITAXON	NCBITaxon:36242	Australia	GAZ	GAZ:00000463	Data extraction	Southern Asian Spotted Dove
literature searches, see Australian_Bird_Data_Version_1_Metadata.csv	Streptopelia	NCBITAXON	NCBITaxon:36242	Australia	GAZ	GAZ:00000463	Data extraction	Laughing Dove
literature searches, see Australian_Bird_Data_Version_1_Metadata.csv	Streptopelia	NCBITAXON	NCBITaxon:36242	Australia	GAZ	GAZ:00000463	Data extraction	African Laughing Dove
literature searches, see Australian_Bird_Data_Version_1_Metadata.csv	Macropygia	NCBITAXON	NCBITaxon:115674	Australia	GAZ	GAZ:00000463	Data extraction	Brown Cuckoo-Dove
literature searches, see Australian_Bird_Data_Version_1_Metadata.csv	Macropygia	NCBITAXON	NCBITaxon:115674	Australia	GAZ	GAZ:00000463	Data extraction	Southern Brown Cuckoo-Dove
literature searches, see Australian_Bird_Data_Version_1_Metadata.csv	Macropygia	NCBITAXON	NCBITaxon:115674	Australia	GAZ	GAZ:00000463	Data extraction	Cape York Brown Cuckoo-Dove
literature searches, see Australian_Bird_Data_Version_1_Metadata.csv	Macropygia	NCBITAXON	NCBITaxon:115674	Australia	GAZ	GAZ:00000463	Data extraction	Wet Tropics Brown Cuckoo-Dove
literature searches, see Australian_Bird_Data_Version_1_Metadata.csv	Leucosarcia	NCBITAXON	NCBITaxon:115672	Australia	GAZ	GAZ:00000463	Data extraction	Wonga Pigeon
literature searches, see Australian_Bird_Data_Version_1_Metadata.csv	Petrophassa	NCBITAXON	NCBITaxon:262133	Australia	GAZ	GAZ:00000463	Data extraction	Chestnut-quilled Rock-Pigeon
literature searches, see Australian_Bird_Data_Version_1_Metadata.csv	Petrophassa	NCBITAXON	NCBITaxon:262133	Australia	GAZ	GAZ:00000463	Data extraction	White-quilled Rock-Pigeon
literature searches, see Australian_Bird_Data_Version_1_Metadata.csv	Petrophassa	NCBITAXON	NCBITaxon:262133	Australia	GAZ	GAZ:00000463	Data extraction	Western White-quilled Rock-Pigeon
literature searches, see Australian_Bird_Data_Version_1_Metadata.csv	Petrophassa	NCBITAXON	NCBITaxon:262133	Australia	GAZ	GAZ:00000463	Data extraction	Stokes Range White-quilled Rock-Pigeon
literature searches, see Australian_Bird_Data_Version_1_Metadata.csv	Geophaps	NCBITAXON	NCBITaxon:137253	Australia	GAZ	GAZ:00000463	Data extraction	Pilbara Spinifex Pigeon
literature searches, see Australian_Bird_Data_Version_1_Metadata.csv	Geophaps	NCBITAXON	NCBITaxon:137253	Australia	GAZ	GAZ:00000463	Data extraction	White-bellied Spinifex Pigeon
literature searches, see Australian_Bird_Data_Version_1_Metadata.csv	Geophaps	NCBITAXON	NCBITaxon:137253	Australia	GAZ	GAZ:00000463	Data extraction	Eastern White-bellied Spinifex Pigeon
literature searches, see Australian_Bird_Data_Version_1_Metadata.csv	Geophaps	NCBITAXON	NCBITaxon:137253	Australia	GAZ	GAZ:00000463	Data extraction	North-western White-bellied Spinifex Pigeon
literature searches, see Australian_Bird_Data_Version_1_Metadata.csv	Geophaps	NCBITAXON	NCBITaxon:137253	Australia	GAZ	GAZ:00000463	Data extraction	Squatter Pigeon
literature searches, see Australian_Bird_Data_Version_1_Metadata.csv	Geophaps	NCBITAXON	NCBITaxon:137253	Australia	GAZ	GAZ:00000463	Data extraction	Northern Squatter Pigeon
literature searches, see Australian_Bird_Data_Version_1_Metadata.csv	Geophaps	NCBITAXON	NCBITaxon:137253	Australia	GAZ	GAZ:00000463	Data extraction	Southern Squatter Pigeon
literature searches, see Australian_Bird_Data_Version_1_Metadata.csv	Geophaps	NCBITAXON	NCBITaxon:137253	Australia	GAZ	GAZ:00000463	Data extraction	Partridge Pigeon
literature searches, see Australian_Bird_Data_Version_1_Metadata.csv	Geophaps	NCBITAXON	NCBITaxon:137253	Australia	GAZ	GAZ:00000463	Data extraction	Western Partridge Pigeon
literature searches, see Australian_Bird_Data_Version_1_Metadata.csv	Geophaps	NCBITAXON	NCBITaxon:137253	Australia	GAZ	GAZ:00000463	Data extraction	Eastern Partridge Pigeon
literature searches, see Australian_Bird_Data_Version_1_Metadata.csv	Phaps	NCBITAXON	NCBITaxon:115694	Australia	GAZ	GAZ:00000463	Data extraction	Common Bronzewing
literature searches, see Australian_Bird_Data_Version_1_Metadata.csv	Phaps	NCBITAXON	NCBITaxon:115694	Australia	GAZ	GAZ:00000463	Data extraction	Brush Bronzewing
literature searches, see Australian_Bird_Data_Version_1_Metadata.csv	Phaps	NCBITAXON	NCBITaxon:115694	Australia	GAZ	GAZ:00000463	Data extraction	Eastern Brush Bronzewing
literature searches, see Australian_Bird_Data_Version_1_Metadata.csv	Phaps	NCBITAXON	NCBITaxon:115694	Australia	GAZ	GAZ:00000463	Data extraction	Western Brush Bronzewing
literature searches, see Australian_Bird_Data_Version_1_Metadata.csv	Phaps	NCBITAXON	NCBITaxon:115694	Australia	GAZ	GAZ:00000463	Data extraction	Flock Bronzewing
literature searches, see Australian_Bird_Data_Version_1_Metadata.csv	Ocyphaps	NCBITAXON	NCBITaxon:187127	Australia	GAZ	GAZ:00000463	Data extraction	Crested Pigeon
literature searches, see Australian_Bird_Data_Version_1_Metadata.csv	Ocyphaps	NCBITAXON	NCBITaxon:187127	Australia	GAZ	GAZ:00000463	Data extraction	Eastern Crested Pigeon
literature searches, see Australian_Bird_Data_Version_1_Metadata.csv	Ocyphaps	NCBITAXON	NCBITaxon:187127	Australia	GAZ	GAZ:00000463	Data extraction	Western Crested Pigeon
literature searches, see Australian_Bird_Data_Version_1_Metadata.csv	Geopelia	NCBITAXON	NCBITaxon:115646	Australia	GAZ	GAZ:00000463	Data extraction	Diamond Dove
literature searches, see Australian_Bird_Data_Version_1_Metadata.csv	Geopelia	NCBITAXON	NCBITaxon:115646	Australia	GAZ	GAZ:00000463	Data extraction	Peaceful Dove
literature searches, see Australian_Bird_Data_Version_1_Metadata.csv	Geopelia	NCBITAXON	NCBITaxon:115646	Australia	GAZ	GAZ:00000463	Data extraction	Pilbara Peaceful Dove
literature searches, see Australian_Bird_Data_Version_1_Metadata.csv	Geopelia	NCBITAXON	NCBITaxon:115646	Australia	GAZ	GAZ:00000463	Data extraction	Papuan Peaceful Dove
literature searches, see Australian_Bird_Data_Version_1_Metadata.csv	Geopelia	NCBITAXON	NCBITaxon:115646	Australia	GAZ	GAZ:00000463	Data extraction	Eastern Peaceful Dove
literature searches, see Australian_Bird_Data_Version_1_Metadata.csv	Geopelia	NCBITAXON	NCBITaxon:115646	Australia	GAZ	GAZ:00000463	Data extraction	Bar-shouldered Dove
literature searches, see Australian_Bird_Data_Version_1_Metadata.csv	Geopelia	NCBITAXON	NCBITaxon:115646	Australia	GAZ	GAZ:00000463	Data extraction	Pilbara Bar-shouldered Dove
literature searches, see Australian_Bird_Data_Version_1_Metadata.csv	Geopelia	NCBITAXON	NCBITaxon:115646	Australia	GAZ	GAZ:00000463	Data extraction	Eastern Bar-shouldered Dove
literature searches, see Australian_Bird_Data_Version_1_Metadata.csv	Geopelia	NCBITAXON	NCBITaxon:115646	Australia	GAZ	GAZ:00000463	Data extraction	Northern Bar-shouldered Dove
literature searches, see Australian_Bird_Data_Version_1_Metadata.csv	Chalcophaps	NCBITAXON	NCBITaxon:187107	Australia	GAZ	GAZ:00000463	Data extraction	Brown-capped Emerald Dove
literature searches, see Australian_Bird_Data_Version_1_Metadata.csv	Chalcophaps	NCBITAXON	NCBITaxon:187107	Australia	GAZ	GAZ:00000463	Data extraction	Eastern Brown-capped Emerald Dove
literature searches, see Australian_Bird_Data_Version_1_Metadata.csv	Chalcophaps	NCBITAXON	NCBITaxon:187107	Australia	GAZ	GAZ:00000463	Data extraction	North-western Brown-capped Emerald Dove
literature searches, see Australian_Bird_Data_Version_1_Metadata.csv	Chalcophaps	NCBITAXON	NCBITaxon:187107	Australia	GAZ	GAZ:00000463	Data extraction	Grey-capped Emerald Dove
literature searches, see Australian_Bird_Data_Version_1_Metadata.csv	Chalcophaps	NCBITAXON	NCBITaxon:187107	Australia	GAZ	GAZ:00000463	Data extraction	Christmas Island Grey-capped Emerald Dove
literature searches, see Australian_Bird_Data_Version_1_Metadata.csv	Ducula	NCBITAXON	NCBITaxon:115625	Australia	GAZ	GAZ:00000463	Data extraction	Blue-tailed Imperial-Pigeon
literature searches, see Australian_Bird_Data_Version_1_Metadata.csv	Ducula	NCBITAXON	NCBITaxon:115625	Australia	GAZ	GAZ:00000463	Data extraction	Christmas Island Imperial-Pigeon
literature searches, see Australian_Bird_Data_Version_1_Metadata.csv	Ducula	NCBITAXON	NCBITaxon:115625	Australia	GAZ	GAZ:00000463	Data extraction	Collared Imperial-Pigeon
literature searches, see Australian_Bird_Data_Version_1_Metadata.csv	Ducula	NCBITAXON	NCBITaxon:115625	Australia	GAZ	GAZ:00000463	Data extraction	Papuan Collared Imperial-Pigeon
literature searches, see Australian_Bird_Data_Version_1_Metadata.csv	Ducula	NCBITAXON	NCBITaxon:115625	Australia	GAZ	GAZ:00000463	Data extraction	Torresian Imperial-Pigeon
literature searches, see Australian_Bird_Data_Version_1_Metadata.csv	Ptilinopus	NCBITAXON	NCBITaxon:115696	Australia	GAZ	GAZ:00000463	Data extraction	Banded Fruit-Dove
literature searches, see Australian_Bird_Data_Version_1_Metadata.csv	Ptilinopus	NCBITAXON	NCBITaxon:115696	Australia	GAZ	GAZ:00000463	Data extraction	Wompoo Fruit-Dove
literature searches, see Australian_Bird_Data_Version_1_Metadata.csv	Ptilinopus	NCBITAXON	NCBITaxon:115696	Australia	GAZ	GAZ:00000463	Data extraction	Cape York Wompoo Fruit-Dove
literature searches, see Australian_Bird_Data_Version_1_Metadata.csv	Ptilinopus	NCBITAXON	NCBITaxon:115696	Australia	GAZ	GAZ:00000463	Data extraction	Wet Tropics Wompoo Fruit-Dove
literature searches, see Australian_Bird_Data_Version_1_Metadata.csv	Ptilinopus	NCBITAXON	NCBITaxon:115696	Australia	GAZ	GAZ:00000463	Data extraction	Southern Wompoo Fruit-Dove
literature searches, see Australian_Bird_Data_Version_1_Metadata.csv	Ptilinopus	NCBITAXON	NCBITaxon:115696	Australia	GAZ	GAZ:00000463	Data extraction	Superb Fruit-Dove
literature searches, see Australian_Bird_Data_Version_1_Metadata.csv	Ptilinopus	NCBITAXON	NCBITaxon:115696	Australia	GAZ	GAZ:00000463	Data extraction	Torresian Superb Fruit-Dove
literature searches, see Australian_Bird_Data_Version_1_Metadata.csv	Ptilinopus	NCBITAXON	NCBITaxon:115696	Australia	GAZ	GAZ:00000463	Data extraction	Rose-crowned Fruit-Dove
literature searches, see Australian_Bird_Data_Version_1_Metadata.csv	Ptilinopus	NCBITAXON	NCBITaxon:115696	Australia	GAZ	GAZ:00000463	Data extraction	Western Rose-crowned Fruit-Dove
literature searches, see Australian_Bird_Data_Version_1_Metadata.csv	Ptilinopus	NCBITAXON	NCBITaxon:115696	Australia	GAZ	GAZ:00000463	Data extraction	Eastern Rose-crowned Fruit-Dove
literature searches, see Australian_Bird_Data_Version_1_Metadata.csv	Ptilinopus	NCBITAXON	NCBITaxon:115696	Australia	GAZ	GAZ:00000463	Data extraction	Orange-bellied Fruit-Dove
literature searches, see Australian_Bird_Data_Version_1_Metadata.csv	Hemiphaga	NCBITAXON	NCBITaxon:262123	Australia	GAZ	GAZ:00000463	Data extraction	New Zealand Pigeon
literature searches, see Australian_Bird_Data_Version_1_Metadata.csv	Hemiphaga	NCBITAXON	NCBITaxon:262123	Australia	GAZ	GAZ:00000463	Data extraction	Norfolk Island New Zealand Pigeon
literature searches, see Australian_Bird_Data_Version_1_Metadata.csv	Lopholaimus	NCBITAXON	NCBITaxon:444143	Australia	GAZ	GAZ:00000463	Data extraction	Topknot Pigeon
literature searches, see Australian_Bird_Data_Version_1_Metadata.csv	Centropus	NCBITAXON	NCBITaxon:57401	Australia	GAZ	GAZ:00000463	Data extraction	Lesser Coucal
literature searches, see Australian_Bird_Data_Version_1_Metadata.csv	Centropus	NCBITAXON	NCBITaxon:57401	Australia	GAZ	GAZ:00000463	Data extraction	Pheasant Coucal
literature searches, see Australian_Bird_Data_Version_1_Metadata.csv	Centropus	NCBITAXON	NCBITaxon:57401	Australia	GAZ	GAZ:00000463	Data extraction	Northern Pheasant Coucal
literature searches, see Australian_Bird_Data_Version_1_Metadata.csv	Centropus	NCBITAXON	NCBITaxon:57401	Australia	GAZ	GAZ:00000463	Data extraction	Eastern Pheasant Coucal
literature searches, see Australian_Bird_Data_Version_1_Metadata.csv	Centropus	NCBITAXON	NCBITaxon:57401	Australia	GAZ	GAZ:00000463	Data extraction	Papuan Pheasant Coucal
literature searches, see Australian_Bird_Data_Version_1_Metadata.csv	Eudynamys	NCBITAXON	NCBITaxon:8944	Australia	GAZ	GAZ:00000463	Data extraction	Asian Koel
literature searches, see Australian_Bird_Data_Version_1_Metadata.csv	Eudynamys	NCBITAXON	NCBITaxon:8944	Australia	GAZ	GAZ:00000463	Data extraction	Eastern Koel
literature searches, see Australian_Bird_Data_Version_1_Metadata.csv	Eudynamys	NCBITAXON	NCBITaxon:8944	Australia	GAZ	GAZ:00000463	Data extraction	South-east Eastern Koel
literature searches, see Australian_Bird_Data_Version_1_Metadata.csv	Eudynamys	NCBITAXON	NCBITaxon:8944	Australia	GAZ	GAZ:00000463	Data extraction	Torresian Eastern Koel
literature searches, see Australian_Bird_Data_Version_1_Metadata.csv	Urodynamys	NCBITAXON		Australia	GAZ	GAZ:00000463	Data extraction	Long-tailed Cuckoo
literature searches, see Australian_Bird_Data_Version_1_Metadata.csv	Scythrops	NCBITAXON	NCBITaxon:30393	Australia	GAZ	GAZ:00000463	Data extraction	Channel-billed Cuckoo
literature searches, see Australian_Bird_Data_Version_1_Metadata.csv	Scythrops	NCBITAXON	NCBITaxon:30393	Australia	GAZ	GAZ:00000463	Data extraction	Australian Channel-billed Cuckoo
literature searches, see Australian_Bird_Data_Version_1_Metadata.csv	Chalcites	NCBITAXON	NCBITaxon:103951	Australia	GAZ	GAZ:00000463	Data extraction	Horsfield Bronze-Cuckoo
literature searches, see Australian_Bird_Data_Version_1_Metadata.csv	Chalcites	NCBITAXON	NCBITaxon:103951	Australia	GAZ	GAZ:00000463	Data extraction	Black-eared Cuckoo
literature searches, see Australian_Bird_Data_Version_1_Metadata.csv	Chalcites	NCBITAXON	NCBITaxon:103951	Australia	GAZ	GAZ:00000463	Data extraction	Shining Bronze-Cuckoo
literature searches, see Australian_Bird_Data_Version_1_Metadata.csv	Chalcites	NCBITAXON	NCBITaxon:103951	Australia	GAZ	GAZ:00000463	Data extraction	New Zealand Shining Bronze-Cuckoo
literature searches, see Australian_Bird_Data_Version_1_Metadata.csv	Chalcites	NCBITAXON	NCBITaxon:103951	Australia	GAZ	GAZ:00000463	Data extraction	Australian Shining Bronze-Cuckoo
literature searches, see Australian_Bird_Data_Version_1_Metadata.csv	Chalcites	NCBITAXON	NCBITaxon:103951	Australia	GAZ	GAZ:00000463	Data extraction	Little Bronze-Cuckoo
literature searches, see Australian_Bird_Data_Version_1_Metadata.csv	Chalcites	NCBITAXON	NCBITaxon:103951	Australia	GAZ	GAZ:00000463	Data extraction	Eastern Little Bronze-Cuckoo
literature searches, see Australian_Bird_Data_Version_1_Metadata.csv	Chalcites	NCBITAXON	NCBITaxon:103951	Australia	GAZ	GAZ:00000463	Data extraction	Western Little Bronze-Cuckoo
literature searches, see Australian_Bird_Data_Version_1_Metadata.csv	Chalcites	NCBITAXON	NCBITaxon:103951	Australia	GAZ	GAZ:00000463	Data extraction	Gould Bronze-Cuckoo
literature searches, see Australian_Bird_Data_Version_1_Metadata.csv	Cacomantis	NCBITAXON	NCBITaxon:55664	Australia	GAZ	GAZ:00000463	Data extraction	Chestnut-breasted Cuckoo
literature searches, see Australian_Bird_Data_Version_1_Metadata.csv	Cacomantis	NCBITAXON	NCBITaxon:55664	Australia	GAZ	GAZ:00000463	Data extraction	Australian Chestnut-breasted Cuckoo
literature searches, see Australian_Bird_Data_Version_1_Metadata.csv	Cacomantis	NCBITAXON	NCBITaxon:55664	Australia	GAZ	GAZ:00000463	Data extraction	Fan-tailed Cuckoo
literature searches, see Australian_Bird_Data_Version_1_Metadata.csv	Cacomantis	NCBITAXON	NCBITaxon:55664	Australia	GAZ	GAZ:00000463	Data extraction	Australian Fan-tailed Cuckoo
literature searches, see Australian_Bird_Data_Version_1_Metadata.csv	Cacomantis	NCBITAXON	NCBITaxon:55664	Australia	GAZ	GAZ:00000463	Data extraction	Brush Cuckoo
literature searches, see Australian_Bird_Data_Version_1_Metadata.csv	Cacomantis	NCBITAXON	NCBITaxon:55664	Australia	GAZ	GAZ:00000463	Data extraction	Northern Brush Cuckoo
literature searches, see Australian_Bird_Data_Version_1_Metadata.csv	Cacomantis	NCBITAXON	NCBITaxon:55664	Australia	GAZ	GAZ:00000463	Data extraction	Southern Brush Cuckoo
literature searches, see Australian_Bird_Data_Version_1_Metadata.csv	Heteroscenes	NCBITAXON		Australia	GAZ	GAZ:00000463	Data extraction	Pallid Cuckoo
literature searches, see Australian_Bird_Data_Version_1_Metadata.csv	Hierococcyx	NCBITAXON	NCBITaxon:1118539	Australia	GAZ	GAZ:00000463	Data extraction	Large Hawk-Cuckoo
literature searches, see Australian_Bird_Data_Version_1_Metadata.csv	Cuculus	NCBITAXON	NCBITaxon:33592	Australia	GAZ	GAZ:00000463	Data extraction	Oriental Cuckoo
literature searches, see Australian_Bird_Data_Version_1_Metadata.csv	Cuculus	NCBITAXON	NCBITaxon:33592	Australia	GAZ	GAZ:00000463	Data extraction	Eastern Oriental Cuckoo
literature searches, see Australian_Bird_Data_Version_1_Metadata.csv	Ardeotis	NCBITAXON	NCBITaxon:54376	Australia	GAZ	GAZ:00000463	Data extraction	Australian Bustard
literature searches, see Australian_Bird_Data_Version_1_Metadata.csv	Podargus	NCBITAXON	NCBITaxon:8904	Australia	GAZ	GAZ:00000463	Data extraction	Marbled Frogmouth
literature searches, see Australian_Bird_Data_Version_1_Metadata.csv	Podargus	NCBITAXON	NCBITaxon:8904	Australia	GAZ	GAZ:00000463	Data extraction	Cape York Marbled Frogmouth
literature searches, see Australian_Bird_Data_Version_1_Metadata.csv	Podargus	NCBITAXON	NCBITaxon:8904	Australia	GAZ	GAZ:00000463	Data extraction	Plumed Frogmouth
literature searches, see Australian_Bird_Data_Version_1_Metadata.csv	Podargus	NCBITAXON	NCBITaxon:8904	Australia	GAZ	GAZ:00000463	Data extraction	Papuan Frogmouth
literature searches, see Australian_Bird_Data_Version_1_Metadata.csv	Podargus	NCBITAXON	NCBITaxon:8904	Australia	GAZ	GAZ:00000463	Data extraction	Southern Papuan Frogmouth
literature searches, see Australian_Bird_Data_Version_1_Metadata.csv	Podargus	NCBITAXON	NCBITaxon:8904	Australia	GAZ	GAZ:00000463	Data extraction	Cape York Papuan Frogmouth
literature searches, see Australian_Bird_Data_Version_1_Metadata.csv	Podargus	NCBITAXON	NCBITaxon:8904	Australia	GAZ	GAZ:00000463	Data extraction	Tawny Frogmouth
literature searches, see Australian_Bird_Data_Version_1_Metadata.csv	Podargus	NCBITAXON	NCBITaxon:8904	Australia	GAZ	GAZ:00000463	Data extraction	Western Tawny Frogmouth
literature searches, see Australian_Bird_Data_Version_1_Metadata.csv	Podargus	NCBITAXON	NCBITaxon:8904	Australia	GAZ	GAZ:00000463	Data extraction	Northern Tawny Frogmouth
literature searches, see Australian_Bird_Data_Version_1_Metadata.csv	Podargus	NCBITAXON	NCBITaxon:8904	Australia	GAZ	GAZ:00000463	Data extraction	Eastern Tawny Frogmouth
literature searches, see Australian_Bird_Data_Version_1_Metadata.csv	Eurostopodus	NCBITAXON	NCBITaxon:48159	Australia	GAZ	GAZ:00000463	Data extraction	White-throated Nightjar
literature searches, see Australian_Bird_Data_Version_1_Metadata.csv	Caprimulgus	NCBITAXON	NCBITaxon:48284	Australia	GAZ	GAZ:00000463	Data extraction	Grey Nightjar
literature searches, see Australian_Bird_Data_Version_1_Metadata.csv	Eurostopodus	NCBITAXON	NCBITaxon:48159	Australia	GAZ	GAZ:00000463	Data extraction	Eastern White-throated Nightjar
literature searches, see Australian_Bird_Data_Version_1_Metadata.csv	Eurostopodus	NCBITAXON	NCBITaxon:48159	Australia	GAZ	GAZ:00000463	Data extraction	Spotted Nightjar
literature searches, see Australian_Bird_Data_Version_1_Metadata.csv	Caprimulgus	NCBITAXON	NCBITaxon:48284	Australia	GAZ	GAZ:00000463	Data extraction	Large-tailed Nightjar
literature searches, see Australian_Bird_Data_Version_1_Metadata.csv	Caprimulgus	NCBITAXON	NCBITaxon:48284	Australia	GAZ	GAZ:00000463	Data extraction	Australasian Large-tailed Nightjar
literature searches, see Australian_Bird_Data_Version_1_Metadata.csv	Caprimulgus	NCBITAXON	NCBITaxon:48284	Australia	GAZ	GAZ:00000463	Data extraction	Savanna Nightjar
literature searches, see Australian_Bird_Data_Version_1_Metadata.csv	Caprimulgus	NCBITAXON	NCBITaxon:48284	Australia	GAZ	GAZ:00000463	Data extraction	Eastern Savanna Nightjar
literature searches, see Australian_Bird_Data_Version_1_Metadata.csv	Aegotheles	NCBITAXON	NCBITaxon:48276	Australia	GAZ	GAZ:00000463	Data extraction	Australian Owlet-nightjar
literature searches, see Australian_Bird_Data_Version_1_Metadata.csv	Aegotheles	NCBITAXON	NCBITaxon:48276	Australia	GAZ	GAZ:00000463	Data extraction	Mainland Australian Owlet-nightjar
literature searches, see Australian_Bird_Data_Version_1_Metadata.csv	Aegotheles	NCBITAXON	NCBITaxon:48276	Australia	GAZ	GAZ:00000463	Data extraction	Tasmanian Australian Owlet-nightjar
literature searches, see Australian_Bird_Data_Version_1_Metadata.csv	Mearnsia	NCBITAXON		Australia	GAZ	GAZ:00000463	Data extraction	Papuan Spine-tailed Swift
literature searches, see Australian_Bird_Data_Version_1_Metadata.csv	Hirundapus	NCBITAXON	NCBITaxon:190689	Australia	GAZ	GAZ:00000463	Data extraction	White-throated Needletail
literature searches, see Australian_Bird_Data_Version_1_Metadata.csv	Hirundapus	NCBITAXON	NCBITaxon:190689	Australia	GAZ	GAZ:00000463	Data extraction	Eastern White-throated Needletail
literature searches, see Australian_Bird_Data_Version_1_Metadata.csv	Collocalia	NCBITAXON	NCBITaxon:46489	Australia	GAZ	GAZ:00000463	Data extraction	Glossy Swiftlet
literature searches, see Australian_Bird_Data_Version_1_Metadata.csv	Collocalia	NCBITAXON	NCBITaxon:46489	Australia	GAZ	GAZ:00000463	Data extraction	Christmas Island Glossy Swiftlet
literature searches, see Australian_Bird_Data_Version_1_Metadata.csv	Collocalia	NCBITAXON	NCBITaxon:46489	Australia	GAZ	GAZ:00000463	Data extraction	New Guinean Glossy Swiftlet
literature searches, see Australian_Bird_Data_Version_1_Metadata.csv	Aerodramus	NCBITAXON	NCBITaxon:46474	Australia	GAZ	GAZ:00000463	Data extraction	Australian Swiftlet
literature searches, see Australian_Bird_Data_Version_1_Metadata.csv	Aerodramus	NCBITAXON	NCBITaxon:46474	Australia	GAZ	GAZ:00000463	Data extraction	Chillagoe Australian Swiftlet
literature searches, see Australian_Bird_Data_Version_1_Metadata.csv	Aerodramus	NCBITAXON	NCBITaxon:46474	Australia	GAZ	GAZ:00000463	Data extraction	Coastal Australian Swiftlet
literature searches, see Australian_Bird_Data_Version_1_Metadata.csv	Aerodramus	NCBITAXON	NCBITaxon:46474	Australia	GAZ	GAZ:00000463	Data extraction	Uniform Swiftlet
literature searches, see Australian_Bird_Data_Version_1_Metadata.csv	Aerodramus	NCBITAXON	NCBITaxon:46474	Australia	GAZ	GAZ:00000463	Data extraction	New Guinean Uniform Swiftlet
literature searches, see Australian_Bird_Data_Version_1_Metadata.csv	Apus	NCBITAXON	NCBITaxon:8894	Australia	GAZ	GAZ:00000463	Data extraction	Fork-tailed Swift
literature searches, see Australian_Bird_Data_Version_1_Metadata.csv	Apus	NCBITAXON	NCBITaxon:8894	Australia	GAZ	GAZ:00000463	Data extraction	Eastern Fork-tailed Swift
literature searches, see Australian_Bird_Data_Version_1_Metadata.csv	Apus	NCBITAXON	NCBITaxon:8894	Australia	GAZ	GAZ:00000463	Data extraction	House Swift
literature searches, see Australian_Bird_Data_Version_1_Metadata.csv	Apus	NCBITAXON	NCBITaxon:8894	Australia	GAZ	GAZ:00000463	Data extraction	Indonesian House Swift
literature searches, see Australian_Bird_Data_Version_1_Metadata.csv	Rallina	NCBITAXON	NCBITaxon:547196	Australia	GAZ	GAZ:00000463	Data extraction	Red-necked Crake
literature searches, see Australian_Bird_Data_Version_1_Metadata.csv	Rallina	NCBITAXON	NCBITaxon:547196	Australia	GAZ	GAZ:00000463	Data extraction	Red-legged Crake
literature searches, see Australian_Bird_Data_Version_1_Metadata.csv	Lewinia	NCBITAXON	NCBITaxon:1150671	Australia	GAZ	GAZ:00000463	Data extraction	Lewin Rail
literature searches, see Australian_Bird_Data_Version_1_Metadata.csv	Lewinia	NCBITAXON	NCBITaxon:1150671	Australia	GAZ	GAZ:00000463	Data extraction	Tasmanian Lewin Rail
literature searches, see Australian_Bird_Data_Version_1_Metadata.csv	Lewinia	NCBITAXON	NCBITaxon:1150671	Australia	GAZ	GAZ:00000463	Data extraction	Western Australian Lewin Rail
literature searches, see Australian_Bird_Data_Version_1_Metadata.csv	Lewinia	NCBITAXON	NCBITaxon:1150671	Australia	GAZ	GAZ:00000463	Data extraction	Eastern Australian Lewin Rail
literature searches, see Australian_Bird_Data_Version_1_Metadata.csv	Eulabeornis	NCBITAXON	NCBITaxon:1150653	Australia	GAZ	GAZ:00000463	Data extraction	Chestnut Rail
literature searches, see Australian_Bird_Data_Version_1_Metadata.csv	Eulabeornis	NCBITAXON	NCBITaxon:1150653	Australia	GAZ	GAZ:00000463	Data extraction	Australian Chestnut Rail
literature searches, see Australian_Bird_Data_Version_1_Metadata.csv	Hypotaenidia	NCBITAXON		Australia	GAZ	GAZ:00000463	Data extraction	Lord Howe Woodhen
literature searches, see Australian_Bird_Data_Version_1_Metadata.csv	Hypotaenidia	NCBITAXON		Australia	GAZ	GAZ:00000463	Data extraction	Buff-banded Rail
literature searches, see Australian_Bird_Data_Version_1_Metadata.csv	Hypotaenidia	NCBITAXON		Australia	GAZ	GAZ:00000463	Data extraction	Cocos Keeling Buff-banded Rail
literature searches, see Australian_Bird_Data_Version_1_Metadata.csv	Hypotaenidia	NCBITAXON		Australia	GAZ	GAZ:00000463	Data extraction	Macquarie Island Buff-banded Rail
literature searches, see Australian_Bird_Data_Version_1_Metadata.csv	Hypotaenidia	NCBITAXON		Australia	GAZ	GAZ:00000463	Data extraction	Australian Buff-banded Rail
literature searches, see Australian_Bird_Data_Version_1_Metadata.csv	Crex	NCBITAXON	NCBITaxon:185585	Australia	GAZ	GAZ:00000463	Data extraction	Corncrake
literature searches, see Australian_Bird_Data_Version_1_Metadata.csv	Porzana	NCBITAXON	NCBITaxon:54491	Australia	GAZ	GAZ:00000463	Data extraction	Australian Spotted Crake
literature searches, see Australian_Bird_Data_Version_1_Metadata.csv	Zapornia	NCBITAXON		Australia	GAZ	GAZ:00000463	Data extraction	Ruddy-breasted Crake
literature searches, see Australian_Bird_Data_Version_1_Metadata.csv	Zapornia	NCBITAXON		Australia	GAZ	GAZ:00000463	Data extraction	Eastern Ruddy-breasted Crake
literature searches, see Australian_Bird_Data_Version_1_Metadata.csv	Zapornia	NCBITAXON		Australia	GAZ	GAZ:00000463	Data extraction	Baillon Crake
literature searches, see Australian_Bird_Data_Version_1_Metadata.csv	Zapornia	NCBITAXON		Australia	GAZ	GAZ:00000463	Data extraction	Torresian Baillon Crake
literature searches, see Australian_Bird_Data_Version_1_Metadata.csv	Zapornia	NCBITAXON		Australia	GAZ	GAZ:00000463	Data extraction	Spotless Crake
literature searches, see Australian_Bird_Data_Version_1_Metadata.csv	Zapornia	NCBITAXON		Australia	GAZ	GAZ:00000463	Data extraction	Australasian Spotless Crake
literature searches, see Australian_Bird_Data_Version_1_Metadata.csv	Amaurornis	NCBITAXON	NCBITaxon:72016	Australia	GAZ	GAZ:00000463	Data extraction	Pale-vented Bush-hen
literature searches, see Australian_Bird_Data_Version_1_Metadata.csv	Amaurornis	NCBITAXON	NCBITaxon:72016	Australia	GAZ	GAZ:00000463	Data extraction	Torresian Pale-vented Bush-hen
literature searches, see Australian_Bird_Data_Version_1_Metadata.csv	Amaurornis	NCBITAXON	NCBITaxon:72016	Australia	GAZ	GAZ:00000463	Data extraction	White-breasted Waterhen
literature searches, see Australian_Bird_Data_Version_1_Metadata.csv	Amaurornis	NCBITAXON	NCBITaxon:72016	Australia	GAZ	GAZ:00000463	Data extraction	Eastern White-breasted Waterhen
literature searches, see Australian_Bird_Data_Version_1_Metadata.csv	Amaurornis	NCBITAXON	NCBITaxon:72016	Australia	GAZ	GAZ:00000463	Data extraction	White-browed Crake
literature searches, see Australian_Bird_Data_Version_1_Metadata.csv	Gallicrex	NCBITAXON	NCBITaxon:261966	Australia	GAZ	GAZ:00000463	Data extraction	Watercock
literature searches, see Australian_Bird_Data_Version_1_Metadata.csv	Porphyrio	NCBITAXON	NCBITaxon:54483	Australia	GAZ	GAZ:00000463	Data extraction	Purple Swamphen
literature searches, see Australian_Bird_Data_Version_1_Metadata.csv	Porphyrio	NCBITAXON	NCBITaxon:54483	Australia	GAZ	GAZ:00000463	Data extraction	Western Australian Purple Swamphen
literature searches, see Australian_Bird_Data_Version_1_Metadata.csv	Porphyrio	NCBITAXON	NCBITaxon:54483	Australia	GAZ	GAZ:00000463	Data extraction	Australasian Purple Swamphen
literature searches, see Australian_Bird_Data_Version_1_Metadata.csv	Porphyrio	NCBITAXON	NCBITaxon:54483	Australia	GAZ	GAZ:00000463	Data extraction	White Gallinule
literature searches, see Australian_Bird_Data_Version_1_Metadata.csv	Gallinula	NCBITAXON	NCBITaxon:9122	Australia	GAZ	GAZ:00000463	Data extraction	Common Moorhen
literature searches, see Australian_Bird_Data_Version_1_Metadata.csv	Gallinula	NCBITAXON	NCBITaxon:9122	Australia	GAZ	GAZ:00000463	Data extraction	Dusky Moorhen
literature searches, see Australian_Bird_Data_Version_1_Metadata.csv	Gallinula	NCBITAXON	NCBITaxon:9122	Australia	GAZ	GAZ:00000463	Data extraction	Australian Dusky Moorhen
literature searches, see Australian_Bird_Data_Version_1_Metadata.csv	Tribonyx	NCBITAXON		Australia	GAZ	GAZ:00000463	Data extraction	Black-tailed Native-hen
literature searches, see Australian_Bird_Data_Version_1_Metadata.csv	Tribonyx	NCBITAXON		Australia	GAZ	GAZ:00000463	Data extraction	Tasmanian Native-hen
literature searches, see Australian_Bird_Data_Version_1_Metadata.csv	Fulica	NCBITAXON	NCBITaxon:9120	Australia	GAZ	GAZ:00000463	Data extraction	Eurasian Coot
literature searches, see Australian_Bird_Data_Version_1_Metadata.csv	Fulica	NCBITAXON	NCBITaxon:9120	Australia	GAZ	GAZ:00000463	Data extraction	Australian Eurasian Coot
literature searches, see Australian_Bird_Data_Version_1_Metadata.csv	Antigone	NCBITAXON		Australia	GAZ	GAZ:00000463	Data extraction	Sarus Crane
literature searches, see Australian_Bird_Data_Version_1_Metadata.csv	Antigone	NCBITAXON		Australia	GAZ	GAZ:00000463	Data extraction	Australian Sarus Crane
literature searches, see Australian_Bird_Data_Version_1_Metadata.csv	Antigone	NCBITAXON		Australia	GAZ	GAZ:00000463	Data extraction	Brolga
literature searches, see Australian_Bird_Data_Version_1_Metadata.csv	Burhinus	NCBITAXON	NCBITaxon:85104	Australia	GAZ	GAZ:00000463	Data extraction	Bush Stone-curlew
literature searches, see Australian_Bird_Data_Version_1_Metadata.csv	Esacus	NCBITAXON		Australia	GAZ	GAZ:00000463	Data extraction	Beach Stone-curlew
literature searches, see Australian_Bird_Data_Version_1_Metadata.csv	Chionis	NCBITAXON	NCBITaxon:227181	Australia	GAZ	GAZ:00000463	Data extraction	Black-faced Sheathbill
literature searches, see Australian_Bird_Data_Version_1_Metadata.csv	Chionis	NCBITAXON	NCBITaxon:227181	Australia	GAZ	GAZ:00000463	Data extraction	Heard Island Black-faced Sheathbill
literature searches, see Australian_Bird_Data_Version_1_Metadata.csv	Haematopus	NCBITAXON	NCBITaxon:32635	Australia	GAZ	GAZ:00000463	Data extraction	Eurasian Oystercatcher
literature searches, see Australian_Bird_Data_Version_1_Metadata.csv	Haematopus	NCBITAXON	NCBITaxon:32635	Australia	GAZ	GAZ:00000463	Data extraction	South Island Pied Oystercatcher
literature searches, see Australian_Bird_Data_Version_1_Metadata.csv	Haematopus	NCBITAXON	NCBITaxon:32635	Australia	GAZ	GAZ:00000463	Data extraction	Australian Pied Oystercatcher
literature searches, see Australian_Bird_Data_Version_1_Metadata.csv	Haematopus	NCBITAXON	NCBITaxon:32635	Australia	GAZ	GAZ:00000463	Data extraction	Sooty Oystercatcher
literature searches, see Australian_Bird_Data_Version_1_Metadata.csv	Haematopus	NCBITAXON	NCBITaxon:32635	Australia	GAZ	GAZ:00000463	Data extraction	Southern Sooty Oystercatcher
literature searches, see Australian_Bird_Data_Version_1_Metadata.csv	Haematopus	NCBITAXON	NCBITaxon:32635	Australia	GAZ	GAZ:00000463	Data extraction	Northern Sooty Oystercatcher
literature searches, see Australian_Bird_Data_Version_1_Metadata.csv	Cladorhynchus	NCBITAXON	NCBITaxon:425627	Australia	GAZ	GAZ:00000463	Data extraction	Banded Stilt
literature searches, see Australian_Bird_Data_Version_1_Metadata.csv	Recurvirostra	NCBITAXON	NCBITaxon:171274	Australia	GAZ	GAZ:00000463	Data extraction	Red-necked Avocet
literature searches, see Australian_Bird_Data_Version_1_Metadata.csv	Himantopus	NCBITAXON	NCBITaxon:225397	Australia	GAZ	GAZ:00000463	Data extraction	Black-winged Stilt
literature searches, see Australian_Bird_Data_Version_1_Metadata.csv	Pluvialis	NCBITAXON	NCBITaxon:171272	Australia	GAZ	GAZ:00000463	Data extraction	Grey Plover
literature searches, see Australian_Bird_Data_Version_1_Metadata.csv	Pluvialis	NCBITAXON	NCBITaxon:171272	Australia	GAZ	GAZ:00000463	Data extraction	Eastern Grey Plover
literature searches, see Australian_Bird_Data_Version_1_Metadata.csv	Pluvialis	NCBITAXON	NCBITaxon:171272	Australia	GAZ	GAZ:00000463	Data extraction	Pacific Golden Plover
literature searches, see Australian_Bird_Data_Version_1_Metadata.csv	Pluvialis	NCBITAXON	NCBITaxon:171272	Australia	GAZ	GAZ:00000463	Data extraction	American Golden Plover
literature searches, see Australian_Bird_Data_Version_1_Metadata.csv	Charadrius	NCBITAXON	NCBITaxon:50391	Australia	GAZ	GAZ:00000463	Data extraction	Ringed Plover
literature searches, see Australian_Bird_Data_Version_1_Metadata.csv	Charadrius	NCBITAXON	NCBITaxon:50391	Australia	GAZ	GAZ:00000463	Data extraction	Eastern Ringed Plover
literature searches, see Australian_Bird_Data_Version_1_Metadata.csv	Charadrius	NCBITAXON	NCBITaxon:50391	Australia	GAZ	GAZ:00000463	Data extraction	Semipalmated Plover
literature searches, see Australian_Bird_Data_Version_1_Metadata.csv	Charadrius	NCBITAXON	NCBITaxon:50391	Australia	GAZ	GAZ:00000463	Data extraction	Little Ringed Plover
literature searches, see Australian_Bird_Data_Version_1_Metadata.csv	Charadrius	NCBITAXON	NCBITaxon:50391	Australia	GAZ	GAZ:00000463	Data extraction	Eurasian Little Ringed Plover
literature searches, see Australian_Bird_Data_Version_1_Metadata.csv	Charadrius	NCBITAXON	NCBITaxon:50391	Australia	GAZ	GAZ:00000463	Data extraction	Kentish Plover
literature searches, see Australian_Bird_Data_Version_1_Metadata.csv	Charadrius	NCBITAXON	NCBITaxon:50391	Australia	GAZ	GAZ:00000463	Data extraction	Red-capped Plover
literature searches, see Australian_Bird_Data_Version_1_Metadata.csv	Charadrius	NCBITAXON	NCBITaxon:50391	Australia	GAZ	GAZ:00000463	Data extraction	Double-banded Plover
literature searches, see Australian_Bird_Data_Version_1_Metadata.csv	Charadrius	NCBITAXON	NCBITaxon:50391	Australia	GAZ	GAZ:00000463	Data extraction	New Zealand Double-banded Plover
literature searches, see Australian_Bird_Data_Version_1_Metadata.csv	Charadrius	NCBITAXON	NCBITaxon:50391	Australia	GAZ	GAZ:00000463	Data extraction	Lesser Sand Plover
literature searches, see Australian_Bird_Data_Version_1_Metadata.csv	Charadrius	NCBITAXON	NCBITaxon:50391	Australia	GAZ	GAZ:00000463	Data extraction	Mongolian Lesser Sand Plover
literature searches, see Australian_Bird_Data_Version_1_Metadata.csv	Charadrius	NCBITAXON	NCBITaxon:50391	Australia	GAZ	GAZ:00000463	Data extraction	Kamchatkan Lesser Sand Plover
literature searches, see Australian_Bird_Data_Version_1_Metadata.csv	Charadrius	NCBITAXON	NCBITaxon:50391	Australia	GAZ	GAZ:00000463	Data extraction	Greater Sand Plover
literature searches, see Australian_Bird_Data_Version_1_Metadata.csv	Charadrius	NCBITAXON	NCBITaxon:50391	Australia	GAZ	GAZ:00000463	Data extraction	Mongolian Greater Sand Plover
literature searches, see Australian_Bird_Data_Version_1_Metadata.csv	Charadrius	NCBITAXON	NCBITaxon:50391	Australia	GAZ	GAZ:00000463	Data extraction	Caspian Plover
literature searches, see Australian_Bird_Data_Version_1_Metadata.csv	Charadrius	NCBITAXON	NCBITaxon:50391	Australia	GAZ	GAZ:00000463	Data extraction	Oriental Plover
literature searches, see Australian_Bird_Data_Version_1_Metadata.csv	Thinornis	NCBITAXON	NCBITaxon:50409	Australia	GAZ	GAZ:00000463	Data extraction	Hooded Plover
literature searches, see Australian_Bird_Data_Version_1_Metadata.csv	Thinornis	NCBITAXON	NCBITaxon:50409	Australia	GAZ	GAZ:00000463	Data extraction	Eastern Hooded Plover
literature searches, see Australian_Bird_Data_Version_1_Metadata.csv	Thinornis	NCBITAXON	NCBITaxon:50409	Australia	GAZ	GAZ:00000463	Data extraction	Western Hooded Plover
literature searches, see Australian_Bird_Data_Version_1_Metadata.csv	Elseyornis	NCBITAXON	NCBITaxon:50405	Australia	GAZ	GAZ:00000463	Data extraction	Black-fronted Dotterel
literature searches, see Australian_Bird_Data_Version_1_Metadata.csv	Vanellus	NCBITAXON	NCBITaxon:50403	Australia	GAZ	GAZ:00000463	Data extraction	Grey-headed Lapwing
literature searches, see Australian_Bird_Data_Version_1_Metadata.csv	Vanellus	NCBITAXON	NCBITaxon:50403	Australia	GAZ	GAZ:00000463	Data extraction	Banded Lapwing
literature searches, see Australian_Bird_Data_Version_1_Metadata.csv	Vanellus	NCBITAXON	NCBITaxon:50403	Australia	GAZ	GAZ:00000463	Data extraction	Masked Lapwing
literature searches, see Australian_Bird_Data_Version_1_Metadata.csv	Vanellus	NCBITAXON	NCBITaxon:50403	Australia	GAZ	GAZ:00000463	Data extraction	Northern Masked Lapwing
literature searches, see Australian_Bird_Data_Version_1_Metadata.csv	Vanellus	NCBITAXON	NCBITaxon:50403	Australia	GAZ	GAZ:00000463	Data extraction	Southern Masked Lapwing
literature searches, see Australian_Bird_Data_Version_1_Metadata.csv	Erythrogonys	NCBITAXON	NCBITaxon:425632	Australia	GAZ	GAZ:00000463	Data extraction	Red-kneed Dotterel
literature searches, see Australian_Bird_Data_Version_1_Metadata.csv	Charadrius	NCBITAXON	NCBITaxon:50391	Australia	GAZ	GAZ:00000463	Data extraction	Inland Dotterel
literature searches, see Australian_Bird_Data_Version_1_Metadata.csv	Pedionomus	NCBITAXON	NCBITaxon:227191	Australia	GAZ	GAZ:00000463	Data extraction	Plains-wanderer
literature searches, see Australian_Bird_Data_Version_1_Metadata.csv	Rostratula	NCBITAXON	NCBITaxon:118792	Australia	GAZ	GAZ:00000463	Data extraction	Australian Painted Snipe
literature searches, see Australian_Bird_Data_Version_1_Metadata.csv	Hydrophasianus	NCBITAXON	NCBITaxon:118784	Australia	GAZ	GAZ:00000463	Data extraction	Pheasant-tailed Jacana
literature searches, see Australian_Bird_Data_Version_1_Metadata.csv	Irediparra	NCBITAXON	NCBITaxon:54505	Australia	GAZ	GAZ:00000463	Data extraction	Comb-crested Jacana
literature searches, see Australian_Bird_Data_Version_1_Metadata.csv	Irediparra	NCBITAXON	NCBITaxon:54505	Australia	GAZ	GAZ:00000463	Data extraction	Australian Comb-crested Jacana
literature searches, see Australian_Bird_Data_Version_1_Metadata.csv	Bartramia	NCBITAXON	NCBITaxon:279932	Australia	GAZ	GAZ:00000463	Data extraction	Upland Sandpiper
literature searches, see Australian_Bird_Data_Version_1_Metadata.csv	Numenius	NCBITAXON	NCBITaxon:32638	Australia	GAZ	GAZ:00000463	Data extraction	Whimbrel
literature searches, see Australian_Bird_Data_Version_1_Metadata.csv	Numenius	NCBITAXON	NCBITaxon:32638	Australia	GAZ	GAZ:00000463	Data extraction	Alaskan Whimbrel
literature searches, see Australian_Bird_Data_Version_1_Metadata.csv	Numenius	NCBITAXON	NCBITaxon:32638	Australia	GAZ	GAZ:00000463	Data extraction	Eastern Siberian Whimbrel
literature searches, see Australian_Bird_Data_Version_1_Metadata.csv	Numenius	NCBITAXON	NCBITaxon:32638	Australia	GAZ	GAZ:00000463	Data extraction	Little Curlew
literature searches, see Australian_Bird_Data_Version_1_Metadata.csv	Numenius	NCBITAXON	NCBITaxon:32638	Australia	GAZ	GAZ:00000463	Data extraction	Eurasian Curlew
literature searches, see Australian_Bird_Data_Version_1_Metadata.csv	Numenius	NCBITAXON	NCBITaxon:32638	Australia	GAZ	GAZ:00000463	Data extraction	Eastern Eurasian Curlew
literature searches, see Australian_Bird_Data_Version_1_Metadata.csv	Numenius	NCBITAXON	NCBITaxon:32638	Australia	GAZ	GAZ:00000463	Data extraction	Eastern Curlew
literature searches, see Australian_Bird_Data_Version_1_Metadata.csv	Limosa	NCBITAXON	NCBITaxon:161679	Australia	GAZ	GAZ:00000463	Data extraction	Bar-tailed Godwit
literature searches, see Australian_Bird_Data_Version_1_Metadata.csv	Limosa	NCBITAXON	NCBITaxon:161679	Australia	GAZ	GAZ:00000463	Data extraction	Western Alaskan Bar-tailed Godwit
literature searches, see Australian_Bird_Data_Version_1_Metadata.csv	Limosa	NCBITAXON	NCBITaxon:161679	Australia	GAZ	GAZ:00000463	Data extraction	Northern Siberian Bar-tailed Godwit
literature searches, see Australian_Bird_Data_Version_1_Metadata.csv	Limosa	NCBITAXON	NCBITaxon:161679	Australia	GAZ	GAZ:00000463	Data extraction	Hudsonian Godwit
literature searches, see Australian_Bird_Data_Version_1_Metadata.csv	Limosa	NCBITAXON	NCBITaxon:161679	Australia	GAZ	GAZ:00000463	Data extraction	Black-tailed Godwit
literature searches, see Australian_Bird_Data_Version_1_Metadata.csv	Limosa	NCBITAXON	NCBITaxon:161679	Australia	GAZ	GAZ:00000463	Data extraction	Eastern Siberian Black-tailed Godwit
literature searches, see Australian_Bird_Data_Version_1_Metadata.csv	Arenaria	NCBITAXON	NCBITaxon:54972	Australia	GAZ	GAZ:00000463	Data extraction	Ruddy Turnstone
literature searches, see Australian_Bird_Data_Version_1_Metadata.csv	Arenaria	NCBITAXON	NCBITaxon:54972	Australia	GAZ	GAZ:00000463	Data extraction	Palaearctic Ruddy Turnstone
literature searches, see Australian_Bird_Data_Version_1_Metadata.csv	Calidris	NCBITAXON	NCBITaxon:8918	Australia	GAZ	GAZ:00000463	Data extraction	Great Knot
literature searches, see Australian_Bird_Data_Version_1_Metadata.csv	Calidris	NCBITAXON	NCBITaxon:8918	Australia	GAZ	GAZ:00000463	Data extraction	Red Knot
literature searches, see Australian_Bird_Data_Version_1_Metadata.csv	Calidris	NCBITAXON	NCBITaxon:8918	Australia	GAZ	GAZ:00000463	Data extraction	New Siberian Islands Red Knot
literature searches, see Australian_Bird_Data_Version_1_Metadata.csv	Calidris	NCBITAXON	NCBITaxon:8918	Australia	GAZ	GAZ:00000463	Data extraction	North-eastern Siberian Red Knot
literature searches, see Australian_Bird_Data_Version_1_Metadata.csv	Calidris	NCBITAXON	NCBITaxon:8918	Australia	GAZ	GAZ:00000463	Data extraction	Ruff
literature searches, see Australian_Bird_Data_Version_1_Metadata.csv	Calidris	NCBITAXON	NCBITaxon:8918	Australia	GAZ	GAZ:00000463	Data extraction	Broad-billed Sandpiper
literature searches, see Australian_Bird_Data_Version_1_Metadata.csv	Calidris	NCBITAXON	NCBITaxon:8918	Australia	GAZ	GAZ:00000463	Data extraction	Eastern Siberian Broad-billed Sandpiper
literature searches, see Australian_Bird_Data_Version_1_Metadata.csv	Calidris	NCBITAXON	NCBITaxon:8918	Australia	GAZ	GAZ:00000463	Data extraction	Sharp-tailed Sandpiper
literature searches, see Australian_Bird_Data_Version_1_Metadata.csv	Calidris	NCBITAXON	NCBITaxon:8918	Australia	GAZ	GAZ:00000463	Data extraction	Stilt Sandpiper
literature searches, see Australian_Bird_Data_Version_1_Metadata.csv	Calidris	NCBITAXON	NCBITaxon:8918	Australia	GAZ	GAZ:00000463	Data extraction	Curlew Sandpiper
literature searches, see Australian_Bird_Data_Version_1_Metadata.csv	Calidris	NCBITAXON	NCBITaxon:8918	Australia	GAZ	GAZ:00000463	Data extraction	Long-toed Stint
literature searches, see Australian_Bird_Data_Version_1_Metadata.csv	Calidris	NCBITAXON	NCBITaxon:8918	Australia	GAZ	GAZ:00000463	Data extraction	Red-necked Stint
literature searches, see Australian_Bird_Data_Version_1_Metadata.csv	Calidris	NCBITAXON	NCBITaxon:8918	Australia	GAZ	GAZ:00000463	Data extraction	Sanderling
literature searches, see Australian_Bird_Data_Version_1_Metadata.csv	Calidris	NCBITAXON	NCBITaxon:8918	Australia	GAZ	GAZ:00000463	Data extraction	Eastern Sanderling
literature searches, see Australian_Bird_Data_Version_1_Metadata.csv	Calidris	NCBITAXON	NCBITaxon:8918	Australia	GAZ	GAZ:00000463	Data extraction	Dunlin
literature searches, see Australian_Bird_Data_Version_1_Metadata.csv	Calidris	NCBITAXON	NCBITaxon:8918	Australia	GAZ	GAZ:00000463	Data extraction	Baird Sandpiper
literature searches, see Australian_Bird_Data_Version_1_Metadata.csv	Calidris	NCBITAXON	NCBITaxon:8918	Australia	GAZ	GAZ:00000463	Data extraction	Little Stint
literature searches, see Australian_Bird_Data_Version_1_Metadata.csv	Calidris	NCBITAXON	NCBITaxon:8918	Australia	GAZ	GAZ:00000463	Data extraction	White-rumped Sandpiper
literature searches, see Australian_Bird_Data_Version_1_Metadata.csv	Calidris	NCBITAXON	NCBITaxon:8918	Australia	GAZ	GAZ:00000463	Data extraction	Buff-breasted Sandpiper
literature searches, see Australian_Bird_Data_Version_1_Metadata.csv	Calidris	NCBITAXON	NCBITaxon:8918	Australia	GAZ	GAZ:00000463	Data extraction	Pectoral Sandpiper
literature searches, see Australian_Bird_Data_Version_1_Metadata.csv	Limnodromus	NCBITAXON	NCBITaxon:161677	Australia	GAZ	GAZ:00000463	Data extraction	Asian Dowitcher
literature searches, see Australian_Bird_Data_Version_1_Metadata.csv	Limnodromus	NCBITAXON	NCBITaxon:161677	Australia	GAZ	GAZ:00000463	Data extraction	Short-billed Dowitcher
literature searches, see Australian_Bird_Data_Version_1_Metadata.csv	Gallinago	NCBITAXON	NCBITaxon:107376	Australia	GAZ	GAZ:00000463	Data extraction	Latham Snipe
literature searches, see Australian_Bird_Data_Version_1_Metadata.csv	Gallinago	NCBITAXON	NCBITaxon:107376	Australia	GAZ	GAZ:00000463	Data extraction	Pintail Snipe
literature searches, see Australian_Bird_Data_Version_1_Metadata.csv	Gallinago	NCBITAXON	NCBITaxon:107376	Australia	GAZ	GAZ:00000463	Data extraction	Swinhoe Snipe
literature searches, see Australian_Bird_Data_Version_1_Metadata.csv	Xenus	NCBITAXON	NCBITaxon:171276	Australia	GAZ	GAZ:00000463	Data extraction	Terek Sandpiper
literature searches, see Australian_Bird_Data_Version_1_Metadata.csv	Actitis	NCBITAXON	NCBITaxon:190658	Australia	GAZ	GAZ:00000463	Data extraction	Common Sandpiper
literature searches, see Australian_Bird_Data_Version_1_Metadata.csv	Tringa	NCBITAXON	NCBITaxon:161681	Australia	GAZ	GAZ:00000463	Data extraction	Green Sandpiper
literature searches, see Australian_Bird_Data_Version_1_Metadata.csv	Tringa	NCBITAXON	NCBITaxon:161681	Australia	GAZ	GAZ:00000463	Data extraction	Grey-tailed Tattler
literature searches, see Australian_Bird_Data_Version_1_Metadata.csv	Tringa	NCBITAXON	NCBITaxon:161681	Australia	GAZ	GAZ:00000463	Data extraction	Wandering Tattler
literature searches, see Australian_Bird_Data_Version_1_Metadata.csv	Tringa	NCBITAXON	NCBITaxon:161681	Australia	GAZ	GAZ:00000463	Data extraction	Lesser Yellowlegs
literature searches, see Australian_Bird_Data_Version_1_Metadata.csv	Tringa	NCBITAXON	NCBITaxon:161681	Australia	GAZ	GAZ:00000463	Data extraction	Spotted Redshank
literature searches, see Australian_Bird_Data_Version_1_Metadata.csv	Tringa	NCBITAXON	NCBITaxon:161681	Australia	GAZ	GAZ:00000463	Data extraction	Common Greenshank
literature searches, see Australian_Bird_Data_Version_1_Metadata.csv	Tringa	NCBITAXON	NCBITaxon:161681	Australia	GAZ	GAZ:00000463	Data extraction	Common Redshank
literature searches, see Australian_Bird_Data_Version_1_Metadata.csv	Tringa	NCBITAXON	NCBITaxon:161681	Australia	GAZ	GAZ:00000463	Data extraction	Wood Sandpiper
literature searches, see Australian_Bird_Data_Version_1_Metadata.csv	Tringa	NCBITAXON	NCBITaxon:161681	Australia	GAZ	GAZ:00000463	Data extraction	Marsh Sandpiper
literature searches, see Australian_Bird_Data_Version_1_Metadata.csv	Tringa	NCBITAXON	NCBITaxon:161681	Australia	GAZ	GAZ:00000463	Data extraction	Nordmann Greenshank
literature searches, see Australian_Bird_Data_Version_1_Metadata.csv	Steganopus	NCBITAXON		Australia	GAZ	GAZ:00000463	Data extraction	Wilson Phalarope
literature searches, see Australian_Bird_Data_Version_1_Metadata.csv	Phalaropus	NCBITAXON	NCBITaxon:227174	Australia	GAZ	GAZ:00000463	Data extraction	Red-necked Phalarope
literature searches, see Australian_Bird_Data_Version_1_Metadata.csv	Phalaropus	NCBITAXON	NCBITaxon:227174	Australia	GAZ	GAZ:00000463	Data extraction	Grey Phalarope
literature searches, see Australian_Bird_Data_Version_1_Metadata.csv	Turnix	NCBITAXON	NCBITaxon:9247	Australia	GAZ	GAZ:00000463	Data extraction	Red-backed Button-quail
literature searches, see Australian_Bird_Data_Version_1_Metadata.csv	Turnix	NCBITAXON	NCBITaxon:9247	Australia	GAZ	GAZ:00000463	Data extraction	Australian Red-backed Button-quail
literature searches, see Australian_Bird_Data_Version_1_Metadata.csv	Turnix	NCBITAXON	NCBITaxon:9247	Australia	GAZ	GAZ:00000463	Data extraction	Black-breasted Button-quail
literature searches, see Australian_Bird_Data_Version_1_Metadata.csv	Turnix	NCBITAXON	NCBITaxon:9247	Australia	GAZ	GAZ:00000463	Data extraction	Painted Button-quail
literature searches, see Australian_Bird_Data_Version_1_Metadata.csv	Turnix	NCBITAXON	NCBITaxon:9247	Australia	GAZ	GAZ:00000463	Data extraction	Houtman Abrolhos Painted Button-quail
literature searches, see Australian_Bird_Data_Version_1_Metadata.csv	Turnix	NCBITAXON	NCBITaxon:9247	Australia	GAZ	GAZ:00000463	Data extraction	Australian Painted Button-quail
literature searches, see Australian_Bird_Data_Version_1_Metadata.csv	Turnix	NCBITAXON	NCBITaxon:9247	Australia	GAZ	GAZ:00000463	Data extraction	Buff-breasted Button-quail
literature searches, see Australian_Bird_Data_Version_1_Metadata.csv	Turnix	NCBITAXON	NCBITaxon:9247	Australia	GAZ	GAZ:00000463	Data extraction	Chestnut-backed Button-quail
literature searches, see Australian_Bird_Data_Version_1_Metadata.csv	Turnix	NCBITAXON	NCBITaxon:9247	Australia	GAZ	GAZ:00000463	Data extraction	Red-chested Button-quail
literature searches, see Australian_Bird_Data_Version_1_Metadata.csv	Turnix	NCBITAXON	NCBITaxon:9247	Australia	GAZ	GAZ:00000463	Data extraction	Little Button-quail
literature searches, see Australian_Bird_Data_Version_1_Metadata.csv	Stiltia	NCBITAXON	NCBITaxon:425652	Australia	GAZ	GAZ:00000463	Data extraction	Australian Pratincole
literature searches, see Australian_Bird_Data_Version_1_Metadata.csv	Glareola	NCBITAXON	NCBITaxon:43315	Australia	GAZ	GAZ:00000463	Data extraction	Oriental Pratincole
literature searches, see Australian_Bird_Data_Version_1_Metadata.csv	Stercorarius	NCBITAXON	NCBITaxon:54057	Australia	GAZ	GAZ:00000463	Data extraction	Long-tailed Jaeger
literature searches, see Australian_Bird_Data_Version_1_Metadata.csv	Stercorarius	NCBITAXON	NCBITaxon:54057	Australia	GAZ	GAZ:00000463	Data extraction	Arctic Jaeger
literature searches, see Australian_Bird_Data_Version_1_Metadata.csv	Stercorarius	NCBITAXON	NCBITaxon:54057	Australia	GAZ	GAZ:00000463	Data extraction	Pomarine Jaeger
literature searches, see Australian_Bird_Data_Version_1_Metadata.csv	Catharacta	NCBITAXON	NCBITaxon:54057	Australia	GAZ	GAZ:00000463	Data extraction	South Polar Skua
literature searches, see Australian_Bird_Data_Version_1_Metadata.csv	Catharacta	NCBITAXON	NCBITaxon:54057	Australia	GAZ	GAZ:00000463	Data extraction	Brown Skua
literature searches, see Australian_Bird_Data_Version_1_Metadata.csv	Catharacta	NCBITAXON	NCBITaxon:54057	Australia	GAZ	GAZ:00000463	Data extraction	Subantarctic Brown Skua
literature searches, see Australian_Bird_Data_Version_1_Metadata.csv	Anous	NCBITAXON	NCBITaxon:297801	Australia	GAZ	GAZ:00000463	Data extraction	Common Noddy
literature searches, see Australian_Bird_Data_Version_1_Metadata.csv	Anous	NCBITAXON	NCBITaxon:297801	Australia	GAZ	GAZ:00000463	Data extraction	Indo-Pacific Common Noddy
literature searches, see Australian_Bird_Data_Version_1_Metadata.csv	Anous	NCBITAXON	NCBITaxon:297801	Australia	GAZ	GAZ:00000463	Data extraction	Lesser Noddy
literature searches, see Australian_Bird_Data_Version_1_Metadata.csv	Anous	NCBITAXON	NCBITaxon:297801	Australia	GAZ	GAZ:00000463	Data extraction	Houtman Abrolhos Lesser Noddy
literature searches, see Australian_Bird_Data_Version_1_Metadata.csv	Anous	NCBITAXON	NCBITaxon:297801	Australia	GAZ	GAZ:00000463	Data extraction	Black Noddy
literature searches, see Australian_Bird_Data_Version_1_Metadata.csv	Anous	NCBITAXON	NCBITaxon:297801	Australia	GAZ	GAZ:00000463	Data extraction	Indo-Pacific Black Noddy
literature searches, see Australian_Bird_Data_Version_1_Metadata.csv	Procelsterna	NCBITAXON	NCBITaxon:1118832	Australia	GAZ	GAZ:00000463	Data extraction	Grey Ternlet
literature searches, see Australian_Bird_Data_Version_1_Metadata.csv	Procelsterna	NCBITAXON	NCBITaxon:1118832	Australia	GAZ	GAZ:00000463	Data extraction	Western Pacific Grey Ternlet
literature searches, see Australian_Bird_Data_Version_1_Metadata.csv	Gygis	NCBITAXON	NCBITaxon:297808	Australia	GAZ	GAZ:00000463	Data extraction	White Tern
literature searches, see Australian_Bird_Data_Version_1_Metadata.csv	Gygis	NCBITAXON	NCBITaxon:297808	Australia	GAZ	GAZ:00000463	Data extraction	Indo-Pacific White Tern
literature searches, see Australian_Bird_Data_Version_1_Metadata.csv	Xema	NCBITAXON	NCBITaxon:128049	Australia	GAZ	GAZ:00000463	Data extraction	Sabine Gull
literature searches, see Australian_Bird_Data_Version_1_Metadata.csv	Chroicocephalus	NCBITAXON	NCBITaxon:1129741	Australia	GAZ	GAZ:00000463	Data extraction	Silver Gull
literature searches, see Australian_Bird_Data_Version_1_Metadata.csv	Chroicocephalus	NCBITAXON	NCBITaxon:1129741	Australia	GAZ	GAZ:00000463	Data extraction	Australian Silver Gull
literature searches, see Australian_Bird_Data_Version_1_Metadata.csv	Chroicocephalus	NCBITAXON	NCBITaxon:1129741	Australia	GAZ	GAZ:00000463	Data extraction	Black-headed Gull
literature searches, see Australian_Bird_Data_Version_1_Metadata.csv	Leucophaeus	NCBITAXON	NCBITaxon:328018	Australia	GAZ	GAZ:00000463	Data extraction	Laughing Gull
literature searches, see Australian_Bird_Data_Version_1_Metadata.csv	Leucophaeus	NCBITAXON	NCBITaxon:328018	Australia	GAZ	GAZ:00000463	Data extraction	Western Laughing Gull
literature searches, see Australian_Bird_Data_Version_1_Metadata.csv	Leucophaeus	NCBITAXON	NCBITaxon:328018	Australia	GAZ	GAZ:00000463	Data extraction	Franklin Gull
literature searches, see Australian_Bird_Data_Version_1_Metadata.csv	Larus	NCBITAXON	NCBITaxon:8911	Australia	GAZ	GAZ:00000463	Data extraction	Pacific Gull
literature searches, see Australian_Bird_Data_Version_1_Metadata.csv	Larus	NCBITAXON	NCBITaxon:8911	Australia	GAZ	GAZ:00000463	Data extraction	West Coast Pacific Gull
literature searches, see Australian_Bird_Data_Version_1_Metadata.csv	Larus	NCBITAXON	NCBITaxon:8911	Australia	GAZ	GAZ:00000463	Data extraction	East Coast Pacific Gull
literature searches, see Australian_Bird_Data_Version_1_Metadata.csv	Larus	NCBITAXON	NCBITaxon:8911	Australia	GAZ	GAZ:00000463	Data extraction	Black-tailed Gull
literature searches, see Australian_Bird_Data_Version_1_Metadata.csv	Larus	NCBITAXON	NCBITaxon:8911	Australia	GAZ	GAZ:00000463	Data extraction	Mew Gull
literature searches, see Australian_Bird_Data_Version_1_Metadata.csv	Larus	NCBITAXON	NCBITaxon:8911	Australia	GAZ	GAZ:00000463	Data extraction	Kelp Gull
literature searches, see Australian_Bird_Data_Version_1_Metadata.csv	Larus	NCBITAXON	NCBITaxon:8911	Australia	GAZ	GAZ:00000463	Data extraction	Pacific Kelp Gull
literature searches, see Australian_Bird_Data_Version_1_Metadata.csv	Larus	NCBITAXON	NCBITaxon:8911	Australia	GAZ	GAZ:00000463	Data extraction	Lesser Black-backed Gull
literature searches, see Australian_Bird_Data_Version_1_Metadata.csv	Larus	NCBITAXON	NCBITaxon:8911	Australia	GAZ	GAZ:00000463	Data extraction	Indian Ocean Lesser Black-backed Gull
literature searches, see Australian_Bird_Data_Version_1_Metadata.csv	Larus	NCBITAXON	NCBITaxon:8911	Australia	GAZ	GAZ:00000463	Data extraction	Slaty-backed Gull
literature searches, see Australian_Bird_Data_Version_1_Metadata.csv	Onychoprion	NCBITAXON	NCBITaxon:425647	Australia	GAZ	GAZ:00000463	Data extraction	Sooty Tern
literature searches, see Australian_Bird_Data_Version_1_Metadata.csv	Onychoprion	NCBITAXON	NCBITaxon:425647	Australia	GAZ	GAZ:00000463	Data extraction	Indian Ocean Sooty Tern
literature searches, see Australian_Bird_Data_Version_1_Metadata.csv	Onychoprion	NCBITAXON	NCBITaxon:425647	Australia	GAZ	GAZ:00000463	Data extraction	Pacific Sooty Tern
literature searches, see Australian_Bird_Data_Version_1_Metadata.csv	Onychoprion	NCBITAXON	NCBITaxon:425647	Australia	GAZ	GAZ:00000463	Data extraction	Bridled Tern
literature searches, see Australian_Bird_Data_Version_1_Metadata.csv	Onychoprion	NCBITAXON	NCBITaxon:425647	Australia	GAZ	GAZ:00000463	Data extraction	Indo-Pacific Bridled Tern
literature searches, see Australian_Bird_Data_Version_1_Metadata.csv	Onychoprion	NCBITAXON	NCBITaxon:425647	Australia	GAZ	GAZ:00000463	Data extraction	Western Indian Ocean Bridled Tern
literature searches, see Australian_Bird_Data_Version_1_Metadata.csv	Sternula	NCBITAXON	NCBITaxon:425655	Australia	GAZ	GAZ:00000463	Data extraction	Little Tern
literature searches, see Australian_Bird_Data_Version_1_Metadata.csv	Sternula	NCBITAXON	NCBITaxon:425655	Australia	GAZ	GAZ:00000463	Data extraction	Western Pacific Little Tern
literature searches, see Australian_Bird_Data_Version_1_Metadata.csv	Sternula	NCBITAXON	NCBITaxon:425655	Australia	GAZ	GAZ:00000463	Data extraction	Saunders Tern
literature searches, see Australian_Bird_Data_Version_1_Metadata.csv	Sternula	NCBITAXON	NCBITaxon:425655	Australia	GAZ	GAZ:00000463	Data extraction	Fairy Tern
literature searches, see Australian_Bird_Data_Version_1_Metadata.csv	Sternula	NCBITAXON	NCBITaxon:425655	Australia	GAZ	GAZ:00000463	Data extraction	New Caledonian Fairy Tern
literature searches, see Australian_Bird_Data_Version_1_Metadata.csv	Sternula	NCBITAXON	NCBITaxon:425655	Australia	GAZ	GAZ:00000463	Data extraction	Australian Fairy Tern
literature searches, see Australian_Bird_Data_Version_1_Metadata.csv	Gelochelidon	NCBITAXON	NCBITaxon:126864	Australia	GAZ	GAZ:00000463	Data extraction	Common Gull-billed Tern
literature searches, see Australian_Bird_Data_Version_1_Metadata.csv	Gelochelidon	NCBITAXON	NCBITaxon:126864	Australia	GAZ	GAZ:00000463	Data extraction	Asian Gull-billed Tern
literature searches, see Australian_Bird_Data_Version_1_Metadata.csv	Gelochelidon	NCBITAXON	NCBITaxon:126864	Australia	GAZ	GAZ:00000463	Data extraction	Australian Gull-billed Tern
literature searches, see Australian_Bird_Data_Version_1_Metadata.csv	Hydroprogne	NCBITAXON	NCBITaxon:425640	Australia	GAZ	GAZ:00000463	Data extraction	Caspian Tern
literature searches, see Australian_Bird_Data_Version_1_Metadata.csv	Chlidonias	NCBITAXON	NCBITaxon:279944	Australia	GAZ	GAZ:00000463	Data extraction	Whiskered Tern
literature searches, see Australian_Bird_Data_Version_1_Metadata.csv	Chlidonias	NCBITAXON	NCBITaxon:279944	Australia	GAZ	GAZ:00000463	Data extraction	Eastern Whiskered Tern
literature searches, see Australian_Bird_Data_Version_1_Metadata.csv	Chlidonias	NCBITAXON	NCBITaxon:279944	Australia	GAZ	GAZ:00000463	Data extraction	White-winged Black Tern
literature searches, see Australian_Bird_Data_Version_1_Metadata.csv	Chlidonias	NCBITAXON	NCBITaxon:279944	Australia	GAZ	GAZ:00000463	Data extraction	Black Tern
literature searches, see Australian_Bird_Data_Version_1_Metadata.csv	Chlidonias	NCBITAXON	NCBITaxon:279944	Australia	GAZ	GAZ:00000463	Data extraction	Western Black Tern
literature searches, see Australian_Bird_Data_Version_1_Metadata.csv	Sterna	NCBITAXON	NCBITaxon:70608	Australia	GAZ	GAZ:00000463	Data extraction	Roseate Tern
literature searches, see Australian_Bird_Data_Version_1_Metadata.csv	Sterna	NCBITAXON	NCBITaxon:70608	Australia	GAZ	GAZ:00000463	Data extraction	Asian Roseate Tern
literature searches, see Australian_Bird_Data_Version_1_Metadata.csv	Sterna	NCBITAXON	NCBITaxon:70608	Australia	GAZ	GAZ:00000463	Data extraction	Australasian Roseate Tern
literature searches, see Australian_Bird_Data_Version_1_Metadata.csv	Sterna	NCBITAXON	NCBITaxon:70608	Australia	GAZ	GAZ:00000463	Data extraction	White-fronted Tern
literature searches, see Australian_Bird_Data_Version_1_Metadata.csv	Sterna	NCBITAXON	NCBITaxon:70608	Australia	GAZ	GAZ:00000463	Data extraction	Black-naped Tern
literature searches, see Australian_Bird_Data_Version_1_Metadata.csv	Sterna	NCBITAXON	NCBITaxon:70608	Australia	GAZ	GAZ:00000463	Data extraction	Australasian Black-naped Tern
literature searches, see Australian_Bird_Data_Version_1_Metadata.csv	Sterna	NCBITAXON	NCBITaxon:70608	Australia	GAZ	GAZ:00000463	Data extraction	Common Tern
literature searches, see Australian_Bird_Data_Version_1_Metadata.csv	Sterna	NCBITAXON	NCBITaxon:70608	Australia	GAZ	GAZ:00000463	Data extraction	Atlantic Common Tern
literature searches, see Australian_Bird_Data_Version_1_Metadata.csv	Sterna	NCBITAXON	NCBITaxon:70608	Australia	GAZ	GAZ:00000463	Data extraction	Siberian Common Tern
literature searches, see Australian_Bird_Data_Version_1_Metadata.csv	Sterna	NCBITAXON	NCBITaxon:70608	Australia	GAZ	GAZ:00000463	Data extraction	Arctic Tern
literature searches, see Australian_Bird_Data_Version_1_Metadata.csv	Sterna	NCBITAXON	NCBITaxon:70608	Australia	GAZ	GAZ:00000463	Data extraction	Antarctic Tern
literature searches, see Australian_Bird_Data_Version_1_Metadata.csv	Sterna	NCBITAXON	NCBITaxon:70608	Australia	GAZ	GAZ:00000463	Data extraction	New Zealand Antarctic Tern
literature searches, see Australian_Bird_Data_Version_1_Metadata.csv	Sterna	NCBITAXON	NCBITaxon:70608	Australia	GAZ	GAZ:00000463	Data extraction	Indian Ocean Antarctic Tern
literature searches, see Australian_Bird_Data_Version_1_Metadata.csv	Thalasseus	NCBITAXON	NCBITaxon:555355	Australia	GAZ	GAZ:00000463	Data extraction	Lesser Crested Tern
literature searches, see Australian_Bird_Data_Version_1_Metadata.csv	Thalasseus	NCBITAXON	NCBITaxon:555355	Australia	GAZ	GAZ:00000463	Data extraction	Eastern Lesser Crested Tern
literature searches, see Australian_Bird_Data_Version_1_Metadata.csv	Thalasseus	NCBITAXON	NCBITaxon:555355	Australia	GAZ	GAZ:00000463	Data extraction	Crested Tern
literature searches, see Australian_Bird_Data_Version_1_Metadata.csv	Thalasseus	NCBITAXON	NCBITaxon:555355	Australia	GAZ	GAZ:00000463	Data extraction	Australasian Crested Tern
literature searches, see Australian_Bird_Data_Version_1_Metadata.csv	Phaethon	NCBITAXON	NCBITaxon:37044	Australia	GAZ	GAZ:00000463	Data extraction	Red-billed Tropicbird
literature searches, see Australian_Bird_Data_Version_1_Metadata.csv	Phaethon	NCBITAXON	NCBITaxon:37044	Australia	GAZ	GAZ:00000463	Data extraction	Red-tailed Tropicbird
literature searches, see Australian_Bird_Data_Version_1_Metadata.csv	Phaethon	NCBITAXON	NCBITaxon:37044	Australia	GAZ	GAZ:00000463	Data extraction	Pacific Red-tailed Tropicbird
literature searches, see Australian_Bird_Data_Version_1_Metadata.csv	Phaethon	NCBITAXON	NCBITaxon:37044	Australia	GAZ	GAZ:00000463	Data extraction	Indian Ocean Red-tailed Tropicbird
literature searches, see Australian_Bird_Data_Version_1_Metadata.csv	Phaethon	NCBITAXON	NCBITaxon:37044	Australia	GAZ	GAZ:00000463	Data extraction	White-tailed Tropicbird
literature searches, see Australian_Bird_Data_Version_1_Metadata.csv	Phaethon	NCBITAXON	NCBITaxon:37044	Australia	GAZ	GAZ:00000463	Data extraction	Pacific White-tailed Tropicbird
literature searches, see Australian_Bird_Data_Version_1_Metadata.csv	Phaethon	NCBITAXON	NCBITaxon:37044	Australia	GAZ	GAZ:00000463	Data extraction	Christmas Island White-tailed Tropicbird
literature searches, see Australian_Bird_Data_Version_1_Metadata.csv	Phaethon	NCBITAXON	NCBITaxon:37044	Australia	GAZ	GAZ:00000463	Data extraction	Indian Ocean White-tailed Tropicbird
literature searches, see Australian_Bird_Data_Version_1_Metadata.csv	Aptenodytes	NCBITAXON	NCBITaxon:9232	Australia	GAZ	GAZ:00000463	Data extraction	King Penguin
literature searches, see Australian_Bird_Data_Version_1_Metadata.csv	Aptenodytes	NCBITAXON	NCBITaxon:9232	Australia	GAZ	GAZ:00000463	Data extraction	Emperor Penguin
literature searches, see Australian_Bird_Data_Version_1_Metadata.csv	Pygoscelis	NCBITAXON	NCBITaxon:9237	Australia	GAZ	GAZ:00000463	Data extraction	Gentoo Penguin
literature searches, see Australian_Bird_Data_Version_1_Metadata.csv	Pygoscelis	NCBITAXON	NCBITaxon:9237	Australia	GAZ	GAZ:00000463	Data extraction	Subantarctic Gentoo Penguin
literature searches, see Australian_Bird_Data_Version_1_Metadata.csv	Pygoscelis	NCBITAXON	NCBITaxon:9237	Australia	GAZ	GAZ:00000463	Data extraction	Adelie Penguin
literature searches, see Australian_Bird_Data_Version_1_Metadata.csv	Pygoscelis	NCBITAXON	NCBITaxon:9237	Australia	GAZ	GAZ:00000463	Data extraction	Chinstrap Penguin
literature searches, see Australian_Bird_Data_Version_1_Metadata.csv	Eudyptes	NCBITAXON	NCBITaxon:9235	Australia	GAZ	GAZ:00000463	Data extraction	Macaroni Penguin
literature searches, see Australian_Bird_Data_Version_1_Metadata.csv	Eudyptes	NCBITAXON	NCBITaxon:9235	Australia	GAZ	GAZ:00000463	Data extraction	Royal Penguin
literature searches, see Australian_Bird_Data_Version_1_Metadata.csv	Eudyptes	NCBITAXON	NCBITaxon:9235	Australia	GAZ	GAZ:00000463	Data extraction	Northern Rockhopper Penguin
literature searches, see Australian_Bird_Data_Version_1_Metadata.csv	Eudyptes	NCBITAXON	NCBITaxon:9235	Australia	GAZ	GAZ:00000463	Data extraction	Southern Rockhopper Penguin
literature searches, see Australian_Bird_Data_Version_1_Metadata.csv	Eudyptes	NCBITAXON	NCBITaxon:9235	Australia	GAZ	GAZ:00000463	Data extraction	Eastern Rockhopper Penguin
literature searches, see Australian_Bird_Data_Version_1_Metadata.csv	Eudyptes	NCBITAXON	NCBITaxon:9235	Australia	GAZ	GAZ:00000463	Data extraction	Erect-crested Penguin
literature searches, see Australian_Bird_Data_Version_1_Metadata.csv	Eudyptes	NCBITAXON	NCBITaxon:9235	Australia	GAZ	GAZ:00000463	Data extraction	Fiordland Penguin
literature searches, see Australian_Bird_Data_Version_1_Metadata.csv	Eudyptes	NCBITAXON	NCBITaxon:9235	Australia	GAZ	GAZ:00000463	Data extraction	Snares Penguin
literature searches, see Australian_Bird_Data_Version_1_Metadata.csv	Eudyptula	NCBITAXON	NCBITaxon:37082	Australia	GAZ	GAZ:00000463	Data extraction	Little Penguin
literature searches, see Australian_Bird_Data_Version_1_Metadata.csv	Eudyptula	NCBITAXON	NCBITaxon:37082	Australia	GAZ	GAZ:00000463	Data extraction	Australian Little Penguin
literature searches, see Australian_Bird_Data_Version_1_Metadata.csv	Spheniscus	NCBITAXON	NCBITaxon:9239	Australia	GAZ	GAZ:00000463	Data extraction	Magellanic Penguin
literature searches, see Australian_Bird_Data_Version_1_Metadata.csv	Oceanites	NCBITAXON	NCBITaxon:79652	Australia	GAZ	GAZ:00000463	Data extraction	Wilson Storm-Petrel
literature searches, see Australian_Bird_Data_Version_1_Metadata.csv	Oceanites	NCBITAXON	NCBITaxon:79652	Australia	GAZ	GAZ:00000463	Data extraction	Antarctic Wilson Storm-Petrel
literature searches, see Australian_Bird_Data_Version_1_Metadata.csv	Oceanites	NCBITAXON	NCBITaxon:79652	Australia	GAZ	GAZ:00000463	Data extraction	Subantarctic Wilson Storm-Petrel
literature searches, see Australian_Bird_Data_Version_1_Metadata.csv	Garrodia	NCBITAXON	NCBITaxon:79648	Australia	GAZ	GAZ:00000463	Data extraction	Grey-backed Storm-Petrel
literature searches, see Australian_Bird_Data_Version_1_Metadata.csv	Pelagodroma	NCBITAXON	NCBITaxon:37074	Australia	GAZ	GAZ:00000463	Data extraction	White-faced Storm-Petrel
literature searches, see Australian_Bird_Data_Version_1_Metadata.csv	Pelagodroma	NCBITAXON	NCBITaxon:37074	Australia	GAZ	GAZ:00000463	Data extraction	Australian White-faced Storm-Petrel
literature searches, see Australian_Bird_Data_Version_1_Metadata.csv	Fregetta	NCBITAXON	NCBITaxon:37072	Australia	GAZ	GAZ:00000463	Data extraction	White-bellied Storm-Petrel
literature searches, see Australian_Bird_Data_Version_1_Metadata.csv	Fregetta	NCBITAXON	NCBITaxon:37072	Australia	GAZ	GAZ:00000463	Data extraction	Tasman White-bellied Storm-Petrel
literature searches, see Australian_Bird_Data_Version_1_Metadata.csv	Fregetta	NCBITAXON	NCBITaxon:37072	Australia	GAZ	GAZ:00000463	Data extraction	Black-bellied Storm-Petrel
literature searches, see Australian_Bird_Data_Version_1_Metadata.csv	Fregetta	NCBITAXON	NCBITaxon:37072	Australia	GAZ	GAZ:00000463	Data extraction	Pacific Black-bellied Storm-Petrel
literature searches, see Australian_Bird_Data_Version_1_Metadata.csv	Fregetta	NCBITAXON	NCBITaxon:37072	Australia	GAZ	GAZ:00000463	Data extraction	New Zealand Storm-Petrel
literature searches, see Australian_Bird_Data_Version_1_Metadata.csv	Nesofregetta	NCBITAXON	NCBITaxon:1118811	Australia	GAZ	GAZ:00000463	Data extraction	Polynesian Storm-Petrel
literature searches, see Australian_Bird_Data_Version_1_Metadata.csv	Phoebastria	NCBITAXON	NCBITaxon:521259	Australia	GAZ	GAZ:00000463	Data extraction	Laysan Albatross
literature searches, see Australian_Bird_Data_Version_1_Metadata.csv	Diomedea	NCBITAXON	NCBITaxon:37068	Australia	GAZ	GAZ:00000463	Data extraction	Wandering Albatross
literature searches, see Australian_Bird_Data_Version_1_Metadata.csv	Diomedea	NCBITAXON	NCBITaxon:37068	Australia	GAZ	GAZ:00000463	Data extraction	Antipodean Albatross
literature searches, see Australian_Bird_Data_Version_1_Metadata.csv	Diomedea	NCBITAXON	NCBITaxon:37068	Australia	GAZ	GAZ:00000463	Data extraction	Eastern Antipodean Albatross
literature searches, see Australian_Bird_Data_Version_1_Metadata.csv	Diomedea	NCBITAXON	NCBITaxon:37068	Australia	GAZ	GAZ:00000463	Data extraction	Gibson Albatross
literature searches, see Australian_Bird_Data_Version_1_Metadata.csv	Diomedea	NCBITAXON	NCBITaxon:37068	Australia	GAZ	GAZ:00000463	Data extraction	Amsterdam Albatross
literature searches, see Australian_Bird_Data_Version_1_Metadata.csv	Diomedea	NCBITAXON	NCBITaxon:37068	Australia	GAZ	GAZ:00000463	Data extraction	Tristan Albatross
literature searches, see Australian_Bird_Data_Version_1_Metadata.csv	Diomedea	NCBITAXON	NCBITaxon:37068	Australia	GAZ	GAZ:00000463	Data extraction	Northern Royal Albatross
literature searches, see Australian_Bird_Data_Version_1_Metadata.csv	Diomedea	NCBITAXON	NCBITaxon:37068	Australia	GAZ	GAZ:00000463	Data extraction	Southern Royal Albatross
literature searches, see Australian_Bird_Data_Version_1_Metadata.csv	Phoebetria	NCBITAXON	NCBITaxon:46543	Australia	GAZ	GAZ:00000463	Data extraction	Light-mantled Sooty Albatross
literature searches, see Australian_Bird_Data_Version_1_Metadata.csv	Phoebetria	NCBITAXON	NCBITaxon:46543	Australia	GAZ	GAZ:00000463	Data extraction	Sooty Albatross
literature searches, see Australian_Bird_Data_Version_1_Metadata.csv	Thalassarche	NCBITAXON	NCBITaxon:329933	Australia	GAZ	GAZ:00000463	Data extraction	Atlantic Yellow-nosed Albatross
literature searches, see Australian_Bird_Data_Version_1_Metadata.csv	Thalassarche	NCBITAXON	NCBITaxon:329933	Australia	GAZ	GAZ:00000463	Data extraction	Indian Yellow-nosed Albatross
literature searches, see Australian_Bird_Data_Version_1_Metadata.csv	Thalassarche	NCBITAXON	NCBITaxon:329933	Australia	GAZ	GAZ:00000463	Data extraction	Grey-headed Albatross
literature searches, see Australian_Bird_Data_Version_1_Metadata.csv	Thalassarche	NCBITAXON	NCBITaxon:329933	Australia	GAZ	GAZ:00000463	Data extraction	Black-browed Albatross
literature searches, see Australian_Bird_Data_Version_1_Metadata.csv	Thalassarche	NCBITAXON	NCBITaxon:329933	Australia	GAZ	GAZ:00000463	Data extraction	Campbell Albatross
literature searches, see Australian_Bird_Data_Version_1_Metadata.csv	Thalassarche	NCBITAXON	NCBITaxon:329933	Australia	GAZ	GAZ:00000463	Data extraction	Buller Albatross
literature searches, see Australian_Bird_Data_Version_1_Metadata.csv	Thalassarche	NCBITAXON	NCBITaxon:329933	Australia	GAZ	GAZ:00000463	Data extraction	Southern Buller Albatross
literature searches, see Australian_Bird_Data_Version_1_Metadata.csv	Thalassarche	NCBITAXON	NCBITaxon:329933	Australia	GAZ	GAZ:00000463	Data extraction	Northern Buller Albatross
literature searches, see Australian_Bird_Data_Version_1_Metadata.csv	Thalassarche	NCBITAXON	NCBITaxon:329933	Australia	GAZ	GAZ:00000463	Data extraction	Shy Albatross
literature searches, see Australian_Bird_Data_Version_1_Metadata.csv	Thalassarche	NCBITAXON	NCBITaxon:329933	Australia	GAZ	GAZ:00000463	Data extraction	White-capped Albatross
literature searches, see Australian_Bird_Data_Version_1_Metadata.csv	Thalassarche	NCBITAXON	NCBITaxon:329933	Australia	GAZ	GAZ:00000463	Data extraction	Chatham Albatross
literature searches, see Australian_Bird_Data_Version_1_Metadata.csv	Thalassarche	NCBITAXON	NCBITaxon:329933	Australia	GAZ	GAZ:00000463	Data extraction	Salvin Albatross
literature searches, see Australian_Bird_Data_Version_1_Metadata.csv	Hydrobates	NCBITAXON	NCBITaxon:79650	Australia	GAZ	GAZ:00000463	Data extraction	Matsudaira Storm-Petrel
literature searches, see Australian_Bird_Data_Version_1_Metadata.csv	Hydrobates	NCBITAXON	NCBITaxon:79650	Australia	GAZ	GAZ:00000463	Data extraction	Leach Storm-Petrel
literature searches, see Australian_Bird_Data_Version_1_Metadata.csv	Hydrobates	NCBITAXON	NCBITaxon:79650	Australia	GAZ	GAZ:00000463	Data extraction	Pacific Leach Storm-Petrel
literature searches, see Australian_Bird_Data_Version_1_Metadata.csv	Hydrobates	NCBITAXON	NCBITaxon:79650	Australia	GAZ	GAZ:00000463	Data extraction	Swinhoe Storm-Petrel
literature searches, see Australian_Bird_Data_Version_1_Metadata.csv	Hydrobates	NCBITAXON	NCBITaxon:79650	Australia	GAZ	GAZ:00000463	Data extraction	Tristram Storm-Petrel
literature searches, see Australian_Bird_Data_Version_1_Metadata.csv	Macronectes	NCBITAXON	NCBITaxon:37056	Australia	GAZ	GAZ:00000463	Data extraction	Northern Giant-Petrel
literature searches, see Australian_Bird_Data_Version_1_Metadata.csv	Macronectes	NCBITAXON	NCBITaxon:37056	Australia	GAZ	GAZ:00000463	Data extraction	Southern Giant-Petrel
literature searches, see Australian_Bird_Data_Version_1_Metadata.csv	Fulmarus	NCBITAXON	NCBITaxon:30454	Australia	GAZ	GAZ:00000463	Data extraction	Southern Fulmar
literature searches, see Australian_Bird_Data_Version_1_Metadata.csv	Thalassoica	NCBITAXON	NCBITaxon:79658	Australia	GAZ	GAZ:00000463	Data extraction	Antarctic Petrel
literature searches, see Australian_Bird_Data_Version_1_Metadata.csv	Daption	NCBITAXON	NCBITaxon:37054	Australia	GAZ	GAZ:00000463	Data extraction	Cape Petrel
literature searches, see Australian_Bird_Data_Version_1_Metadata.csv	Daption	NCBITAXON	NCBITaxon:37054	Australia	GAZ	GAZ:00000463	Data extraction	Northern Cape Petrel
literature searches, see Australian_Bird_Data_Version_1_Metadata.csv	Daption	NCBITAXON	NCBITaxon:37054	Australia	GAZ	GAZ:00000463	Data extraction	Southern Cape Petrel
literature searches, see Australian_Bird_Data_Version_1_Metadata.csv	Pagodroma	NCBITAXON	NCBITaxon:52125	Australia	GAZ	GAZ:00000463	Data extraction	Snow Petrel
literature searches, see Australian_Bird_Data_Version_1_Metadata.csv	Pagodroma	NCBITAXON	NCBITaxon:52125	Australia	GAZ	GAZ:00000463	Data extraction	Southern Snow Petrel
literature searches, see Australian_Bird_Data_Version_1_Metadata.csv	Halobaena	NCBITAXON	NCBITaxon:79654	Australia	GAZ	GAZ:00000463	Data extraction	Blue Petrel
literature searches, see Australian_Bird_Data_Version_1_Metadata.csv	Pachyptila	NCBITAXON	NCBITaxon:37058	Australia	GAZ	GAZ:00000463	Data extraction	Broad-billed Prion
literature searches, see Australian_Bird_Data_Version_1_Metadata.csv	Pachyptila	NCBITAXON	NCBITaxon:37058	Australia	GAZ	GAZ:00000463	Data extraction	Salvin Prion
literature searches, see Australian_Bird_Data_Version_1_Metadata.csv	Pachyptila	NCBITAXON	NCBITaxon:37058	Australia	GAZ	GAZ:00000463	Data extraction	Eastern Salvin Prion
literature searches, see Australian_Bird_Data_Version_1_Metadata.csv	Pachyptila	NCBITAXON	NCBITaxon:37058	Australia	GAZ	GAZ:00000463	Data extraction	Western Salvin Prion
literature searches, see Australian_Bird_Data_Version_1_Metadata.csv	Pachyptila	NCBITAXON	NCBITaxon:37058	Australia	GAZ	GAZ:00000463	Data extraction	Antarctic Prion
literature searches, see Australian_Bird_Data_Version_1_Metadata.csv	Pachyptila	NCBITAXON	NCBITaxon:37058	Australia	GAZ	GAZ:00000463	Data extraction	Slender-billed Prion
literature searches, see Australian_Bird_Data_Version_1_Metadata.csv	Pachyptila	NCBITAXON	NCBITaxon:37058	Australia	GAZ	GAZ:00000463	Data extraction	Fairy Prion
literature searches, see Australian_Bird_Data_Version_1_Metadata.csv	Pachyptila	NCBITAXON	NCBITaxon:37058	Australia	GAZ	GAZ:00000463	Data extraction	Northern Fairy Prion
literature searches, see Australian_Bird_Data_Version_1_Metadata.csv	Pachyptila	NCBITAXON	NCBITaxon:37058	Australia	GAZ	GAZ:00000463	Data extraction	Southern Fairy Prion
literature searches, see Australian_Bird_Data_Version_1_Metadata.csv	Pachyptila	NCBITAXON	NCBITaxon:37058	Australia	GAZ	GAZ:00000463	Data extraction	Fulmar Prion
literature searches, see Australian_Bird_Data_Version_1_Metadata.csv	Pachyptila	NCBITAXON	NCBITaxon:37058	Australia	GAZ	GAZ:00000463	Data extraction	Southern Fulmar Prion
literature searches, see Australian_Bird_Data_Version_1_Metadata.csv	Aphrodroma	NCBITAXON	NCBITaxon:53663	Australia	GAZ	GAZ:00000463	Data extraction	Kerguelen Petrel
literature searches, see Australian_Bird_Data_Version_1_Metadata.csv	Pterodroma	NCBITAXON	NCBITaxon:37063	Australia	GAZ	GAZ:00000463	Data extraction	Gould Petrel
literature searches, see Australian_Bird_Data_Version_1_Metadata.csv	Pterodroma	NCBITAXON	NCBITaxon:37063	Australia	GAZ	GAZ:00000463	Data extraction	New Caledonian Gould Petrel
literature searches, see Australian_Bird_Data_Version_1_Metadata.csv	Pterodroma	NCBITAXON	NCBITaxon:37063	Australia	GAZ	GAZ:00000463	Data extraction	Australian Gould Petrel
literature searches, see Australian_Bird_Data_Version_1_Metadata.csv	Pterodroma	NCBITAXON	NCBITaxon:37063	Australia	GAZ	GAZ:00000463	Data extraction	Collared Petrel
literature searches, see Australian_Bird_Data_Version_1_Metadata.csv	Pterodroma	NCBITAXON	NCBITaxon:37063	Australia	GAZ	GAZ:00000463	Data extraction	Stejneger Petrel
literature searches, see Australian_Bird_Data_Version_1_Metadata.csv	Pterodroma	NCBITAXON	NCBITaxon:37063	Australia	GAZ	GAZ:00000463	Data extraction	Cook Petrel
literature searches, see Australian_Bird_Data_Version_1_Metadata.csv	Pterodroma	NCBITAXON	NCBITaxon:37063	Australia	GAZ	GAZ:00000463	Data extraction	Pycroft Petrel
literature searches, see Australian_Bird_Data_Version_1_Metadata.csv	Pterodroma	NCBITAXON	NCBITaxon:37063	Australia	GAZ	GAZ:00000463	Data extraction	Black-winged Petrel
literature searches, see Australian_Bird_Data_Version_1_Metadata.csv	Pterodroma	NCBITAXON	NCBITaxon:37063	Australia	GAZ	GAZ:00000463	Data extraction	Providence Petrel
literature searches, see Australian_Bird_Data_Version_1_Metadata.csv	Pterodroma	NCBITAXON	NCBITaxon:37063	Australia	GAZ	GAZ:00000463	Data extraction	Kermadec Petrel
literature searches, see Australian_Bird_Data_Version_1_Metadata.csv	Pterodroma	NCBITAXON	NCBITaxon:37063	Australia	GAZ	GAZ:00000463	Data extraction	Western Kermadec Petrel
literature searches, see Australian_Bird_Data_Version_1_Metadata.csv	Pterodroma	NCBITAXON	NCBITaxon:37063	Australia	GAZ	GAZ:00000463	Data extraction	Herald Petrel
literature searches, see Australian_Bird_Data_Version_1_Metadata.csv	Pterodroma	NCBITAXON	NCBITaxon:37063	Australia	GAZ	GAZ:00000463	Data extraction	Mottled Petrel
literature searches, see Australian_Bird_Data_Version_1_Metadata.csv	Pterodroma	NCBITAXON	NCBITaxon:37063	Australia	GAZ	GAZ:00000463	Data extraction	Barau Petrel
literature searches, see Australian_Bird_Data_Version_1_Metadata.csv	Pterodroma	NCBITAXON	NCBITaxon:37063	Australia	GAZ	GAZ:00000463	Data extraction	White-necked Petrel
literature searches, see Australian_Bird_Data_Version_1_Metadata.csv	Pterodroma	NCBITAXON	NCBITaxon:37063	Australia	GAZ	GAZ:00000463	Data extraction	Southern White-necked Petrel
literature searches, see Australian_Bird_Data_Version_1_Metadata.csv	Pterodroma	NCBITAXON	NCBITaxon:37063	Australia	GAZ	GAZ:00000463	Data extraction	Vanuatu White-necked Petrel
literature searches, see Australian_Bird_Data_Version_1_Metadata.csv	Pterodroma	NCBITAXON	NCBITaxon:37063	Australia	GAZ	GAZ:00000463	Data extraction	Juan Fernandez Petrel
literature searches, see Australian_Bird_Data_Version_1_Metadata.csv	Pterodroma	NCBITAXON	NCBITaxon:37063	Australia	GAZ	GAZ:00000463	Data extraction	Soft-plumaged Petrel
literature searches, see Australian_Bird_Data_Version_1_Metadata.csv	Pterodroma	NCBITAXON	NCBITaxon:37063	Australia	GAZ	GAZ:00000463	Data extraction	Atlantic Petrel
literature searches, see Australian_Bird_Data_Version_1_Metadata.csv	Pterodroma	NCBITAXON	NCBITaxon:37063	Australia	GAZ	GAZ:00000463	Data extraction	White-headed Petrel
literature searches, see Australian_Bird_Data_Version_1_Metadata.csv	Pterodroma	NCBITAXON	NCBITaxon:37063	Australia	GAZ	GAZ:00000463	Data extraction	Great-winged Petrel
literature searches, see Australian_Bird_Data_Version_1_Metadata.csv	Pterodroma	NCBITAXON	NCBITaxon:37063	Australia	GAZ	GAZ:00000463	Data extraction	Grey-faced Petrel
literature searches, see Australian_Bird_Data_Version_1_Metadata.csv	Procellaria	NCBITAXON	NCBITaxon:37061	Australia	GAZ	GAZ:00000463	Data extraction	Grey Petrel
literature searches, see Australian_Bird_Data_Version_1_Metadata.csv	Procellaria	NCBITAXON	NCBITaxon:37061	Australia	GAZ	GAZ:00000463	Data extraction	White-chinned Petrel
literature searches, see Australian_Bird_Data_Version_1_Metadata.csv	Procellaria	NCBITAXON	NCBITaxon:37061	Australia	GAZ	GAZ:00000463	Data extraction	Westland Petrel
literature searches, see Australian_Bird_Data_Version_1_Metadata.csv	Procellaria	NCBITAXON	NCBITaxon:37061	Australia	GAZ	GAZ:00000463	Data extraction	Black Petrel
literature searches, see Australian_Bird_Data_Version_1_Metadata.csv	Ardenna	NCBITAXON		Australia	GAZ	GAZ:00000463	Data extraction	Wedge-tailed Shearwater
literature searches, see Australian_Bird_Data_Version_1_Metadata.csv	Ardenna	NCBITAXON		Australia	GAZ	GAZ:00000463	Data extraction	Buller Shearwater
literature searches, see Australian_Bird_Data_Version_1_Metadata.csv	Ardenna	NCBITAXON		Australia	GAZ	GAZ:00000463	Data extraction	Short-tailed Shearwater
literature searches, see Australian_Bird_Data_Version_1_Metadata.csv	Ardenna	NCBITAXON		Australia	GAZ	GAZ:00000463	Data extraction	Sooty Shearwater
literature searches, see Australian_Bird_Data_Version_1_Metadata.csv	Ardenna	NCBITAXON		Australia	GAZ	GAZ:00000463	Data extraction	Great Shearwater
literature searches, see Australian_Bird_Data_Version_1_Metadata.csv	Ardenna	NCBITAXON		Australia	GAZ	GAZ:00000463	Data extraction	Flesh-footed Shearwater
literature searches, see Australian_Bird_Data_Version_1_Metadata.csv	Ardenna	NCBITAXON		Australia	GAZ	GAZ:00000463	Data extraction	Pink-footed Shearwater
literature searches, see Australian_Bird_Data_Version_1_Metadata.csv	Calonectris	NCBITAXON	NCBITaxon:52121	Australia	GAZ	GAZ:00000463	Data extraction	Streaked Shearwater
literature searches, see Australian_Bird_Data_Version_1_Metadata.csv	Puffinus	NCBITAXON	NCBITaxon:30453	Australia	GAZ	GAZ:00000463	Data extraction	Fluttering Shearwater
literature searches, see Australian_Bird_Data_Version_1_Metadata.csv	Puffinus	NCBITAXON	NCBITaxon:30453	Australia	GAZ	GAZ:00000463	Data extraction	Hutton Shearwater
literature searches, see Australian_Bird_Data_Version_1_Metadata.csv	Puffinus	NCBITAXON	NCBITaxon:30453	Australia	GAZ	GAZ:00000463	Data extraction	Newell Shearwater
literature searches, see Australian_Bird_Data_Version_1_Metadata.csv	Puffinus	NCBITAXON	NCBITaxon:30453	Australia	GAZ	GAZ:00000463	Data extraction	Manx Shearwater
literature searches, see Australian_Bird_Data_Version_1_Metadata.csv	Puffinus	NCBITAXON	NCBITaxon:30453	Australia	GAZ	GAZ:00000463	Data extraction	Atlantic Manx Shearwater
literature searches, see Australian_Bird_Data_Version_1_Metadata.csv	Puffinus	NCBITAXON	NCBITaxon:30453	Australia	GAZ	GAZ:00000463	Data extraction	Little Shearwater
literature searches, see Australian_Bird_Data_Version_1_Metadata.csv	Puffinus	NCBITAXON	NCBITaxon:30453	Australia	GAZ	GAZ:00000463	Data extraction	Tasman Little Shearwater
literature searches, see Australian_Bird_Data_Version_1_Metadata.csv	Puffinus	NCBITAXON	NCBITaxon:30453	Australia	GAZ	GAZ:00000463	Data extraction	Western Australian Little Shearwater
literature searches, see Australian_Bird_Data_Version_1_Metadata.csv	Puffinus	NCBITAXON	NCBITaxon:30453	Australia	GAZ	GAZ:00000463	Data extraction	Subantarctic Shearwater
literature searches, see Australian_Bird_Data_Version_1_Metadata.csv	Puffinus	NCBITAXON	NCBITaxon:30453	Australia	GAZ	GAZ:00000463	Data extraction	Tropical Shearwater
literature searches, see Australian_Bird_Data_Version_1_Metadata.csv	Pseudobulweria	NCBITAXON	NCBITaxon:52127	Australia	GAZ	GAZ:00000463	Data extraction	Tahiti Petrel
literature searches, see Australian_Bird_Data_Version_1_Metadata.csv	Pseudobulweria	NCBITAXON	NCBITaxon:52127	Australia	GAZ	GAZ:00000463	Data extraction	Pacific Tahiti Petrel
literature searches, see Australian_Bird_Data_Version_1_Metadata.csv	Pseudobulweria	NCBITAXON	NCBITaxon:52127	Australia	GAZ	GAZ:00000463	Data extraction	New Caledonian Tahiti Petrel
literature searches, see Australian_Bird_Data_Version_1_Metadata.csv	Bulweria	NCBITAXON	NCBITaxon:52119	Australia	GAZ	GAZ:00000463	Data extraction	Bulwer Petrel
literature searches, see Australian_Bird_Data_Version_1_Metadata.csv	Bulweria	NCBITAXON	NCBITaxon:52119	Australia	GAZ	GAZ:00000463	Data extraction	Jouanin Petrel
literature searches, see Australian_Bird_Data_Version_1_Metadata.csv	Pelecanoides	NCBITAXON	NCBITaxon:37077	Australia	GAZ	GAZ:00000463	Data extraction	South Georgian Diving-Petrel
literature searches, see Australian_Bird_Data_Version_1_Metadata.csv	Pelecanoides	NCBITAXON	NCBITaxon:37077	Australia	GAZ	GAZ:00000463	Data extraction	Common Diving-Petrel
literature searches, see Australian_Bird_Data_Version_1_Metadata.csv	Pelecanoides	NCBITAXON	NCBITaxon:37077	Australia	GAZ	GAZ:00000463	Data extraction	Southern Common Diving-Petrel
literature searches, see Australian_Bird_Data_Version_1_Metadata.csv	Pelecanoides	NCBITAXON	NCBITaxon:37077	Australia	GAZ	GAZ:00000463	Data extraction	Australasian Common Diving-Petrel
literature searches, see Australian_Bird_Data_Version_1_Metadata.csv	Ephippiorhynchus	NCBITAXON	NCBITaxon:52782	Australia	GAZ	GAZ:00000463	Data extraction	Black-necked Stork
literature searches, see Australian_Bird_Data_Version_1_Metadata.csv	Ephippiorhynchus	NCBITAXON	NCBITaxon:52782	Australia	GAZ	GAZ:00000463	Data extraction	Torresian Black-necked Stork
literature searches, see Australian_Bird_Data_Version_1_Metadata.csv	Pelecanus	NCBITAXON	NCBITaxon:33617	Australia	GAZ	GAZ:00000463	Data extraction	Australian Pelican
literature searches, see Australian_Bird_Data_Version_1_Metadata.csv	Botaurus	NCBITAXON	NCBITaxon:110660	Australia	GAZ	GAZ:00000463	Data extraction	Australasian Bittern
literature searches, see Australian_Bird_Data_Version_1_Metadata.csv	Ixobrychus	NCBITAXON	NCBITaxon:110684	Australia	GAZ	GAZ:00000463	Data extraction	Australian Little Bittern
literature searches, see Australian_Bird_Data_Version_1_Metadata.csv	Ixobrychus	NCBITAXON	NCBITaxon:110684	Australia	GAZ	GAZ:00000463	Data extraction	Yellow Bittern
literature searches, see Australian_Bird_Data_Version_1_Metadata.csv	Ixobrychus	NCBITAXON	NCBITaxon:110684	Australia	GAZ	GAZ:00000463	Data extraction	Schrenck Bittern
literature searches, see Australian_Bird_Data_Version_1_Metadata.csv	Ixobrychus	NCBITAXON	NCBITaxon:110684	Australia	GAZ	GAZ:00000463	Data extraction	Cinnamon Bittern
literature searches, see Australian_Bird_Data_Version_1_Metadata.csv	Ixobrychus	NCBITAXON	NCBITaxon:110684	Australia	GAZ	GAZ:00000463	Data extraction	Black Bittern
literature searches, see Australian_Bird_Data_Version_1_Metadata.csv	Ixobrychus	NCBITAXON	NCBITaxon:110684	Australia	GAZ	GAZ:00000463	Data extraction	Torresian Black Bittern
literature searches, see Australian_Bird_Data_Version_1_Metadata.csv	Ixobrychus	NCBITAXON	NCBITaxon:110684	Australia	GAZ	GAZ:00000463	Data extraction	Asian Black Bittern
literature searches, see Australian_Bird_Data_Version_1_Metadata.csv	Gorsachius	NCBITAXON	NCBITaxon:752196	Australia	GAZ	GAZ:00000463	Data extraction	Japanese Night-Heron
literature searches, see Australian_Bird_Data_Version_1_Metadata.csv	Gorsachius	NCBITAXON	NCBITaxon:752196	Australia	GAZ	GAZ:00000463	Data extraction	Malayan Night-Heron
literature searches, see Australian_Bird_Data_Version_1_Metadata.csv	Nycticorax	NCBITAXON	NCBITaxon:8900	Australia	GAZ	GAZ:00000463	Data extraction	Black-crowned Night-Heron
literature searches, see Australian_Bird_Data_Version_1_Metadata.csv	Nycticorax	NCBITAXON	NCBITaxon:8900	Australia	GAZ	GAZ:00000463	Data extraction	Eastern Black-crowned Night-Heron
literature searches, see Australian_Bird_Data_Version_1_Metadata.csv	Nycticorax	NCBITAXON	NCBITaxon:8900	Australia	GAZ	GAZ:00000463	Data extraction	Nankeen Night-Heron
literature searches, see Australian_Bird_Data_Version_1_Metadata.csv	Nycticorax	NCBITAXON	NCBITaxon:8900	Australia	GAZ	GAZ:00000463	Data extraction	Torresian Nankeen Night-Heron
literature searches, see Australian_Bird_Data_Version_1_Metadata.csv	Butorides	NCBITAXON	NCBITaxon:110670	Australia	GAZ	GAZ:00000463	Data extraction	Striated Heron
literature searches, see Australian_Bird_Data_Version_1_Metadata.csv	Butorides	NCBITAXON	NCBITaxon:110670	Australia	GAZ	GAZ:00000463	Data extraction	East Asian Striated Heron
literature searches, see Australian_Bird_Data_Version_1_Metadata.csv	Butorides	NCBITAXON	NCBITaxon:110670	Australia	GAZ	GAZ:00000463	Data extraction	Eastern Striated Heron
literature searches, see Australian_Bird_Data_Version_1_Metadata.csv	Butorides	NCBITAXON	NCBITaxon:110670	Australia	GAZ	GAZ:00000463	Data extraction	Western Striated Heron
literature searches, see Australian_Bird_Data_Version_1_Metadata.csv	Ardeola	NCBITAXON	NCBITaxon:188374	Australia	GAZ	GAZ:00000463	Data extraction	Chinese Pond Heron
literature searches, see Australian_Bird_Data_Version_1_Metadata.csv	Ardeola	NCBITAXON	NCBITaxon:188374	Australia	GAZ	GAZ:00000463	Data extraction	Javan Pond Heron
literature searches, see Australian_Bird_Data_Version_1_Metadata.csv	Ardeola	NCBITAXON	NCBITaxon:188374	Australia	GAZ	GAZ:00000463	Data extraction	Eastern Javan Pond Heron
literature searches, see Australian_Bird_Data_Version_1_Metadata.csv	Bubulcus	NCBITAXON	NCBITaxon:110667	Australia	GAZ	GAZ:00000463	Data extraction	Cattle Egret
literature searches, see Australian_Bird_Data_Version_1_Metadata.csv	Bubulcus	NCBITAXON	NCBITaxon:110667	Australia	GAZ	GAZ:00000463	Data extraction	Eastern Cattle Egret
literature searches, see Australian_Bird_Data_Version_1_Metadata.csv	Ardea	NCBITAXON	NCBITaxon:30389	Australia	GAZ	GAZ:00000463	Data extraction	Grey Heron
literature searches, see Australian_Bird_Data_Version_1_Metadata.csv	Ardea	NCBITAXON	NCBITaxon:30389	Australia	GAZ	GAZ:00000463	Data extraction	Eastern Grey Heron
literature searches, see Australian_Bird_Data_Version_1_Metadata.csv	Ardea	NCBITAXON	NCBITaxon:30389	Australia	GAZ	GAZ:00000463	Data extraction	White-necked Heron
literature searches, see Australian_Bird_Data_Version_1_Metadata.csv	Ardea	NCBITAXON	NCBITaxon:30389	Australia	GAZ	GAZ:00000463	Data extraction	Great-billed Heron
literature searches, see Australian_Bird_Data_Version_1_Metadata.csv	Ardea	NCBITAXON	NCBITaxon:30389	Australia	GAZ	GAZ:00000463	Data extraction	Australasian Great-billed Heron
literature searches, see Australian_Bird_Data_Version_1_Metadata.csv	Ardea	NCBITAXON	NCBITaxon:30389	Australia	GAZ	GAZ:00000463	Data extraction	Purple Heron
literature searches, see Australian_Bird_Data_Version_1_Metadata.csv	Ardea	NCBITAXON	NCBITaxon:30389	Australia	GAZ	GAZ:00000463	Data extraction	Great Egret
literature searches, see Australian_Bird_Data_Version_1_Metadata.csv	Ardea	NCBITAXON	NCBITaxon:30389	Australia	GAZ	GAZ:00000463	Data extraction	Eastern Great Egret
literature searches, see Australian_Bird_Data_Version_1_Metadata.csv	Ardea	NCBITAXON	NCBITaxon:30389	Australia	GAZ	GAZ:00000463	Data extraction	Intermediate Egret
literature searches, see Australian_Bird_Data_Version_1_Metadata.csv	Ardea	NCBITAXON	NCBITaxon:30389	Australia	GAZ	GAZ:00000463	Data extraction	Eastern Intermediate Egret
literature searches, see Australian_Bird_Data_Version_1_Metadata.csv	Egretta	NCBITAXON	NCBITaxon:56073	Australia	GAZ	GAZ:00000463	Data extraction	Pied Heron
literature searches, see Australian_Bird_Data_Version_1_Metadata.csv	Egretta	NCBITAXON	NCBITaxon:56073	Australia	GAZ	GAZ:00000463	Data extraction	White-faced Heron
literature searches, see Australian_Bird_Data_Version_1_Metadata.csv	Egretta	NCBITAXON	NCBITaxon:56073	Australia	GAZ	GAZ:00000463	Data extraction	Little Egret
literature searches, see Australian_Bird_Data_Version_1_Metadata.csv	Egretta	NCBITAXON	NCBITaxon:56073	Australia	GAZ	GAZ:00000463	Data extraction	Chinese Little Egret
literature searches, see Australian_Bird_Data_Version_1_Metadata.csv	Egretta	NCBITAXON	NCBITaxon:56073	Australia	GAZ	GAZ:00000463	Data extraction	Australasian Little Egret
literature searches, see Australian_Bird_Data_Version_1_Metadata.csv	Egretta	NCBITAXON	NCBITaxon:56073	Australia	GAZ	GAZ:00000463	Data extraction	Western Reef Egret
literature searches, see Australian_Bird_Data_Version_1_Metadata.csv	Egretta	NCBITAXON	NCBITaxon:56073	Australia	GAZ	GAZ:00000463	Data extraction	Arabian Western Reef Egret
literature searches, see Australian_Bird_Data_Version_1_Metadata.csv	Egretta	NCBITAXON	NCBITaxon:56073	Australia	GAZ	GAZ:00000463	Data extraction	Eastern Reef Egret
literature searches, see Australian_Bird_Data_Version_1_Metadata.csv	Egretta	NCBITAXON	NCBITaxon:56073	Australia	GAZ	GAZ:00000463	Data extraction	Common Eastern Reef Egret
literature searches, see Australian_Bird_Data_Version_1_Metadata.csv	Threskiornis	NCBITAXON	NCBITaxon:100857	Australia	GAZ	GAZ:00000463	Data extraction	Australian White Ibis
literature searches, see Australian_Bird_Data_Version_1_Metadata.csv	Threskiornis	NCBITAXON	NCBITaxon:100857	Australia	GAZ	GAZ:00000463	Data extraction	Straw-necked Ibis
literature searches, see Australian_Bird_Data_Version_1_Metadata.csv	Platalea	NCBITAXON	NCBITaxon:33577	Australia	GAZ	GAZ:00000463	Data extraction	Yellow-billed Spoonbill
literature searches, see Australian_Bird_Data_Version_1_Metadata.csv	Platalea	NCBITAXON	NCBITaxon:33577	Australia	GAZ	GAZ:00000463	Data extraction	Royal Spoonbill
literature searches, see Australian_Bird_Data_Version_1_Metadata.csv	Plegadis	NCBITAXON	NCBITaxon:33575	Australia	GAZ	GAZ:00000463	Data extraction	Glossy Ibis
literature searches, see Australian_Bird_Data_Version_1_Metadata.csv	Fregata	NCBITAXON	NCBITaxon:37041	Australia	GAZ	GAZ:00000463	Data extraction	Lesser Frigatebird
literature searches, see Australian_Bird_Data_Version_1_Metadata.csv	Fregata	NCBITAXON	NCBITaxon:37041	Australia	GAZ	GAZ:00000463	Data extraction	Indo-Pacific Lesser Frigatebird
literature searches, see Australian_Bird_Data_Version_1_Metadata.csv	Fregata	NCBITAXON	NCBITaxon:37041	Australia	GAZ	GAZ:00000463	Data extraction	Great Frigatebird
literature searches, see Australian_Bird_Data_Version_1_Metadata.csv	Fregata	NCBITAXON	NCBITaxon:37041	Australia	GAZ	GAZ:00000463	Data extraction	Christmas Island Frigatebird
literature searches, see Australian_Bird_Data_Version_1_Metadata.csv	Papasula	NCBITAXON	NCBITaxon:57659	Australia	GAZ	GAZ:00000463	Data extraction	Abbott Booby
literature searches, see Australian_Bird_Data_Version_1_Metadata.csv	Morus	NCBITAXON	NCBITaxon:37577	Australia	GAZ	GAZ:00000463	Data extraction	Cape Gannet
literature searches, see Australian_Bird_Data_Version_1_Metadata.csv	Morus	NCBITAXON	NCBITaxon:37577	Australia	GAZ	GAZ:00000463	Data extraction	Australasian Gannet
literature searches, see Australian_Bird_Data_Version_1_Metadata.csv	Sula	NCBITAXON	NCBITaxon:32641	Australia	GAZ	GAZ:00000463	Data extraction	Red-footed Booby
literature searches, see Australian_Bird_Data_Version_1_Metadata.csv	Sula	NCBITAXON	NCBITaxon:32641	Australia	GAZ	GAZ:00000463	Data extraction	Indo-Pacific Red-footed Booby
literature searches, see Australian_Bird_Data_Version_1_Metadata.csv	Sula	NCBITAXON	NCBITaxon:32641	Australia	GAZ	GAZ:00000463	Data extraction	Brown Booby
literature searches, see Australian_Bird_Data_Version_1_Metadata.csv	Sula	NCBITAXON	NCBITaxon:32641	Australia	GAZ	GAZ:00000463	Data extraction	Indo-Pacific Brown Booby
literature searches, see Australian_Bird_Data_Version_1_Metadata.csv	Sula	NCBITAXON	NCBITaxon:32641	Australia	GAZ	GAZ:00000463	Data extraction	Masked Booby
literature searches, see Australian_Bird_Data_Version_1_Metadata.csv	Sula	NCBITAXON	NCBITaxon:32641	Australia	GAZ	GAZ:00000463	Data extraction	Indo-Pacific Masked Booby
literature searches, see Australian_Bird_Data_Version_1_Metadata.csv	Sula	NCBITAXON	NCBITaxon:32641	Australia	GAZ	GAZ:00000463	Data extraction	Tasman Masked Booby
literature searches, see Australian_Bird_Data_Version_1_Metadata.csv	Microcarbo	NCBITAXON	NCBITaxon:1517964	Australia	GAZ	GAZ:00000463	Data extraction	Little Pied Cormorant
literature searches, see Australian_Bird_Data_Version_1_Metadata.csv	Microcarbo	NCBITAXON	NCBITaxon:1517964	Australia	GAZ	GAZ:00000463	Data extraction	Australasian Little Pied Cormorant
literature searches, see Australian_Bird_Data_Version_1_Metadata.csv	Phalacrocorax	NCBITAXON	NCBITaxon:9207	Australia	GAZ	GAZ:00000463	Data extraction	Imperial Shag
literature searches, see Australian_Bird_Data_Version_1_Metadata.csv	Phalacrocorax	NCBITAXON	NCBITaxon:9207	Australia	GAZ	GAZ:00000463	Data extraction	Heard Island Imperial Shag
literature searches, see Australian_Bird_Data_Version_1_Metadata.csv	Phalacrocorax	NCBITAXON	NCBITaxon:9207	Australia	GAZ	GAZ:00000463	Data extraction	Macquarie Island Imperial Shag
literature searches, see Australian_Bird_Data_Version_1_Metadata.csv	Phalacrocorax	NCBITAXON	NCBITaxon:9207	Australia	GAZ	GAZ:00000463	Data extraction	Great Cormorant
literature searches, see Australian_Bird_Data_Version_1_Metadata.csv	Phalacrocorax	NCBITAXON	NCBITaxon:9207	Australia	GAZ	GAZ:00000463	Data extraction	Australian Great Cormorant
literature searches, see Australian_Bird_Data_Version_1_Metadata.csv	Phalacrocorax	NCBITAXON	NCBITaxon:9207	Australia	GAZ	GAZ:00000463	Data extraction	Little Black Cormorant
literature searches, see Australian_Bird_Data_Version_1_Metadata.csv	Phalacrocorax	NCBITAXON	NCBITaxon:9207	Australia	GAZ	GAZ:00000463	Data extraction	Black-faced Cormorant
literature searches, see Australian_Bird_Data_Version_1_Metadata.csv	Phalacrocorax	NCBITAXON	NCBITaxon:9207	Australia	GAZ	GAZ:00000463	Data extraction	Pied Cormorant
literature searches, see Australian_Bird_Data_Version_1_Metadata.csv	Phalacrocorax	NCBITAXON	NCBITaxon:9207	Australia	GAZ	GAZ:00000463	Data extraction	Australian Pied Cormorant
literature searches, see Australian_Bird_Data_Version_1_Metadata.csv	Anhinga	NCBITAXON	NCBITaxon:9212	Australia	GAZ	GAZ:00000463	Data extraction	Australasian Darter
literature searches, see Australian_Bird_Data_Version_1_Metadata.csv	Anhinga	NCBITAXON	NCBITaxon:9212	Australia	GAZ	GAZ:00000463	Data extraction	Australian Darter
literature searches, see Australian_Bird_Data_Version_1_Metadata.csv	Pandion	NCBITAXON	NCBITaxon:56261	Australia	GAZ	GAZ:00000463	Data extraction	Osprey
literature searches, see Australian_Bird_Data_Version_1_Metadata.csv	Pandion	NCBITAXON	NCBITaxon:56261	Australia	GAZ	GAZ:00000463	Data extraction	Eastern Osprey
literature searches, see Australian_Bird_Data_Version_1_Metadata.csv	Elanus	NCBITAXON	NCBITaxon:321062	Australia	GAZ	GAZ:00000463	Data extraction	Black-shouldered Kite
literature searches, see Australian_Bird_Data_Version_1_Metadata.csv	Elanus	NCBITAXON	NCBITaxon:321062	Australia	GAZ	GAZ:00000463	Data extraction	Letter-winged Kite
literature searches, see Australian_Bird_Data_Version_1_Metadata.csv	Pernis	NCBITAXON	NCBITaxon:43550	Australia	GAZ	GAZ:00000463	Data extraction	Oriental Honey-buzzard
literature searches, see Australian_Bird_Data_Version_1_Metadata.csv	Hamirostra	NCBITAXON	NCBITaxon:321097	Australia	GAZ	GAZ:00000463	Data extraction	Black-breasted Buzzard
literature searches, see Australian_Bird_Data_Version_1_Metadata.csv	Lophoictinia	NCBITAXON	NCBITaxon:321101	Australia	GAZ	GAZ:00000463	Data extraction	Square-tailed Kite
literature searches, see Australian_Bird_Data_Version_1_Metadata.csv	Aviceda	NCBITAXON	NCBITaxon:258818	Australia	GAZ	GAZ:00000463	Data extraction	Pacific Baza
literature searches, see Australian_Bird_Data_Version_1_Metadata.csv	Aviceda	NCBITAXON	NCBITaxon:258818	Australia	GAZ	GAZ:00000463	Data extraction	Australian Pacific Baza
literature searches, see Australian_Bird_Data_Version_1_Metadata.csv	Aquila	NCBITAXON	NCBITaxon:8960	Australia	GAZ	GAZ:00000463	Data extraction	Gurney Eagle
literature searches, see Australian_Bird_Data_Version_1_Metadata.csv	Aquila	NCBITAXON	NCBITaxon:8960	Australia	GAZ	GAZ:00000463	Data extraction	Wedge-tailed Eagle
literature searches, see Australian_Bird_Data_Version_1_Metadata.csv	Aquila	NCBITAXON	NCBITaxon:8960	Australia	GAZ	GAZ:00000463	Data extraction	Mainland Wedge-tailed Eagle
literature searches, see Australian_Bird_Data_Version_1_Metadata.csv	Aquila	NCBITAXON	NCBITaxon:8960	Australia	GAZ	GAZ:00000463	Data extraction	Tasmanian Wedge-tailed Eagle
literature searches, see Australian_Bird_Data_Version_1_Metadata.csv	Hieraaetus	NCBITAXON	NCBITaxon:70274	Australia	GAZ	GAZ:00000463	Data extraction	Little Eagle
literature searches, see Australian_Bird_Data_Version_1_Metadata.csv	Circus	NCBITAXON	NCBITaxon:8963	Australia	GAZ	GAZ:00000463	Data extraction	Swamp Harrier
literature searches, see Australian_Bird_Data_Version_1_Metadata.csv	Circus	NCBITAXON	NCBITaxon:8963	Australia	GAZ	GAZ:00000463	Data extraction	Spotted Harrier
literature searches, see Australian_Bird_Data_Version_1_Metadata.csv	Accipiter	NCBITAXON	NCBITaxon:8956	Australia	GAZ	GAZ:00000463	Data extraction	Grey Goshawk
literature searches, see Australian_Bird_Data_Version_1_Metadata.csv	Accipiter	NCBITAXON	NCBITaxon:8956	Australia	GAZ	GAZ:00000463	Data extraction	Chinese Goshawk
literature searches, see Australian_Bird_Data_Version_1_Metadata.csv	Accipiter	NCBITAXON	NCBITaxon:8956	Australia	GAZ	GAZ:00000463	Data extraction	Brown Goshawk
literature searches, see Australian_Bird_Data_Version_1_Metadata.csv	Accipiter	NCBITAXON	NCBITaxon:8956	Australia	GAZ	GAZ:00000463	Data extraction	Northern Brown Goshawk
literature searches, see Australian_Bird_Data_Version_1_Metadata.csv	Accipiter	NCBITAXON	NCBITaxon:8956	Australia	GAZ	GAZ:00000463	Data extraction	Papuan Brown Goshawk
literature searches, see Australian_Bird_Data_Version_1_Metadata.csv	Accipiter	NCBITAXON	NCBITaxon:8956	Australia	GAZ	GAZ:00000463	Data extraction	Southern Brown Goshawk
literature searches, see Australian_Bird_Data_Version_1_Metadata.csv	Accipiter	NCBITAXON	NCBITaxon:8956	Australia	GAZ	GAZ:00000463	Data extraction	Christmas Island Goshawk
literature searches, see Australian_Bird_Data_Version_1_Metadata.csv	Accipiter	NCBITAXON	NCBITaxon:8956	Australia	GAZ	GAZ:00000463	Data extraction	Japanese Sparrowhawk
literature searches, see Australian_Bird_Data_Version_1_Metadata.csv	Accipiter	NCBITAXON	NCBITaxon:8956	Australia	GAZ	GAZ:00000463	Data extraction	Collared Sparrowhawk
literature searches, see Australian_Bird_Data_Version_1_Metadata.csv	Accipiter	NCBITAXON	NCBITaxon:8956	Australia	GAZ	GAZ:00000463	Data extraction	Australian Collared Sparrowhawk
literature searches, see Australian_Bird_Data_Version_1_Metadata.csv	Erythrotriorchis	NCBITAXON	NCBITaxon:1458043	Australia	GAZ	GAZ:00000463	Data extraction	Red Goshawk
literature searches, see Australian_Bird_Data_Version_1_Metadata.csv	Haliaeetus	NCBITAXON	NCBITaxon:8968	Australia	GAZ	GAZ:00000463	Data extraction	White-bellied Sea-Eagle
literature searches, see Australian_Bird_Data_Version_1_Metadata.csv	Haliastur	NCBITAXON	NCBITaxon:8970	Australia	GAZ	GAZ:00000463	Data extraction	Whistling Kite
literature searches, see Australian_Bird_Data_Version_1_Metadata.csv	Haliastur	NCBITAXON	NCBITaxon:8970	Australia	GAZ	GAZ:00000463	Data extraction	Brahminy Kite
literature searches, see Australian_Bird_Data_Version_1_Metadata.csv	Haliastur	NCBITAXON	NCBITaxon:8970	Australia	GAZ	GAZ:00000463	Data extraction	Torresian Brahminy Kite
literature searches, see Australian_Bird_Data_Version_1_Metadata.csv	Milvus	NCBITAXON	NCBITaxon:43517	Australia	GAZ	GAZ:00000463	Data extraction	Black Kite
literature searches, see Australian_Bird_Data_Version_1_Metadata.csv	Milvus	NCBITAXON	NCBITaxon:43517	Australia	GAZ	GAZ:00000463	Data extraction	Torresian Black Kite
literature searches, see Australian_Bird_Data_Version_1_Metadata.csv	Tyto	NCBITAXON	NCBITaxon:56312	Australia	GAZ	GAZ:00000463	Data extraction	Eastern Grass Owl
literature searches, see Australian_Bird_Data_Version_1_Metadata.csv	Tyto	NCBITAXON	NCBITaxon:56312	Australia	GAZ	GAZ:00000463	Data extraction	Australian Eastern Grass Owl
literature searches, see Australian_Bird_Data_Version_1_Metadata.csv	Tyto	NCBITAXON	NCBITaxon:56312	Australia	GAZ	GAZ:00000463	Data extraction	Greater Sooty Owl
literature searches, see Australian_Bird_Data_Version_1_Metadata.csv	Tyto	NCBITAXON	NCBITaxon:56312	Australia	GAZ	GAZ:00000463	Data extraction	Lesser Sooty Owl
literature searches, see Australian_Bird_Data_Version_1_Metadata.csv	Tyto	NCBITAXON	NCBITaxon:56312	Australia	GAZ	GAZ:00000463	Data extraction	Masked Owl
literature searches, see Australian_Bird_Data_Version_1_Metadata.csv	Tyto	NCBITAXON	NCBITaxon:56312	Australia	GAZ	GAZ:00000463	Data extraction	Tasmanian Masked Owl
literature searches, see Australian_Bird_Data_Version_1_Metadata.csv	Tyto	NCBITAXON	NCBITaxon:56312	Australia	GAZ	GAZ:00000463	Data extraction	Northern Masked Owl
literature searches, see Australian_Bird_Data_Version_1_Metadata.csv	Tyto	NCBITAXON	NCBITaxon:56312	Australia	GAZ	GAZ:00000463	Data extraction	Tiwi Islands Masked Owl
literature searches, see Australian_Bird_Data_Version_1_Metadata.csv	Tyto	NCBITAXON	NCBITaxon:56312	Australia	GAZ	GAZ:00000463	Data extraction	Southern Masked Owl
literature searches, see Australian_Bird_Data_Version_1_Metadata.csv	Tyto	NCBITAXON	NCBITaxon:56312	Australia	GAZ	GAZ:00000463	Data extraction	Barn Owl
literature searches, see Australian_Bird_Data_Version_1_Metadata.csv	Tyto	NCBITAXON	NCBITaxon:56312	Australia	GAZ	GAZ:00000463	Data extraction	Eastern Barn Owl
literature searches, see Australian_Bird_Data_Version_1_Metadata.csv	Ninox	NCBITAXON	NCBITaxon:56288	Australia	GAZ	GAZ:00000463	Data extraction	Rufous Owl
literature searches, see Australian_Bird_Data_Version_1_Metadata.csv	Ninox	NCBITAXON	NCBITaxon:56288	Australia	GAZ	GAZ:00000463	Data extraction	Cape York Rufous Owl
literature searches, see Australian_Bird_Data_Version_1_Metadata.csv	Ninox	NCBITAXON	NCBITaxon:56288	Australia	GAZ	GAZ:00000463	Data extraction	Eastern Rufous Owl
literature searches, see Australian_Bird_Data_Version_1_Metadata.csv	Ninox	NCBITAXON	NCBITaxon:56288	Australia	GAZ	GAZ:00000463	Data extraction	North-western Rufous Owl
literature searches, see Australian_Bird_Data_Version_1_Metadata.csv	Ninox	NCBITAXON	NCBITaxon:56288	Australia	GAZ	GAZ:00000463	Data extraction	Powerful Owl
literature searches, see Australian_Bird_Data_Version_1_Metadata.csv	Ninox	NCBITAXON	NCBITaxon:56288	Australia	GAZ	GAZ:00000463	Data extraction	Barking Owl
literature searches, see Australian_Bird_Data_Version_1_Metadata.csv	Ninox	NCBITAXON	NCBITaxon:56288	Australia	GAZ	GAZ:00000463	Data extraction	Papuan Barking Owl
literature searches, see Australian_Bird_Data_Version_1_Metadata.csv	Ninox	NCBITAXON	NCBITaxon:56288	Australia	GAZ	GAZ:00000463	Data extraction	Southern Barking Owl
literature searches, see Australian_Bird_Data_Version_1_Metadata.csv	Ninox	NCBITAXON	NCBITaxon:56288	Australia	GAZ	GAZ:00000463	Data extraction	Northern Barking Owl
literature searches, see Australian_Bird_Data_Version_1_Metadata.csv	Ninox	NCBITAXON	NCBITaxon:56288	Australia	GAZ	GAZ:00000463	Data extraction	Southern Boobook
literature searches, see Australian_Bird_Data_Version_1_Metadata.csv	Ninox	NCBITAXON	NCBITaxon:56288	Australia	GAZ	GAZ:00000463	Data extraction	South-eastern Boobook
literature searches, see Australian_Bird_Data_Version_1_Metadata.csv	Ninox	NCBITAXON	NCBITaxon:56288	Australia	GAZ	GAZ:00000463	Data extraction	Kangaroo Island Boobook
literature searches, see Australian_Bird_Data_Version_1_Metadata.csv	Ninox	NCBITAXON	NCBITaxon:56288	Australia	GAZ	GAZ:00000463	Data extraction	Wet Tropics Boobook
literature searches, see Australian_Bird_Data_Version_1_Metadata.csv	Ninox	NCBITAXON	NCBITaxon:56288	Australia	GAZ	GAZ:00000463	Data extraction	Western Boobook
literature searches, see Australian_Bird_Data_Version_1_Metadata.csv	Ninox	NCBITAXON	NCBITaxon:56288	Australia	GAZ	GAZ:00000463	Data extraction	Tasmanian Boobook
literature searches, see Australian_Bird_Data_Version_1_Metadata.csv	Ninox	NCBITAXON	NCBITaxon:56288	Australia	GAZ	GAZ:00000463	Data extraction	New Zealand Boobook
literature searches, see Australian_Bird_Data_Version_1_Metadata.csv	Ninox	NCBITAXON	NCBITaxon:56288	Australia	GAZ	GAZ:00000463	Data extraction	Lord Howe Boobook
literature searches, see Australian_Bird_Data_Version_1_Metadata.csv	Ninox	NCBITAXON	NCBITaxon:56288	Australia	GAZ	GAZ:00000463	Data extraction	Norfolk Island Boobook
literature searches, see Australian_Bird_Data_Version_1_Metadata.csv	Ninox	NCBITAXON	NCBITaxon:56288	Australia	GAZ	GAZ:00000463	Data extraction	Brown Hawk-Owl
literature searches, see Australian_Bird_Data_Version_1_Metadata.csv	Ninox	NCBITAXON	NCBITaxon:56288	Australia	GAZ	GAZ:00000463	Data extraction	Manchurian Brown Hawk-Owl
literature searches, see Australian_Bird_Data_Version_1_Metadata.csv	Ninox	NCBITAXON	NCBITaxon:56288	Australia	GAZ	GAZ:00000463	Data extraction	Christmas Island Hawk-Owl
literature searches, see Australian_Bird_Data_Version_1_Metadata.csv	Otis	NCBITAXON	NCBITaxon:73106	Australia	GAZ	GAZ:00000463	Data extraction	Oriental Scops-Owl
literature searches, see Australian_Bird_Data_Version_1_Metadata.csv	Otis	NCBITAXON	NCBITaxon:73106	Australia	GAZ	GAZ:00000463	Data extraction	Eastern Oriental Scops-Owl
literature searches, see Australian_Bird_Data_Version_1_Metadata.csv	Ketupa	NCBITAXON	NCBITaxon:126811	Australia	GAZ	GAZ:00000463	Data extraction	Buffy Fish-Owl
literature searches, see Australian_Bird_Data_Version_1_Metadata.csv	Ketupa	NCBITAXON	NCBITaxon:126811	Australia	GAZ	GAZ:00000463	Data extraction	Indonesian Buffy Fish-Owl
literature searches, see Australian_Bird_Data_Version_1_Metadata.csv	Upupa	NCBITAXON	NCBITaxon:57438	Australia	GAZ	GAZ:00000463	Data extraction	Eurasian Hoopoe
literature searches, see Australian_Bird_Data_Version_1_Metadata.csv	Merops	NCBITAXON	NCBITaxon:57420	Australia	GAZ	GAZ:00000463	Data extraction	Rainbow Bee-eater
literature searches, see Australian_Bird_Data_Version_1_Metadata.csv	Eurystomus	NCBITAXON	NCBITaxon:188339	Australia	GAZ	GAZ:00000463	Data extraction	Dollarbird
literature searches, see Australian_Bird_Data_Version_1_Metadata.csv	Eurystomus	NCBITAXON	NCBITaxon:188339	Australia	GAZ	GAZ:00000463	Data extraction	Eastern Dollarbird
literature searches, see Australian_Bird_Data_Version_1_Metadata.csv	Coracias	NCBITAXON	NCBITaxon:56291	Australia	GAZ	GAZ:00000463	Data extraction	European Roller
literature searches, see Australian_Bird_Data_Version_1_Metadata.csv	Ceyx	NCBITAXON	NCBITaxon:57403	Australia	GAZ	GAZ:00000463	Data extraction	Little Kingfisher
literature searches, see Australian_Bird_Data_Version_1_Metadata.csv	Ceyx	NCBITAXON	NCBITaxon:57403	Australia	GAZ	GAZ:00000463	Data extraction	Eastern Little Kingfisher
literature searches, see Australian_Bird_Data_Version_1_Metadata.csv	Ceyx	NCBITAXON	NCBITaxon:57403	Australia	GAZ	GAZ:00000463	Data extraction	Papuan Little Kingfisher
literature searches, see Australian_Bird_Data_Version_1_Metadata.csv	Ceyx	NCBITAXON	NCBITaxon:57403	Australia	GAZ	GAZ:00000463	Data extraction	Western Little Kingfisher
literature searches, see Australian_Bird_Data_Version_1_Metadata.csv	Ceyx	NCBITAXON	NCBITaxon:57403	Australia	GAZ	GAZ:00000463	Data extraction	Azure Kingfisher
literature searches, see Australian_Bird_Data_Version_1_Metadata.csv	Ceyx	NCBITAXON	NCBITaxon:57403	Australia	GAZ	GAZ:00000463	Data extraction	Southern Azure Kingfisher
literature searches, see Australian_Bird_Data_Version_1_Metadata.csv	Ceyx	NCBITAXON	NCBITaxon:57403	Australia	GAZ	GAZ:00000463	Data extraction	Tasmanian Azure Kingfisher
literature searches, see Australian_Bird_Data_Version_1_Metadata.csv	Ceyx	NCBITAXON	NCBITaxon:57403	Australia	GAZ	GAZ:00000463	Data extraction	Northern Azure Kingfisher
literature searches, see Australian_Bird_Data_Version_1_Metadata.csv	Alcedo	NCBITAXON	NCBITaxon:36244	Australia	GAZ	GAZ:00000463	Data extraction	Common Kingfisher
literature searches, see Australian_Bird_Data_Version_1_Metadata.csv	Halcyon	NCBITAXON	NCBITaxon:170865	Australia	GAZ	GAZ:00000463	Data extraction	Black-capped Kingfisher
literature searches, see Australian_Bird_Data_Version_1_Metadata.csv	Syma	NCBITAXON	NCBITaxon:342384	Australia	GAZ	GAZ:00000463	Data extraction	Yellow-billed Kingfisher
literature searches, see Australian_Bird_Data_Version_1_Metadata.csv	Syma	NCBITAXON	NCBITaxon:342384	Australia	GAZ	GAZ:00000463	Data extraction	Australian Yellow-billed Kingfisher
literature searches, see Australian_Bird_Data_Version_1_Metadata.csv	Todiramphus	NCBITAXON	NCBITaxon:325346	Australia	GAZ	GAZ:00000463	Data extraction	Forest Kingfisher
literature searches, see Australian_Bird_Data_Version_1_Metadata.csv	Todiramphus	NCBITAXON	NCBITaxon:325346	Australia	GAZ	GAZ:00000463	Data extraction	Eastern Forest Kingfisher
literature searches, see Australian_Bird_Data_Version_1_Metadata.csv	Todiramphus	NCBITAXON	NCBITaxon:325346	Australia	GAZ	GAZ:00000463	Data extraction	Top End Forest Kingfisher
literature searches, see Australian_Bird_Data_Version_1_Metadata.csv	Todiramphus	NCBITAXON	NCBITaxon:325346	Australia	GAZ	GAZ:00000463	Data extraction	Collared Kingfisher
literature searches, see Australian_Bird_Data_Version_1_Metadata.csv	Todiramphus	NCBITAXON	NCBITaxon:325346	Australia	GAZ	GAZ:00000463	Data extraction	South-eastern Collared Kingfisher
literature searches, see Australian_Bird_Data_Version_1_Metadata.csv	Todiramphus	NCBITAXON	NCBITaxon:325346	Australia	GAZ	GAZ:00000463	Data extraction	Pilbara Collared Kingfisher
literature searches, see Australian_Bird_Data_Version_1_Metadata.csv	Todiramphus	NCBITAXON	NCBITaxon:325346	Australia	GAZ	GAZ:00000463	Data extraction	Northern Collared Kingfisher
literature searches, see Australian_Bird_Data_Version_1_Metadata.csv	Todiramphus	NCBITAXON	NCBITaxon:325346	Australia	GAZ	GAZ:00000463	Data extraction	Sacred Kingfisher
literature searches, see Australian_Bird_Data_Version_1_Metadata.csv	Todiramphus	NCBITAXON	NCBITaxon:325346	Australia	GAZ	GAZ:00000463	Data extraction	Norfolk Island Sacred Kingfisher
literature searches, see Australian_Bird_Data_Version_1_Metadata.csv	Todiramphus	NCBITAXON	NCBITaxon:325346	Australia	GAZ	GAZ:00000463	Data extraction	Australian Sacred Kingfisher
literature searches, see Australian_Bird_Data_Version_1_Metadata.csv	Todiramphus	NCBITAXON	NCBITaxon:325346	Australia	GAZ	GAZ:00000463	Data extraction	Tasman Sacred Kingfisher
literature searches, see Australian_Bird_Data_Version_1_Metadata.csv	Todiramphus	NCBITAXON	NCBITaxon:325346	Australia	GAZ	GAZ:00000463	Data extraction	Red-backed Kingfisher
literature searches, see Australian_Bird_Data_Version_1_Metadata.csv	Tanysiptera	NCBITAXON	NCBITaxon:342386	Australia	GAZ	GAZ:00000463	Data extraction	Little Paradise-Kingfisher
literature searches, see Australian_Bird_Data_Version_1_Metadata.csv	Tanysiptera	NCBITAXON	NCBITaxon:342386	Australia	GAZ	GAZ:00000463	Data extraction	Buff-breasted Paradise-Kingfisher
literature searches, see Australian_Bird_Data_Version_1_Metadata.csv	Tanysiptera	NCBITAXON	NCBITaxon:342386	Australia	GAZ	GAZ:00000463	Data extraction	Australian Buff-breasted Paradise-Kingfisher
literature searches, see Australian_Bird_Data_Version_1_Metadata.csv	Dacelo	NCBITAXON	NCBITaxon:8938	Australia	GAZ	GAZ:00000463	Data extraction	Laughing Kookaburra
literature searches, see Australian_Bird_Data_Version_1_Metadata.csv	Dacelo	NCBITAXON	NCBITaxon:8938	Australia	GAZ	GAZ:00000463	Data extraction	Cape York Laughing Kookaburra
literature searches, see Australian_Bird_Data_Version_1_Metadata.csv	Dacelo	NCBITAXON	NCBITaxon:8938	Australia	GAZ	GAZ:00000463	Data extraction	Southern Laughing Kookaburra
literature searches, see Australian_Bird_Data_Version_1_Metadata.csv	Dacelo	NCBITAXON	NCBITaxon:8938	Australia	GAZ	GAZ:00000463	Data extraction	Blue-winged Kookaburra
literature searches, see Australian_Bird_Data_Version_1_Metadata.csv	Dacelo	NCBITAXON	NCBITaxon:8938	Australia	GAZ	GAZ:00000463	Data extraction	Northern Blue-winged Kookaburra
literature searches, see Australian_Bird_Data_Version_1_Metadata.csv	Dacelo	NCBITAXON	NCBITaxon:8938	Australia	GAZ	GAZ:00000463	Data extraction	Pilbara Blue-winged Kookaburra
literature searches, see Australian_Bird_Data_Version_1_Metadata.csv	Falco	NCBITAXON	NCBITaxon:8952	Australia	GAZ	GAZ:00000463	Data extraction	Nankeen Kestrel
literature searches, see Australian_Bird_Data_Version_1_Metadata.csv	Falco	NCBITAXON	NCBITaxon:8952	Australia	GAZ	GAZ:00000463	Data extraction	Australasian Nankeen Kestrel
literature searches, see Australian_Bird_Data_Version_1_Metadata.csv	Falco	NCBITAXON	NCBITaxon:8952	Australia	GAZ	GAZ:00000463	Data extraction	Eurasian Hobby
literature searches, see Australian_Bird_Data_Version_1_Metadata.csv	Falco	NCBITAXON	NCBITaxon:8952	Australia	GAZ	GAZ:00000463	Data extraction	Australian Hobby
literature searches, see Australian_Bird_Data_Version_1_Metadata.csv	Falco	NCBITAXON	NCBITaxon:8952	Australia	GAZ	GAZ:00000463	Data extraction	Southern Australian Hobby
literature searches, see Australian_Bird_Data_Version_1_Metadata.csv	Falco	NCBITAXON	NCBITaxon:8952	Australia	GAZ	GAZ:00000463	Data extraction	Inland Australian Hobby
literature searches, see Australian_Bird_Data_Version_1_Metadata.csv	Falco	NCBITAXON	NCBITaxon:8952	Australia	GAZ	GAZ:00000463	Data extraction	Brown Falcon
literature searches, see Australian_Bird_Data_Version_1_Metadata.csv	Falco	NCBITAXON	NCBITaxon:8952	Australia	GAZ	GAZ:00000463	Data extraction	Australian Brown Falcon
literature searches, see Australian_Bird_Data_Version_1_Metadata.csv	Falco	NCBITAXON	NCBITaxon:8952	Australia	GAZ	GAZ:00000463	Data extraction	Grey Falcon
literature searches, see Australian_Bird_Data_Version_1_Metadata.csv	Falco	NCBITAXON	NCBITaxon:8952	Australia	GAZ	GAZ:00000463	Data extraction	Black Falcon
literature searches, see Australian_Bird_Data_Version_1_Metadata.csv	Falco	NCBITAXON	NCBITaxon:8952	Australia	GAZ	GAZ:00000463	Data extraction	Peregrine Falcon
literature searches, see Australian_Bird_Data_Version_1_Metadata.csv	Falco	NCBITAXON	NCBITaxon:8952	Australia	GAZ	GAZ:00000463	Data extraction	Australian Peregrine Falcon
literature searches, see Australian_Bird_Data_Version_1_Metadata.csv	Falco	NCBITAXON	NCBITaxon:8952	Australia	GAZ	GAZ:00000463	Data extraction	Siberian Peregrine Falcon
literature searches, see Australian_Bird_Data_Version_1_Metadata.csv	Nestor	NCBITAXON	NCBITaxon:176042	Australia	GAZ	GAZ:00000463	Data extraction	Norfolk Island Kaka
literature searches, see Australian_Bird_Data_Version_1_Metadata.csv	Nymphicus	NCBITAXON	NCBITaxon:13179	Australia	GAZ	GAZ:00000463	Data extraction	Cockatiel
literature searches, see Australian_Bird_Data_Version_1_Metadata.csv	Calyptorhynchus	NCBITAXON	NCBITaxon:35550	Australia	GAZ	GAZ:00000463	Data extraction	Red-tailed Black-Cockatoo
literature searches, see Australian_Bird_Data_Version_1_Metadata.csv	Calyptorhynchus	NCBITAXON	NCBITaxon:35550	Australia	GAZ	GAZ:00000463	Data extraction	North-eastern Red-tailed Black-Cockatoo
literature searches, see Australian_Bird_Data_Version_1_Metadata.csv	Calyptorhynchus	NCBITAXON	NCBITaxon:35550	Australia	GAZ	GAZ:00000463	Data extraction	South-eastern Red-tailed Black-Cockatoo
literature searches, see Australian_Bird_Data_Version_1_Metadata.csv	Calyptorhynchus	NCBITAXON	NCBITaxon:35550	Australia	GAZ	GAZ:00000463	Data extraction	North-western Red-tailed Black-Cockatoo
literature searches, see Australian_Bird_Data_Version_1_Metadata.csv	Calyptorhynchus	NCBITAXON	NCBITaxon:35550	Australia	GAZ	GAZ:00000463	Data extraction	Forest Red-tailed Black-Cockatoo
literature searches, see Australian_Bird_Data_Version_1_Metadata.csv	Calyptorhynchus	NCBITAXON	NCBITaxon:35550	Australia	GAZ	GAZ:00000463	Data extraction	Inland Red-tailed Black-Cockatoo
literature searches, see Australian_Bird_Data_Version_1_Metadata.csv	Calyptorhynchus	NCBITAXON	NCBITaxon:35550	Australia	GAZ	GAZ:00000463	Data extraction	Glossy Black-Cockatoo
literature searches, see Australian_Bird_Data_Version_1_Metadata.csv	Calyptorhynchus	NCBITAXON	NCBITaxon:35550	Australia	GAZ	GAZ:00000463	Data extraction	Capricorn Glossy Black-Cockatoo
literature searches, see Australian_Bird_Data_Version_1_Metadata.csv	Calyptorhynchus	NCBITAXON	NCBITaxon:35550	Australia	GAZ	GAZ:00000463	Data extraction	Kangaroo Island Glossy Black-Cockatoo
literature searches, see Australian_Bird_Data_Version_1_Metadata.csv	Calyptorhynchus	NCBITAXON	NCBITaxon:35550	Australia	GAZ	GAZ:00000463	Data extraction	South-eastern Glossy Black-Cockatoo
literature searches, see Australian_Bird_Data_Version_1_Metadata.csv	Zanda	NCBITAXON		Australia	GAZ	GAZ:00000463	Data extraction	Yellow-tailed Black-Cockatoo
literature searches, see Australian_Bird_Data_Version_1_Metadata.csv	Zanda	NCBITAXON		Australia	GAZ	GAZ:00000463	Data extraction	Eastern Yellow-tailed Black-Cockatoo
literature searches, see Australian_Bird_Data_Version_1_Metadata.csv	Zanda	NCBITAXON		Australia	GAZ	GAZ:00000463	Data extraction	Western Yellow-tailed Black-Cockatoo
literature searches, see Australian_Bird_Data_Version_1_Metadata.csv	Zanda	NCBITAXON		Australia	GAZ	GAZ:00000463	Data extraction	Tasmanian Yellow-tailed Black-Cockatoo
literature searches, see Australian_Bird_Data_Version_1_Metadata.csv	Zanda	NCBITAXON		Australia	GAZ	GAZ:00000463	Data extraction	Baudin Black-Cockatoo
literature searches, see Australian_Bird_Data_Version_1_Metadata.csv	Zanda	NCBITAXON		Australia	GAZ	GAZ:00000463	Data extraction	Carnaby Black-Cockatoo
literature searches, see Australian_Bird_Data_Version_1_Metadata.csv	Probosciger	NCBITAXON	NCBITaxon:141838	Australia	GAZ	GAZ:00000463	Data extraction	Palm Cockatoo
literature searches, see Australian_Bird_Data_Version_1_Metadata.csv	Probosciger	NCBITAXON	NCBITaxon:141838	Australia	GAZ	GAZ:00000463	Data extraction	Australian Palm Cockatoo
literature searches, see Australian_Bird_Data_Version_1_Metadata.csv	Callocephalon	NCBITAXON	NCBITaxon:986100	Australia	GAZ	GAZ:00000463	Data extraction	Gang-gang Cockatoo
literature searches, see Australian_Bird_Data_Version_1_Metadata.csv	Eolophus	NCBITAXON	NCBITaxon:176038	Australia	GAZ	GAZ:00000463	Data extraction	Galah
literature searches, see Australian_Bird_Data_Version_1_Metadata.csv	Eolophus	NCBITAXON	NCBITaxon:176038	Australia	GAZ	GAZ:00000463	Data extraction	Eastern Galah
literature searches, see Australian_Bird_Data_Version_1_Metadata.csv	Eolophus	NCBITAXON	NCBITaxon:176038	Australia	GAZ	GAZ:00000463	Data extraction	Northern Galah
literature searches, see Australian_Bird_Data_Version_1_Metadata.csv	Eolophus	NCBITAXON	NCBITaxon:176038	Australia	GAZ	GAZ:00000463	Data extraction	Western Galah
literature searches, see Australian_Bird_Data_Version_1_Metadata.csv	Cacatua	NCBITAXON	NCBITaxon:12981	Australia	GAZ	GAZ:00000463	Data extraction	Major Mitchell Cockatoo
literature searches, see Australian_Bird_Data_Version_1_Metadata.csv	Cacatua	NCBITAXON	NCBITaxon:12981	Australia	GAZ	GAZ:00000463	Data extraction	Eastern Major Mitchell Cockatoo
literature searches, see Australian_Bird_Data_Version_1_Metadata.csv	Cacatua	NCBITAXON	NCBITaxon:12981	Australia	GAZ	GAZ:00000463	Data extraction	Western Major Mitchell Cockatoo
literature searches, see Australian_Bird_Data_Version_1_Metadata.csv	Cacatua	NCBITAXON	NCBITaxon:12981	Australia	GAZ	GAZ:00000463	Data extraction	Long-billed Corella
literature searches, see Australian_Bird_Data_Version_1_Metadata.csv	Cacatua	NCBITAXON	NCBITaxon:12981	Australia	GAZ	GAZ:00000463	Data extraction	Western Corella
literature searches, see Australian_Bird_Data_Version_1_Metadata.csv	Cacatua	NCBITAXON	NCBITaxon:12981	Australia	GAZ	GAZ:00000463	Data extraction	Butler Corella
literature searches, see Australian_Bird_Data_Version_1_Metadata.csv	Cacatua	NCBITAXON	NCBITaxon:12981	Australia	GAZ	GAZ:00000463	Data extraction	Muir Corella
literature searches, see Australian_Bird_Data_Version_1_Metadata.csv	Cacatua	NCBITAXON	NCBITaxon:12981	Australia	GAZ	GAZ:00000463	Data extraction	Little Corella
literature searches, see Australian_Bird_Data_Version_1_Metadata.csv	Cacatua	NCBITAXON	NCBITaxon:12981	Australia	GAZ	GAZ:00000463	Data extraction	Eastern Little Corella
literature searches, see Australian_Bird_Data_Version_1_Metadata.csv	Cacatua	NCBITAXON	NCBITaxon:12981	Australia	GAZ	GAZ:00000463	Data extraction	Cape York Little Corella
literature searches, see Australian_Bird_Data_Version_1_Metadata.csv	Cacatua	NCBITAXON	NCBITaxon:12981	Australia	GAZ	GAZ:00000463	Data extraction	North-western Little Corella
literature searches, see Australian_Bird_Data_Version_1_Metadata.csv	Cacatua	NCBITAXON	NCBITaxon:12981	Australia	GAZ	GAZ:00000463	Data extraction	Sulphur-crested Cockatoo
literature searches, see Australian_Bird_Data_Version_1_Metadata.csv	Cacatua	NCBITAXON	NCBITaxon:12981	Australia	GAZ	GAZ:00000463	Data extraction	Northern Sulphur-crested Cockatoo
literature searches, see Australian_Bird_Data_Version_1_Metadata.csv	Cacatua	NCBITAXON	NCBITaxon:12981	Australia	GAZ	GAZ:00000463	Data extraction	Eastern Sulphur-crested Cockatoo
literature searches, see Australian_Bird_Data_Version_1_Metadata.csv	Polytelis	NCBITAXON	NCBITaxon:35544	Australia	GAZ	GAZ:00000463	Data extraction	Superb Parrot
literature searches, see Australian_Bird_Data_Version_1_Metadata.csv	Polytelis	NCBITAXON	NCBITaxon:35544	Australia	GAZ	GAZ:00000463	Data extraction	Regent Parrot
literature searches, see Australian_Bird_Data_Version_1_Metadata.csv	Polytelis	NCBITAXON	NCBITaxon:35544	Australia	GAZ	GAZ:00000463	Data extraction	Western Regent Parrot
literature searches, see Australian_Bird_Data_Version_1_Metadata.csv	Polytelis	NCBITAXON	NCBITaxon:35544	Australia	GAZ	GAZ:00000463	Data extraction	Eastern Regent Parrot
literature searches, see Australian_Bird_Data_Version_1_Metadata.csv	Polytelis	NCBITAXON	NCBITaxon:35544	Australia	GAZ	GAZ:00000463	Data extraction	Princess Parrot
literature searches, see Australian_Bird_Data_Version_1_Metadata.csv	Alisterus	NCBITAXON	NCBITaxon:309869	Australia	GAZ	GAZ:00000463	Data extraction	Australian King-Parrot
literature searches, see Australian_Bird_Data_Version_1_Metadata.csv	Alisterus	NCBITAXON	NCBITaxon:309869	Australia	GAZ	GAZ:00000463	Data extraction	Wet Tropics Australian King-Parrot
literature searches, see Australian_Bird_Data_Version_1_Metadata.csv	Alisterus	NCBITAXON	NCBITaxon:309869	Australia	GAZ	GAZ:00000463	Data extraction	Southern Australian King-Parrot
literature searches, see Australian_Bird_Data_Version_1_Metadata.csv	Aprosmictus	NCBITAXON	NCBITaxon:274067	Australia	GAZ	GAZ:00000463	Data extraction	Red-winged Parrot
literature searches, see Australian_Bird_Data_Version_1_Metadata.csv	Eclectus	NCBITAXON	NCBITaxon:176023	Australia	GAZ	GAZ:00000463	Data extraction	Eclectus Parrot
literature searches, see Australian_Bird_Data_Version_1_Metadata.csv	Eclectus	NCBITAXON	NCBITaxon:176023	Australia	GAZ	GAZ:00000463	Data extraction	Cape York Eclectus Parrot
literature searches, see Australian_Bird_Data_Version_1_Metadata.csv	Eclectus	NCBITAXON	NCBITaxon:176023	Australia	GAZ	GAZ:00000463	Data extraction	Papuan Eclectus Parrot
literature searches, see Australian_Bird_Data_Version_1_Metadata.csv	Geoffroyus	NCBITAXON	NCBITaxon:503986	Australia	GAZ	GAZ:00000463	Data extraction	Red-cheeked Parrot
literature searches, see Australian_Bird_Data_Version_1_Metadata.csv	Geoffroyus	NCBITAXON	NCBITaxon:503986	Australia	GAZ	GAZ:00000463	Data extraction	Papuan Red-cheeked Parrot
literature searches, see Australian_Bird_Data_Version_1_Metadata.csv	Geoffroyus	NCBITAXON	NCBITaxon:503986	Australia	GAZ	GAZ:00000463	Data extraction	Cape York Red-cheeked Parrot
literature searches, see Australian_Bird_Data_Version_1_Metadata.csv	Psephotus	NCBITAXON	NCBITaxon:176046	Australia	GAZ	GAZ:00000463	Data extraction	Red-rumped Parrot
literature searches, see Australian_Bird_Data_Version_1_Metadata.csv	Psephotus	NCBITAXON	NCBITaxon:176046	Australia	GAZ	GAZ:00000463	Data extraction	Lake Eyre Basin Red-rumped Parrot
literature searches, see Australian_Bird_Data_Version_1_Metadata.csv	Psephotus	NCBITAXON	NCBITaxon:176046	Australia	GAZ	GAZ:00000463	Data extraction	South-eastern Red-rumped Parrot
literature searches, see Australian_Bird_Data_Version_1_Metadata.csv	Northiella	NCBITAXON	NCBITaxon:504064	Australia	GAZ	GAZ:00000463	Data extraction	Blue Bonnet
literature searches, see Australian_Bird_Data_Version_1_Metadata.csv	Northiella	NCBITAXON	NCBITaxon:504064	Australia	GAZ	GAZ:00000463	Data extraction	South-eastern Blue Bonnet
literature searches, see Australian_Bird_Data_Version_1_Metadata.csv	Northiella	NCBITAXON	NCBITaxon:504064	Australia	GAZ	GAZ:00000463	Data extraction	Southern Brigalow Blue Bonnet
literature searches, see Australian_Bird_Data_Version_1_Metadata.csv	Northiella	NCBITAXON	NCBITaxon:504064	Australia	GAZ	GAZ:00000463	Data extraction	Naretha Blue Bonnet
literature searches, see Australian_Bird_Data_Version_1_Metadata.csv	Northiella	NCBITAXON	NCBITaxon:504064	Australia	GAZ	GAZ:00000463	Data extraction	Lake Eyre Basin Blue Bonnet
literature searches, see Australian_Bird_Data_Version_1_Metadata.csv	Psephotellus	NCBITAXON		Australia	GAZ	GAZ:00000463	Data extraction	Mulga Parrot
literature searches, see Australian_Bird_Data_Version_1_Metadata.csv	Psephotellus	NCBITAXON		Australia	GAZ	GAZ:00000463	Data extraction	Hooded Parrot
literature searches, see Australian_Bird_Data_Version_1_Metadata.csv	Psephotellus	NCBITAXON		Australia	GAZ	GAZ:00000463	Data extraction	Golden-shouldered Parrot
literature searches, see Australian_Bird_Data_Version_1_Metadata.csv	Psephotellus	NCBITAXON		Australia	GAZ	GAZ:00000463	Data extraction	Paradise Parrot
literature searches, see Australian_Bird_Data_Version_1_Metadata.csv	Purpureicephalus	NCBITAXON	NCBITaxon:336386	Australia	GAZ	GAZ:00000463	Data extraction	Red-capped Parrot
literature searches, see Australian_Bird_Data_Version_1_Metadata.csv	Platycercus	NCBITAXON	NCBITaxon:35541	Australia	GAZ	GAZ:00000463	Data extraction	Green Rosella
literature searches, see Australian_Bird_Data_Version_1_Metadata.csv	Platycercus	NCBITAXON	NCBITaxon:35541	Australia	GAZ	GAZ:00000463	Data extraction	King Island Green Rosella
literature searches, see Australian_Bird_Data_Version_1_Metadata.csv	Platycercus	NCBITAXON	NCBITaxon:35541	Australia	GAZ	GAZ:00000463	Data extraction	Tasmanian Green Rosella
literature searches, see Australian_Bird_Data_Version_1_Metadata.csv	Platycercus	NCBITAXON	NCBITaxon:35541	Australia	GAZ	GAZ:00000463	Data extraction	Crimson Rosella
literature searches, see Australian_Bird_Data_Version_1_Metadata.csv	Platycercus	NCBITAXON	NCBITaxon:35541	Australia	GAZ	GAZ:00000463	Data extraction	South-eastern Crimson Rosella
literature searches, see Australian_Bird_Data_Version_1_Metadata.csv	Platycercus	NCBITAXON	NCBITaxon:35541	Australia	GAZ	GAZ:00000463	Data extraction	Yellow Rosella
literature searches, see Australian_Bird_Data_Version_1_Metadata.csv	Platycercus	NCBITAXON	NCBITaxon:35541	Australia	GAZ	GAZ:00000463	Data extraction	Fleurieu Peninsula Crimson Rosella
literature searches, see Australian_Bird_Data_Version_1_Metadata.csv	Platycercus	NCBITAXON	NCBITaxon:35541	Australia	GAZ	GAZ:00000463	Data extraction	Kangaroo Island Crimson Rosella
literature searches, see Australian_Bird_Data_Version_1_Metadata.csv	Platycercus	NCBITAXON	NCBITaxon:35541	Australia	GAZ	GAZ:00000463	Data extraction	Wet Tropics Crimson Rosella
literature searches, see Australian_Bird_Data_Version_1_Metadata.csv	Platycercus	NCBITAXON	NCBITaxon:35541	Australia	GAZ	GAZ:00000463	Data extraction	Flinders Ranges Crimson Rosella
literature searches, see Australian_Bird_Data_Version_1_Metadata.csv	Platycercus	NCBITAXON	NCBITaxon:35541	Australia	GAZ	GAZ:00000463	Data extraction	Northern Rosella
literature searches, see Australian_Bird_Data_Version_1_Metadata.csv	Platycercus	NCBITAXON	NCBITaxon:35541	Australia	GAZ	GAZ:00000463	Data extraction	Kimberley Northern Rosella
literature searches, see Australian_Bird_Data_Version_1_Metadata.csv	Platycercus	NCBITAXON	NCBITaxon:35541	Australia	GAZ	GAZ:00000463	Data extraction	Top End Northern Rosella
literature searches, see Australian_Bird_Data_Version_1_Metadata.csv	Platycercus	NCBITAXON	NCBITaxon:35541	Australia	GAZ	GAZ:00000463	Data extraction	Pale-headed Rosella
literature searches, see Australian_Bird_Data_Version_1_Metadata.csv	Platycercus	NCBITAXON	NCBITaxon:35541	Australia	GAZ	GAZ:00000463	Data extraction	Cape York Pale-headed Rosella
literature searches, see Australian_Bird_Data_Version_1_Metadata.csv	Platycercus	NCBITAXON	NCBITaxon:35541	Australia	GAZ	GAZ:00000463	Data extraction	Southern Pale-headed Rosella
literature searches, see Australian_Bird_Data_Version_1_Metadata.csv	Platycercus	NCBITAXON	NCBITaxon:35541	Australia	GAZ	GAZ:00000463	Data extraction	Eastern Rosella
literature searches, see Australian_Bird_Data_Version_1_Metadata.csv	Platycercus	NCBITAXON	NCBITaxon:35541	Australia	GAZ	GAZ:00000463	Data extraction	Tasmanian Eastern Rosella
literature searches, see Australian_Bird_Data_Version_1_Metadata.csv	Platycercus	NCBITAXON	NCBITaxon:35541	Australia	GAZ	GAZ:00000463	Data extraction	Golden-mantled Rosella
literature searches, see Australian_Bird_Data_Version_1_Metadata.csv	Platycercus	NCBITAXON	NCBITaxon:35541	Australia	GAZ	GAZ:00000463	Data extraction	South-east Eastern Rosella
literature searches, see Australian_Bird_Data_Version_1_Metadata.csv	Platycercus	NCBITAXON	NCBITaxon:35541	Australia	GAZ	GAZ:00000463	Data extraction	Western Rosella
literature searches, see Australian_Bird_Data_Version_1_Metadata.csv	Platycercus	NCBITAXON	NCBITaxon:35541	Australia	GAZ	GAZ:00000463	Data extraction	South-west Western Rosella
literature searches, see Australian_Bird_Data_Version_1_Metadata.csv	Platycercus	NCBITAXON	NCBITaxon:35541	Australia	GAZ	GAZ:00000463	Data extraction	Inland Western Rosella
literature searches, see Australian_Bird_Data_Version_1_Metadata.csv	Barnardius	NCBITAXON	NCBITaxon:286723	Australia	GAZ	GAZ:00000463	Data extraction	Australian Ringneck
literature searches, see Australian_Bird_Data_Version_1_Metadata.csv	Barnardius	NCBITAXON	NCBITaxon:286723	Australia	GAZ	GAZ:00000463	Data extraction	Mallee Ringneck
literature searches, see Australian_Bird_Data_Version_1_Metadata.csv	Barnardius	NCBITAXON	NCBITaxon:286723	Australia	GAZ	GAZ:00000463	Data extraction	Channel country Ringneck
literature searches, see Australian_Bird_Data_Version_1_Metadata.csv	Barnardius	NCBITAXON	NCBITaxon:286723	Australia	GAZ	GAZ:00000463	Data extraction	Twenty-eight Parrot
literature searches, see Australian_Bird_Data_Version_1_Metadata.csv	Barnardius	NCBITAXON	NCBITaxon:286723	Australia	GAZ	GAZ:00000463	Data extraction	Port Lincoln Parrot
literature searches, see Australian_Bird_Data_Version_1_Metadata.csv	Lathamus	NCBITAXON	NCBITaxon:678568	Australia	GAZ	GAZ:00000463	Data extraction	Swift Parrot
literature searches, see Australian_Bird_Data_Version_1_Metadata.csv	Cyanoramphus	NCBITAXON	NCBITaxon:114431	Australia	GAZ	GAZ:00000463	Data extraction	Red-fronted Parakeet
literature searches, see Australian_Bird_Data_Version_1_Metadata.csv	Cyanoramphus	NCBITAXON	NCBITaxon:114431	Australia	GAZ	GAZ:00000463	Data extraction	Norfolk Island Green Parrot
literature searches, see Australian_Bird_Data_Version_1_Metadata.csv	Cyanoramphus	NCBITAXON	NCBITaxon:114431	Australia	GAZ	GAZ:00000463	Data extraction	Macquarie Island Red-fronted Parakeet
literature searches, see Australian_Bird_Data_Version_1_Metadata.csv	Cyanoramphus	NCBITAXON	NCBITaxon:114431	Australia	GAZ	GAZ:00000463	Data extraction	Lord Howe Red-fronted Parakeet
literature searches, see Australian_Bird_Data_Version_1_Metadata.csv	Pezoporus	NCBITAXON	NCBITaxon:35539	Australia	GAZ	GAZ:00000463	Data extraction	Ground Parrot
literature searches, see Australian_Bird_Data_Version_1_Metadata.csv	Pezoporus	NCBITAXON	NCBITaxon:35539	Australia	GAZ	GAZ:00000463	Data extraction	Western Ground Parrot
literature searches, see Australian_Bird_Data_Version_1_Metadata.csv	Pezoporus	NCBITAXON	NCBITaxon:35539	Australia	GAZ	GAZ:00000463	Data extraction	Tasmanian Ground Parrot
literature searches, see Australian_Bird_Data_Version_1_Metadata.csv	Pezoporus	NCBITAXON	NCBITaxon:35539	Australia	GAZ	GAZ:00000463	Data extraction	Mainland Ground Parrot
literature searches, see Australian_Bird_Data_Version_1_Metadata.csv	Pezoporus	NCBITAXON	NCBITaxon:35539	Australia	GAZ	GAZ:00000463	Data extraction	Night Parrot
literature searches, see Australian_Bird_Data_Version_1_Metadata.csv	Neopsephotus	NCBITAXON	NCBITaxon:309877	Australia	GAZ	GAZ:00000463	Data extraction	Bourke Parrot
literature searches, see Australian_Bird_Data_Version_1_Metadata.csv	Neophema	NCBITAXON	NCBITaxon:35536	Australia	GAZ	GAZ:00000463	Data extraction	Blue-winged Parrot
literature searches, see Australian_Bird_Data_Version_1_Metadata.csv	Neophema	NCBITAXON	NCBITaxon:35536	Australia	GAZ	GAZ:00000463	Data extraction	Elegant Parrot
literature searches, see Australian_Bird_Data_Version_1_Metadata.csv	Neophema	NCBITAXON	NCBITaxon:35536	Australia	GAZ	GAZ:00000463	Data extraction	Western Elegant Parrot
literature searches, see Australian_Bird_Data_Version_1_Metadata.csv	Neophema	NCBITAXON	NCBITaxon:35536	Australia	GAZ	GAZ:00000463	Data extraction	Eastern Elegant Parrot
literature searches, see Australian_Bird_Data_Version_1_Metadata.csv	Neophema	NCBITAXON	NCBITaxon:35536	Australia	GAZ	GAZ:00000463	Data extraction	Rock Parrot
literature searches, see Australian_Bird_Data_Version_1_Metadata.csv	Neophema	NCBITAXON	NCBITaxon:35536	Australia	GAZ	GAZ:00000463	Data extraction	Western Rock Parrot
literature searches, see Australian_Bird_Data_Version_1_Metadata.csv	Neophema	NCBITAXON	NCBITaxon:35536	Australia	GAZ	GAZ:00000463	Data extraction	Eastern Rock Parrot
literature searches, see Australian_Bird_Data_Version_1_Metadata.csv	Neophema	NCBITAXON	NCBITaxon:35536	Australia	GAZ	GAZ:00000463	Data extraction	Orange-bellied Parrot
literature searches, see Australian_Bird_Data_Version_1_Metadata.csv	Neophema	NCBITAXON	NCBITaxon:35536	Australia	GAZ	GAZ:00000463	Data extraction	Turquoise Parrot
literature searches, see Australian_Bird_Data_Version_1_Metadata.csv	Neophema	NCBITAXON	NCBITaxon:35536	Australia	GAZ	GAZ:00000463	Data extraction	Scarlet-chested Parrot
literature searches, see Australian_Bird_Data_Version_1_Metadata.csv	Glossopsitta	NCBITAXON	NCBITaxon:176040	Australia	GAZ	GAZ:00000463	Data extraction	Musk Lorikeet
literature searches, see Australian_Bird_Data_Version_1_Metadata.csv	Glossopsitta	NCBITAXON	NCBITaxon:176040	Australia	GAZ	GAZ:00000463	Data extraction	South-eastern Musk Lorikeet
literature searches, see Australian_Bird_Data_Version_1_Metadata.csv	Glossopsitta	NCBITAXON	NCBITaxon:176040	Australia	GAZ	GAZ:00000463	Data extraction	Tasmanian Musk Lorikeet
literature searches, see Australian_Bird_Data_Version_1_Metadata.csv	Glossopsitta	NCBITAXON	NCBITaxon:176040	Australia	GAZ	GAZ:00000463	Data extraction	Little Lorikeet
literature searches, see Australian_Bird_Data_Version_1_Metadata.csv	Glossopsitta	NCBITAXON	NCBITaxon:176040	Australia	GAZ	GAZ:00000463	Data extraction	Purple-crowned Lorikeet
literature searches, see Australian_Bird_Data_Version_1_Metadata.csv	Psitteuteles	NCBITAXON	NCBITaxon:176073	Australia	GAZ	GAZ:00000463	Data extraction	Varied Lorikeet
literature searches, see Australian_Bird_Data_Version_1_Metadata.csv	Trichoglossus	NCBITAXON	NCBITaxon:176048	Australia	GAZ	GAZ:00000463	Data extraction	Coconut Lorikeet
literature searches, see Australian_Bird_Data_Version_1_Metadata.csv	Trichoglossus	NCBITAXON	NCBITaxon:176048	Australia	GAZ	GAZ:00000463	Data extraction	Arafura Coconut Lorikeet
literature searches, see Australian_Bird_Data_Version_1_Metadata.csv	Trichoglossus	NCBITAXON	NCBITaxon:176048	Australia	GAZ	GAZ:00000463	Data extraction	Rainbow Lorikeet
literature searches, see Australian_Bird_Data_Version_1_Metadata.csv	Trichoglossus	NCBITAXON	NCBITaxon:176048	Australia	GAZ	GAZ:00000463	Data extraction	South Australian Rainbow Lorikeet
literature searches, see Australian_Bird_Data_Version_1_Metadata.csv	Trichoglossus	NCBITAXON	NCBITaxon:176048	Australia	GAZ	GAZ:00000463	Data extraction	Eastern Rainbow Lorikeet
literature searches, see Australian_Bird_Data_Version_1_Metadata.csv	Trichoglossus	NCBITAXON	NCBITaxon:176048	Australia	GAZ	GAZ:00000463	Data extraction	Cape York Rainbow Lorikeet
literature searches, see Australian_Bird_Data_Version_1_Metadata.csv	Trichoglossus	NCBITAXON	NCBITaxon:176048	Australia	GAZ	GAZ:00000463	Data extraction	Red-collared Lorikeet
literature searches, see Australian_Bird_Data_Version_1_Metadata.csv	Trichoglossus	NCBITAXON	NCBITaxon:176048	Australia	GAZ	GAZ:00000463	Data extraction	Scaly-breasted Lorikeet
literature searches, see Australian_Bird_Data_Version_1_Metadata.csv	Melopsittacus	NCBITAXON	NCBITaxon:13145	Australia	GAZ	GAZ:00000463	Data extraction	Budgerigar
literature searches, see Australian_Bird_Data_Version_1_Metadata.csv	Cyclopsitta	NCBITAXON	NCBITaxon:503984	Australia	GAZ	GAZ:00000463	Data extraction	Double-eyed Fig-Parrot
literature searches, see Australian_Bird_Data_Version_1_Metadata.csv	Cyclopsitta	NCBITAXON	NCBITaxon:503984	Australia	GAZ	GAZ:00000463	Data extraction	Macleay Fig-Parrot
literature searches, see Australian_Bird_Data_Version_1_Metadata.csv	Cyclopsitta	NCBITAXON	NCBITaxon:503984	Australia	GAZ	GAZ:00000463	Data extraction	Marshall Fig-Parrot
literature searches, see Australian_Bird_Data_Version_1_Metadata.csv	Cyclopsitta	NCBITAXON	NCBITaxon:503984	Australia	GAZ	GAZ:00000463	Data extraction	Coxen Fig-Parrot
literature searches, see Australian_Bird_Data_Version_1_Metadata.csv	Pitta	NCBITAXON	NCBITaxon:9162	Australia	GAZ	GAZ:00000463	Data extraction	Red-bellied Pitta
literature searches, see Australian_Bird_Data_Version_1_Metadata.csv	Pitta	NCBITAXON	NCBITaxon:9162	Australia	GAZ	GAZ:00000463	Data extraction	Torresian Red-bellied Pitta
literature searches, see Australian_Bird_Data_Version_1_Metadata.csv	Pitta	NCBITAXON	NCBITaxon:9162	Australia	GAZ	GAZ:00000463	Data extraction	Blue-winged Pitta
literature searches, see Australian_Bird_Data_Version_1_Metadata.csv	Pitta	NCBITAXON	NCBITaxon:9162	Australia	GAZ	GAZ:00000463	Data extraction	Indonesian Blue-winged Pitta
literature searches, see Australian_Bird_Data_Version_1_Metadata.csv	Pitta	NCBITAXON	NCBITaxon:9162	Australia	GAZ	GAZ:00000463	Data extraction	Fairy Pitta
literature searches, see Australian_Bird_Data_Version_1_Metadata.csv	Pitta	NCBITAXON	NCBITaxon:9162	Australia	GAZ	GAZ:00000463	Data extraction	Hooded Pitta
literature searches, see Australian_Bird_Data_Version_1_Metadata.csv	Pitta	NCBITAXON	NCBITaxon:9162	Australia	GAZ	GAZ:00000463	Data extraction	Chinese Hooded Pitta
literature searches, see Australian_Bird_Data_Version_1_Metadata.csv	Pitta	NCBITAXON	NCBITaxon:9162	Australia	GAZ	GAZ:00000463	Data extraction	Noisy Pitta
literature searches, see Australian_Bird_Data_Version_1_Metadata.csv	Pitta	NCBITAXON	NCBITaxon:9162	Australia	GAZ	GAZ:00000463	Data extraction	Central Queensland Noisy Pitta
literature searches, see Australian_Bird_Data_Version_1_Metadata.csv	Pitta	NCBITAXON	NCBITaxon:9162	Australia	GAZ	GAZ:00000463	Data extraction	Cape York Noisy Pitta
literature searches, see Australian_Bird_Data_Version_1_Metadata.csv	Pitta	NCBITAXON	NCBITaxon:9162	Australia	GAZ	GAZ:00000463	Data extraction	Central East Coast Noisy Pitta
literature searches, see Australian_Bird_Data_Version_1_Metadata.csv	Pitta	NCBITAXON	NCBITaxon:9162	Australia	GAZ	GAZ:00000463	Data extraction	Rainbow Pitta
literature searches, see Australian_Bird_Data_Version_1_Metadata.csv	Pitta	NCBITAXON	NCBITaxon:9162	Australia	GAZ	GAZ:00000463	Data extraction	Top End Rainbow Pitta
literature searches, see Australian_Bird_Data_Version_1_Metadata.csv	Pitta	NCBITAXON	NCBITaxon:9162	Australia	GAZ	GAZ:00000463	Data extraction	Kimberley Rainbow Pitta
literature searches, see Australian_Bird_Data_Version_1_Metadata.csv	Menura	NCBITAXON	NCBITaxon:47691	Australia	GAZ	GAZ:00000463	Data extraction	Albert Lyrebird
literature searches, see Australian_Bird_Data_Version_1_Metadata.csv	Menura	NCBITAXON	NCBITaxon:47691	Australia	GAZ	GAZ:00000463	Data extraction	Superb Lyrebird
literature searches, see Australian_Bird_Data_Version_1_Metadata.csv	Menura	NCBITAXON	NCBITaxon:47691	Australia	GAZ	GAZ:00000463	Data extraction	Northern Superb Lyrebird
literature searches, see Australian_Bird_Data_Version_1_Metadata.csv	Menura	NCBITAXON	NCBITaxon:47691	Australia	GAZ	GAZ:00000463	Data extraction	Central Superb Lyrebird
literature searches, see Australian_Bird_Data_Version_1_Metadata.csv	Menura	NCBITAXON	NCBITaxon:47691	Australia	GAZ	GAZ:00000463	Data extraction	Southern Superb Lyrebird
literature searches, see Australian_Bird_Data_Version_1_Metadata.csv	Atrichornis	NCBITAXON	NCBITaxon:449593	Australia	GAZ	GAZ:00000463	Data extraction	Rufous Scrub-bird
literature searches, see Australian_Bird_Data_Version_1_Metadata.csv	Atrichornis	NCBITAXON	NCBITaxon:449593	Australia	GAZ	GAZ:00000463	Data extraction	Southern Rufous Scrub-bird
literature searches, see Australian_Bird_Data_Version_1_Metadata.csv	Atrichornis	NCBITAXON	NCBITaxon:449593	Australia	GAZ	GAZ:00000463	Data extraction	Northern Rufous Scrub-bird
literature searches, see Australian_Bird_Data_Version_1_Metadata.csv	Atrichornis	NCBITAXON	NCBITaxon:449593	Australia	GAZ	GAZ:00000463	Data extraction	Noisy Scrub-bird
literature searches, see Australian_Bird_Data_Version_1_Metadata.csv	Ailuroedus	NCBITAXON	NCBITaxon:28721	Australia	GAZ	GAZ:00000463	Data extraction	Spotted Catbird
literature searches, see Australian_Bird_Data_Version_1_Metadata.csv	Ailuroedus	NCBITAXON	NCBITaxon:28721	Australia	GAZ	GAZ:00000463	Data extraction	Cape York Spotted Catbird
literature searches, see Australian_Bird_Data_Version_1_Metadata.csv	Ailuroedus	NCBITAXON	NCBITaxon:28721	Australia	GAZ	GAZ:00000463	Data extraction	Wet Tropics Spotted Catbird
literature searches, see Australian_Bird_Data_Version_1_Metadata.csv	Ailuroedus	NCBITAXON	NCBITaxon:28721	Australia	GAZ	GAZ:00000463	Data extraction	Green Catbird
literature searches, see Australian_Bird_Data_Version_1_Metadata.csv	Scenopoeetes	NCBITAXON	NCBITaxon:1131247	Australia	GAZ	GAZ:00000463	Data extraction	Tooth-billed Bowerbird
literature searches, see Australian_Bird_Data_Version_1_Metadata.csv	Amblyornis	NCBITAXON	NCBITaxon:9165	Australia	GAZ	GAZ:00000463	Data extraction	Golden Bowerbird
literature searches, see Australian_Bird_Data_Version_1_Metadata.csv	Sericulus	NCBITAXON	NCBITaxon:34936	Australia	GAZ	GAZ:00000463	Data extraction	Regent Bowerbird
literature searches, see Australian_Bird_Data_Version_1_Metadata.csv	Ptilonorhynchus	NCBITAXON	NCBITaxon:28723	Australia	GAZ	GAZ:00000463	Data extraction	Satin Bowerbird
literature searches, see Australian_Bird_Data_Version_1_Metadata.csv	Ptilonorhynchus	NCBITAXON	NCBITaxon:28723	Australia	GAZ	GAZ:00000463	Data extraction	Wet Tropics Satin Bowerbird
literature searches, see Australian_Bird_Data_Version_1_Metadata.csv	Ptilonorhynchus	NCBITAXON	NCBITaxon:28723	Australia	GAZ	GAZ:00000463	Data extraction	Southern Satin Bowerbird
literature searches, see Australian_Bird_Data_Version_1_Metadata.csv	Ptilonorhynchus	NCBITAXON	NCBITaxon:28723	Australia	GAZ	GAZ:00000463	Data extraction	Spotted Bowerbird
literature searches, see Australian_Bird_Data_Version_1_Metadata.csv	Ptilonorhynchus	NCBITAXON	NCBITaxon:28723	Australia	GAZ	GAZ:00000463	Data extraction	Western Bowerbird
literature searches, see Australian_Bird_Data_Version_1_Metadata.csv	Ptilonorhynchus	NCBITAXON	NCBITaxon:28723	Australia	GAZ	GAZ:00000463	Data extraction	North-west Cape Western Bowerbird
literature searches, see Australian_Bird_Data_Version_1_Metadata.csv	Ptilonorhynchus	NCBITAXON	NCBITaxon:28723	Australia	GAZ	GAZ:00000463	Data extraction	Inland Western Bowerbird
literature searches, see Australian_Bird_Data_Version_1_Metadata.csv	Ptilonorhynchus	NCBITAXON	NCBITaxon:28723	Australia	GAZ	GAZ:00000463	Data extraction	Great Bowerbird
literature searches, see Australian_Bird_Data_Version_1_Metadata.csv	Ptilonorhynchus	NCBITAXON	NCBITaxon:28723	Australia	GAZ	GAZ:00000463	Data extraction	Western Great Bowerbird
literature searches, see Australian_Bird_Data_Version_1_Metadata.csv	Ptilonorhynchus	NCBITAXON	NCBITaxon:28723	Australia	GAZ	GAZ:00000463	Data extraction	Eastern Great Bowerbird
literature searches, see Australian_Bird_Data_Version_1_Metadata.csv	Ptilonorhynchus	NCBITAXON	NCBITaxon:28723	Australia	GAZ	GAZ:00000463	Data extraction	Fawn-breasted Bowerbird
literature searches, see Australian_Bird_Data_Version_1_Metadata.csv	Cormobates	NCBITAXON	NCBITaxon:181834	Australia	GAZ	GAZ:00000463	Data extraction	White-throated Treecreeper
literature searches, see Australian_Bird_Data_Version_1_Metadata.csv	Cormobates	NCBITAXON	NCBITaxon:181834	Australia	GAZ	GAZ:00000463	Data extraction	Mount Lofty Ranges White-throated Treecreeper
literature searches, see Australian_Bird_Data_Version_1_Metadata.csv	Cormobates	NCBITAXON	NCBITaxon:181834	Australia	GAZ	GAZ:00000463	Data extraction	Eungella White-throated Treecreeper
literature searches, see Australian_Bird_Data_Version_1_Metadata.csv	Cormobates	NCBITAXON	NCBITaxon:181834	Australia	GAZ	GAZ:00000463	Data extraction	South-eastern White-throated Treecreeper
literature searches, see Australian_Bird_Data_Version_1_Metadata.csv	Cormobates	NCBITAXON	NCBITaxon:181834	Australia	GAZ	GAZ:00000463	Data extraction	Central Eastern White-throated Treecreeper
literature searches, see Australian_Bird_Data_Version_1_Metadata.csv	Cormobates	NCBITAXON	NCBITaxon:181834	Australia	GAZ	GAZ:00000463	Data extraction	Wet Tropics White-throated Treecreeper
literature searches, see Australian_Bird_Data_Version_1_Metadata.csv	Climacteris	NCBITAXON	NCBITaxon:47694	Australia	GAZ	GAZ:00000463	Data extraction	Red-browed Treecreeper
literature searches, see Australian_Bird_Data_Version_1_Metadata.csv	Climacteris	NCBITAXON	NCBITaxon:47694	Australia	GAZ	GAZ:00000463	Data extraction	White-browed Treecreeper
literature searches, see Australian_Bird_Data_Version_1_Metadata.csv	Climacteris	NCBITAXON	NCBITaxon:47694	Australia	GAZ	GAZ:00000463	Data extraction	Western White-browed Treecreeper
literature searches, see Australian_Bird_Data_Version_1_Metadata.csv	Climacteris	NCBITAXON	NCBITaxon:47694	Australia	GAZ	GAZ:00000463	Data extraction	Eastern White-browed Treecreeper
literature searches, see Australian_Bird_Data_Version_1_Metadata.csv	Climacteris	NCBITAXON	NCBITaxon:47694	Australia	GAZ	GAZ:00000463	Data extraction	Rufous Treecreeper
literature searches, see Australian_Bird_Data_Version_1_Metadata.csv	Climacteris	NCBITAXON	NCBITaxon:47694	Australia	GAZ	GAZ:00000463	Data extraction	Brown Treecreeper
literature searches, see Australian_Bird_Data_Version_1_Metadata.csv	Climacteris	NCBITAXON	NCBITaxon:47694	Australia	GAZ	GAZ:00000463	Data extraction	Cape York Brown Treecreeper
literature searches, see Australian_Bird_Data_Version_1_Metadata.csv	Climacteris	NCBITAXON	NCBITaxon:47694	Australia	GAZ	GAZ:00000463	Data extraction	North-eastern Brown Treecreeper
literature searches, see Australian_Bird_Data_Version_1_Metadata.csv	Climacteris	NCBITAXON	NCBITaxon:47694	Australia	GAZ	GAZ:00000463	Data extraction	South-eastern Brown Treecreeper
literature searches, see Australian_Bird_Data_Version_1_Metadata.csv	Climacteris	NCBITAXON	NCBITaxon:47694	Australia	GAZ	GAZ:00000463	Data extraction	Black-tailed Treecreeper
literature searches, see Australian_Bird_Data_Version_1_Metadata.csv	Climacteris	NCBITAXON	NCBITaxon:47694	Australia	GAZ	GAZ:00000463	Data extraction	Northern Black-tailed Treecreeper
literature searches, see Australian_Bird_Data_Version_1_Metadata.csv	Climacteris	NCBITAXON	NCBITaxon:47694	Australia	GAZ	GAZ:00000463	Data extraction	Pilbara Black-tailed Treecreeper
literature searches, see Australian_Bird_Data_Version_1_Metadata.csv	Malurus	NCBITAXON	NCBITaxon:55806	Australia	GAZ	GAZ:00000463	Data extraction	Purple-crowned Fairy-wren
literature searches, see Australian_Bird_Data_Version_1_Metadata.csv	Malurus	NCBITAXON	NCBITaxon:55806	Australia	GAZ	GAZ:00000463	Data extraction	Western Purple-crowned Fairy-wren
literature searches, see Australian_Bird_Data_Version_1_Metadata.csv	Malurus	NCBITAXON	NCBITaxon:55806	Australia	GAZ	GAZ:00000463	Data extraction	Eastern Purple-crowned Fairy-wren
literature searches, see Australian_Bird_Data_Version_1_Metadata.csv	Malurus	NCBITAXON	NCBITaxon:55806	Australia	GAZ	GAZ:00000463	Data extraction	Red-winged Fairy-wren
literature searches, see Australian_Bird_Data_Version_1_Metadata.csv	Malurus	NCBITAXON	NCBITaxon:55806	Australia	GAZ	GAZ:00000463	Data extraction	Blue-breasted Fairy-wren
literature searches, see Australian_Bird_Data_Version_1_Metadata.csv	Malurus	NCBITAXON	NCBITaxon:55806	Australia	GAZ	GAZ:00000463	Data extraction	Lovely Fairy-wren
literature searches, see Australian_Bird_Data_Version_1_Metadata.csv	Malurus	NCBITAXON	NCBITaxon:55806	Australia	GAZ	GAZ:00000463	Data extraction	Variegated Fairy-wren
literature searches, see Australian_Bird_Data_Version_1_Metadata.csv	Malurus	NCBITAXON	NCBITaxon:55806	Australia	GAZ	GAZ:00000463	Data extraction	Inland Variegated Fairy-wren
literature searches, see Australian_Bird_Data_Version_1_Metadata.csv	Malurus	NCBITAXON	NCBITaxon:55806	Australia	GAZ	GAZ:00000463	Data extraction	Shark Bay Variegated Fairy-wren
literature searches, see Australian_Bird_Data_Version_1_Metadata.csv	Malurus	NCBITAXON	NCBITaxon:55806	Australia	GAZ	GAZ:00000463	Data extraction	Top End Variegated Fairy-wren
literature searches, see Australian_Bird_Data_Version_1_Metadata.csv	Malurus	NCBITAXON	NCBITaxon:55806	Australia	GAZ	GAZ:00000463	Data extraction	Central East Coast Variegated Fairy-wren
literature searches, see Australian_Bird_Data_Version_1_Metadata.csv	Malurus	NCBITAXON	NCBITaxon:55806	Australia	GAZ	GAZ:00000463	Data extraction	Kimberley Variegated Fairy-wren
literature searches, see Australian_Bird_Data_Version_1_Metadata.csv	Malurus	NCBITAXON	NCBITaxon:55806	Australia	GAZ	GAZ:00000463	Data extraction	Superb Fairy-wren
literature searches, see Australian_Bird_Data_Version_1_Metadata.csv	Malurus	NCBITAXON	NCBITaxon:55806	Australia	GAZ	GAZ:00000463	Data extraction	Kangaroo Island Superb Fairy-wren
literature searches, see Australian_Bird_Data_Version_1_Metadata.csv	Malurus	NCBITAXON	NCBITaxon:55806	Australia	GAZ	GAZ:00000463	Data extraction	Tasmanian Superb Fairy-wren
literature searches, see Australian_Bird_Data_Version_1_Metadata.csv	Malurus	NCBITAXON	NCBITaxon:55806	Australia	GAZ	GAZ:00000463	Data extraction	Northern Superb Fairy-wren
literature searches, see Australian_Bird_Data_Version_1_Metadata.csv	Malurus	NCBITAXON	NCBITaxon:55806	Australia	GAZ	GAZ:00000463	Data extraction	King Island Superb Fairy-wren
literature searches, see Australian_Bird_Data_Version_1_Metadata.csv	Malurus	NCBITAXON	NCBITaxon:55806	Australia	GAZ	GAZ:00000463	Data extraction	South Australian Superb Fairy-wren
literature searches, see Australian_Bird_Data_Version_1_Metadata.csv	Malurus	NCBITAXON	NCBITaxon:55806	Australia	GAZ	GAZ:00000463	Data extraction	Flinders Island Superb Fairy-wren
literature searches, see Australian_Bird_Data_Version_1_Metadata.csv	Malurus	NCBITAXON	NCBITaxon:55806	Australia	GAZ	GAZ:00000463	Data extraction	Splendid Fairy-wren
literature searches, see Australian_Bird_Data_Version_1_Metadata.csv	Malurus	NCBITAXON	NCBITaxon:55806	Australia	GAZ	GAZ:00000463	Data extraction	Channel Country Splendid Fairy-wren
literature searches, see Australian_Bird_Data_Version_1_Metadata.csv	Malurus	NCBITAXON	NCBITaxon:55806	Australia	GAZ	GAZ:00000463	Data extraction	Eastern Splendid Fairy-wren
literature searches, see Australian_Bird_Data_Version_1_Metadata.csv	Malurus	NCBITAXON	NCBITaxon:55806	Australia	GAZ	GAZ:00000463	Data extraction	Central Splendid Fairy-wren
literature searches, see Australian_Bird_Data_Version_1_Metadata.csv	Malurus	NCBITAXON	NCBITaxon:55806	Australia	GAZ	GAZ:00000463	Data extraction	Western Splendid Fairy-wren
literature searches, see Australian_Bird_Data_Version_1_Metadata.csv	Malurus	NCBITAXON	NCBITaxon:55806	Australia	GAZ	GAZ:00000463	Data extraction	Red-backed Fairy-wren
literature searches, see Australian_Bird_Data_Version_1_Metadata.csv	Malurus	NCBITAXON	NCBITaxon:55806	Australia	GAZ	GAZ:00000463	Data extraction	Northern Red-backed Fairy-wren
literature searches, see Australian_Bird_Data_Version_1_Metadata.csv	Malurus	NCBITAXON	NCBITaxon:55806	Australia	GAZ	GAZ:00000463	Data extraction	Eastern Red-backed Fairy-wren
literature searches, see Australian_Bird_Data_Version_1_Metadata.csv	Malurus	NCBITAXON	NCBITaxon:55806	Australia	GAZ	GAZ:00000463	Data extraction	White-winged Fairy-wren
literature searches, see Australian_Bird_Data_Version_1_Metadata.csv	Malurus	NCBITAXON	NCBITaxon:55806	Australia	GAZ	GAZ:00000463	Data extraction	Barrow Island White-winged Fairy-wren
literature searches, see Australian_Bird_Data_Version_1_Metadata.csv	Malurus	NCBITAXON	NCBITaxon:55806	Australia	GAZ	GAZ:00000463	Data extraction	Mainland White-winged Fairy-wren
literature searches, see Australian_Bird_Data_Version_1_Metadata.csv	Malurus	NCBITAXON	NCBITaxon:55806	Australia	GAZ	GAZ:00000463	Data extraction	Dirk Hartog White-winged Fairy-wren
literature searches, see Australian_Bird_Data_Version_1_Metadata.csv	Stipiturus	NCBITAXON	NCBITaxon:266392	Australia	GAZ	GAZ:00000463	Data extraction	Southern Emu-wren
literature searches, see Australian_Bird_Data_Version_1_Metadata.csv	Stipiturus	NCBITAXON	NCBITaxon:266392	Australia	GAZ	GAZ:00000463	Data extraction	Kangaroo Island Southern Emu-wren
literature searches, see Australian_Bird_Data_Version_1_Metadata.csv	Stipiturus	NCBITAXON	NCBITaxon:266392	Australia	GAZ	GAZ:00000463	Data extraction	Dirk Hartog Island Southern Emu-wren
literature searches, see Australian_Bird_Data_Version_1_Metadata.csv	Stipiturus	NCBITAXON	NCBITaxon:266392	Australia	GAZ	GAZ:00000463	Data extraction	Fleurieu Peninsula Southern Emu-wren
literature searches, see Australian_Bird_Data_Version_1_Metadata.csv	Stipiturus	NCBITAXON	NCBITaxon:266392	Australia	GAZ	GAZ:00000463	Data extraction	Tasmanian Southern Emu-wren
literature searches, see Australian_Bird_Data_Version_1_Metadata.csv	Stipiturus	NCBITAXON	NCBITaxon:266392	Australia	GAZ	GAZ:00000463	Data extraction	East Coast Southern Emu-wren
literature searches, see Australian_Bird_Data_Version_1_Metadata.csv	Stipiturus	NCBITAXON	NCBITaxon:266392	Australia	GAZ	GAZ:00000463	Data extraction	Eyre Peninsula Southern Emu-wren
literature searches, see Australian_Bird_Data_Version_1_Metadata.csv	Stipiturus	NCBITAXON	NCBITaxon:266392	Australia	GAZ	GAZ:00000463	Data extraction	Glenelg Southern Emu-wren
literature searches, see Australian_Bird_Data_Version_1_Metadata.csv	Stipiturus	NCBITAXON	NCBITaxon:266392	Australia	GAZ	GAZ:00000463	Data extraction	West Coast Southern Emu-wren
literature searches, see Australian_Bird_Data_Version_1_Metadata.csv	Stipiturus	NCBITAXON	NCBITaxon:266392	Australia	GAZ	GAZ:00000463	Data extraction	Mallee Emu-wren
literature searches, see Australian_Bird_Data_Version_1_Metadata.csv	Stipiturus	NCBITAXON	NCBITaxon:266392	Australia	GAZ	GAZ:00000463	Data extraction	Rufous-crowned Emu-wren
literature searches, see Australian_Bird_Data_Version_1_Metadata.csv	Amytornis	NCBITAXON	NCBITaxon:266390	Australia	GAZ	GAZ:00000463	Data extraction	Grey Grasswren
literature searches, see Australian_Bird_Data_Version_1_Metadata.csv	Amytornis	NCBITAXON	NCBITaxon:266390	Australia	GAZ	GAZ:00000463	Data extraction	Bulloo Grey Grasswren
literature searches, see Australian_Bird_Data_Version_1_Metadata.csv	Amytornis	NCBITAXON	NCBITaxon:266390	Australia	GAZ	GAZ:00000463	Data extraction	Diamantina Grey Grasswren
literature searches, see Australian_Bird_Data_Version_1_Metadata.csv	Amytornis	NCBITAXON	NCBITaxon:266390	Australia	GAZ	GAZ:00000463	Data extraction	White-throated Grasswren
literature searches, see Australian_Bird_Data_Version_1_Metadata.csv	Amytornis	NCBITAXON	NCBITaxon:266390	Australia	GAZ	GAZ:00000463	Data extraction	Carpentarian Grasswren
literature searches, see Australian_Bird_Data_Version_1_Metadata.csv	Amytornis	NCBITAXON	NCBITaxon:266390	Australia	GAZ	GAZ:00000463	Data extraction	Striated Grasswren
literature searches, see Australian_Bird_Data_Version_1_Metadata.csv	Amytornis	NCBITAXON	NCBITaxon:266390	Australia	GAZ	GAZ:00000463	Data extraction	Sandplain Striated Grasswren
literature searches, see Australian_Bird_Data_Version_1_Metadata.csv	Amytornis	NCBITAXON	NCBITaxon:266390	Australia	GAZ	GAZ:00000463	Data extraction	Opalton Striated Grasswren
literature searches, see Australian_Bird_Data_Version_1_Metadata.csv	Amytornis	NCBITAXON	NCBITaxon:266390	Australia	GAZ	GAZ:00000463	Data extraction	Mallee Striated Grasswren
literature searches, see Australian_Bird_Data_Version_1_Metadata.csv	Amytornis	NCBITAXON	NCBITaxon:266390	Australia	GAZ	GAZ:00000463	Data extraction	Pilbara Striated Grasswren
literature searches, see Australian_Bird_Data_Version_1_Metadata.csv	Amytornis	NCBITAXON	NCBITaxon:266390	Australia	GAZ	GAZ:00000463	Data extraction	Short-tailed Grasswren
literature searches, see Australian_Bird_Data_Version_1_Metadata.csv	Amytornis	NCBITAXON	NCBITaxon:266390	Australia	GAZ	GAZ:00000463	Data extraction	Flinders Ranges Short-tailed Grasswren
literature searches, see Australian_Bird_Data_Version_1_Metadata.csv	Amytornis	NCBITAXON	NCBITaxon:266390	Australia	GAZ	GAZ:00000463	Data extraction	Gawler Ranges Short-tailed Grasswren
literature searches, see Australian_Bird_Data_Version_1_Metadata.csv	Amytornis	NCBITAXON	NCBITaxon:266390	Australia	GAZ	GAZ:00000463	Data extraction	Black Grasswren
literature searches, see Australian_Bird_Data_Version_1_Metadata.csv	Amytornis	NCBITAXON	NCBITaxon:266390	Australia	GAZ	GAZ:00000463	Data extraction	Eyrean Grasswren
literature searches, see Australian_Bird_Data_Version_1_Metadata.csv	Amytornis	NCBITAXON	NCBITaxon:266390	Australia	GAZ	GAZ:00000463	Data extraction	Kalkadoon Grasswren
literature searches, see Australian_Bird_Data_Version_1_Metadata.csv	Amytornis	NCBITAXON	NCBITaxon:266390	Australia	GAZ	GAZ:00000463	Data extraction	Dusky Grasswren
literature searches, see Australian_Bird_Data_Version_1_Metadata.csv	Amytornis	NCBITAXON	NCBITaxon:266390	Australia	GAZ	GAZ:00000463	Data extraction	Western Grasswren
literature searches, see Australian_Bird_Data_Version_1_Metadata.csv	Amytornis	NCBITAXON	NCBITaxon:266390	Australia	GAZ	GAZ:00000463	Data extraction	Dirk Hartog Western Grasswren
literature searches, see Australian_Bird_Data_Version_1_Metadata.csv	Amytornis	NCBITAXON	NCBITaxon:266390	Australia	GAZ	GAZ:00000463	Data extraction	Murchison Western Grasswren
literature searches, see Australian_Bird_Data_Version_1_Metadata.csv	Amytornis	NCBITAXON	NCBITaxon:266390	Australia	GAZ	GAZ:00000463	Data extraction	Large-tailed Western Grasswren
literature searches, see Australian_Bird_Data_Version_1_Metadata.csv	Amytornis	NCBITAXON	NCBITaxon:266390	Australia	GAZ	GAZ:00000463	Data extraction	Eyre Peninsula Western Grasswren
literature searches, see Australian_Bird_Data_Version_1_Metadata.csv	Amytornis	NCBITAXON	NCBITaxon:266390	Australia	GAZ	GAZ:00000463	Data extraction	Shark Bay Western Grasswren
literature searches, see Australian_Bird_Data_Version_1_Metadata.csv	Amytornis	NCBITAXON	NCBITaxon:266390	Australia	GAZ	GAZ:00000463	Data extraction	Thick-billed Grasswren
literature searches, see Australian_Bird_Data_Version_1_Metadata.csv	Amytornis	NCBITAXON	NCBITaxon:266390	Australia	GAZ	GAZ:00000463	Data extraction	Lake Frome Thick-billed Grasswren
literature searches, see Australian_Bird_Data_Version_1_Metadata.csv	Amytornis	NCBITAXON	NCBITaxon:266390	Australia	GAZ	GAZ:00000463	Data extraction	Western Thick-billed Grasswren
literature searches, see Australian_Bird_Data_Version_1_Metadata.csv	Amytornis	NCBITAXON	NCBITaxon:266390	Australia	GAZ	GAZ:00000463	Data extraction	Eastern Thick-billed Grasswren
literature searches, see Australian_Bird_Data_Version_1_Metadata.csv	Amytornis	NCBITAXON	NCBITaxon:266390	Australia	GAZ	GAZ:00000463	Data extraction	MacDonnell Ranges Thick-billed Grasswren
literature searches, see Australian_Bird_Data_Version_1_Metadata.csv	Amytornis	NCBITAXON	NCBITaxon:266390	Australia	GAZ	GAZ:00000463	Data extraction	Grey Range Thick-billed Grasswren
literature searches, see Australian_Bird_Data_Version_1_Metadata.csv	Amytornis	NCBITAXON	NCBITaxon:266390	Australia	GAZ	GAZ:00000463	Data extraction	Flinders Ranges Thick-billed Grasswren
literature searches, see Australian_Bird_Data_Version_1_Metadata.csv	Dasyornis	NCBITAXON	NCBITaxon:243058	Australia	GAZ	GAZ:00000463	Data extraction	Eastern Bristlebird
literature searches, see Australian_Bird_Data_Version_1_Metadata.csv	Dasyornis	NCBITAXON	NCBITaxon:243058	Australia	GAZ	GAZ:00000463	Data extraction	Southern Eastern Bristlebird
literature searches, see Australian_Bird_Data_Version_1_Metadata.csv	Dasyornis	NCBITAXON	NCBITaxon:243058	Australia	GAZ	GAZ:00000463	Data extraction	Northern Eastern Bristlebird
literature searches, see Australian_Bird_Data_Version_1_Metadata.csv	Dasyornis	NCBITAXON	NCBITaxon:243058	Australia	GAZ	GAZ:00000463	Data extraction	Western Bristlebird
literature searches, see Australian_Bird_Data_Version_1_Metadata.csv	Dasyornis	NCBITAXON	NCBITaxon:243058	Australia	GAZ	GAZ:00000463	Data extraction	Rufous Bristlebird
literature searches, see Australian_Bird_Data_Version_1_Metadata.csv	Dasyornis	NCBITAXON	NCBITaxon:243058	Australia	GAZ	GAZ:00000463	Data extraction	Coorong Rufous Bristlebird
literature searches, see Australian_Bird_Data_Version_1_Metadata.csv	Dasyornis	NCBITAXON	NCBITaxon:243058	Australia	GAZ	GAZ:00000463	Data extraction	Otways Rufous Bristlebird
literature searches, see Australian_Bird_Data_Version_1_Metadata.csv	Dasyornis	NCBITAXON	NCBITaxon:243058	Australia	GAZ	GAZ:00000463	Data extraction	Western Rufous Bristlebird
literature searches, see Australian_Bird_Data_Version_1_Metadata.csv	Sugomel	NCBITAXON		Australia	GAZ	GAZ:00000463	Data extraction	Black Honeyeater
literature searches, see Australian_Bird_Data_Version_1_Metadata.csv	Myzomela	NCBITAXON	NCBITaxon:108837	Australia	GAZ	GAZ:00000463	Data extraction	Dusky Honeyeater
literature searches, see Australian_Bird_Data_Version_1_Metadata.csv	Myzomela	NCBITAXON	NCBITaxon:108837	Australia	GAZ	GAZ:00000463	Data extraction	Papuan Dusky Honeyeater
literature searches, see Australian_Bird_Data_Version_1_Metadata.csv	Myzomela	NCBITAXON	NCBITaxon:108837	Australia	GAZ	GAZ:00000463	Data extraction	Eastern Dusky Honeyeater
literature searches, see Australian_Bird_Data_Version_1_Metadata.csv	Myzomela	NCBITAXON	NCBITaxon:108837	Australia	GAZ	GAZ:00000463	Data extraction	Top End Dusky Honeyeater
literature searches, see Australian_Bird_Data_Version_1_Metadata.csv	Myzomela	NCBITAXON	NCBITaxon:108837	Australia	GAZ	GAZ:00000463	Data extraction	Red-headed Honeyeater
literature searches, see Australian_Bird_Data_Version_1_Metadata.csv	Myzomela	NCBITAXON	NCBITaxon:108837	Australia	GAZ	GAZ:00000463	Data extraction	Northern Red-headed Honeyeater
literature searches, see Australian_Bird_Data_Version_1_Metadata.csv	Myzomela	NCBITAXON	NCBITaxon:108837	Australia	GAZ	GAZ:00000463	Data extraction	Papuan Red-headed Honeyeater
literature searches, see Australian_Bird_Data_Version_1_Metadata.csv	Myzomela	NCBITAXON	NCBITaxon:108837	Australia	GAZ	GAZ:00000463	Data extraction	Scarlet Honeyeater
literature searches, see Australian_Bird_Data_Version_1_Metadata.csv	Myzomela	NCBITAXON	NCBITaxon:108837	Australia	GAZ	GAZ:00000463	Data extraction	Australian Scarlet Honeyeater
literature searches, see Australian_Bird_Data_Version_1_Metadata.csv	Grantiella	NCBITAXON	NCBITaxon:266359	Australia	GAZ	GAZ:00000463	Data extraction	Painted Honeyeater
literature searches, see Australian_Bird_Data_Version_1_Metadata.csv	Plectorhyncha	NCBITAXON	NCBITaxon:266370	Australia	GAZ	GAZ:00000463	Data extraction	Striped Honeyeater
literature searches, see Australian_Bird_Data_Version_1_Metadata.csv	Xanthotis	NCBITAXON	NCBITaxon:266388	Australia	GAZ	GAZ:00000463	Data extraction	Macleay Honeyeater
literature searches, see Australian_Bird_Data_Version_1_Metadata.csv	Xanthotis	NCBITAXON	NCBITaxon:266388	Australia	GAZ	GAZ:00000463	Data extraction	Tawny-breasted Honeyeater
literature searches, see Australian_Bird_Data_Version_1_Metadata.csv	Xanthotis	NCBITAXON	NCBITaxon:266388	Australia	GAZ	GAZ:00000463	Data extraction	Cape York Tawny-breasted Honeyeater
literature searches, see Australian_Bird_Data_Version_1_Metadata.csv	Xanthotis	NCBITAXON	NCBITaxon:266388	Australia	GAZ	GAZ:00000463	Data extraction	Papuan Tawny-breasted Honeyeater
literature searches, see Australian_Bird_Data_Version_1_Metadata.csv	Philemon	NCBITAXON	NCBITaxon:108843	Australia	GAZ	GAZ:00000463	Data extraction	Helmeted Friarbird
literature searches, see Australian_Bird_Data_Version_1_Metadata.csv	Philemon	NCBITAXON	NCBITaxon:108843	Australia	GAZ	GAZ:00000463	Data extraction	Top End sandstone Helmeted Friarbird
literature searches, see Australian_Bird_Data_Version_1_Metadata.csv	Philemon	NCBITAXON	NCBITaxon:108843	Australia	GAZ	GAZ:00000463	Data extraction	Arafura Coast Helmeted Friarbird
literature searches, see Australian_Bird_Data_Version_1_Metadata.csv	Philemon	NCBITAXON	NCBITaxon:108843	Australia	GAZ	GAZ:00000463	Data extraction	Eastern Helmeted Friarbird
literature searches, see Australian_Bird_Data_Version_1_Metadata.csv	Philemon	NCBITAXON	NCBITaxon:108843	Australia	GAZ	GAZ:00000463	Data extraction	Silver-crowned Friarbird
literature searches, see Australian_Bird_Data_Version_1_Metadata.csv	Philemon	NCBITAXON	NCBITaxon:108843	Australia	GAZ	GAZ:00000463	Data extraction	Western Silver-crowned Friarbird
literature searches, see Australian_Bird_Data_Version_1_Metadata.csv	Philemon	NCBITAXON	NCBITaxon:108843	Australia	GAZ	GAZ:00000463	Data extraction	Cape York Silver-crowned Friarbird
literature searches, see Australian_Bird_Data_Version_1_Metadata.csv	Philemon	NCBITAXON	NCBITaxon:108843	Australia	GAZ	GAZ:00000463	Data extraction	Noisy Friarbird
literature searches, see Australian_Bird_Data_Version_1_Metadata.csv	Philemon	NCBITAXON	NCBITaxon:108843	Australia	GAZ	GAZ:00000463	Data extraction	Northern Noisy Friarbird
literature searches, see Australian_Bird_Data_Version_1_Metadata.csv	Philemon	NCBITAXON	NCBITaxon:108843	Australia	GAZ	GAZ:00000463	Data extraction	Southern Noisy Friarbird
literature searches, see Australian_Bird_Data_Version_1_Metadata.csv	Philemon	NCBITAXON	NCBITaxon:108843	Australia	GAZ	GAZ:00000463	Data extraction	Little Friarbird
literature searches, see Australian_Bird_Data_Version_1_Metadata.csv	Philemon	NCBITAXON	NCBITaxon:108843	Australia	GAZ	GAZ:00000463	Data extraction	Eastern Little Friarbird
literature searches, see Australian_Bird_Data_Version_1_Metadata.csv	Philemon	NCBITAXON	NCBITaxon:108843	Australia	GAZ	GAZ:00000463	Data extraction	North-western Little Friarbird
literature searches, see Australian_Bird_Data_Version_1_Metadata.csv	Cissomela	NCBITAXON		Australia	GAZ	GAZ:00000463	Data extraction	Banded Honeyeater
literature searches, see Australian_Bird_Data_Version_1_Metadata.csv	Lichmera	NCBITAXON	NCBITaxon:266361	Australia	GAZ	GAZ:00000463	Data extraction	Brown Honeyeater
literature searches, see Australian_Bird_Data_Version_1_Metadata.csv	Lichmera	NCBITAXON	NCBITaxon:266361	Australia	GAZ	GAZ:00000463	Data extraction	Western Brown Honeyeater
literature searches, see Australian_Bird_Data_Version_1_Metadata.csv	Lichmera	NCBITAXON	NCBITaxon:266361	Australia	GAZ	GAZ:00000463	Data extraction	Tiwi Islands Brown Honeyeater
literature searches, see Australian_Bird_Data_Version_1_Metadata.csv	Lichmera	NCBITAXON	NCBITaxon:266361	Australia	GAZ	GAZ:00000463	Data extraction	Eastern Brown Honeyeater
literature searches, see Australian_Bird_Data_Version_1_Metadata.csv	Trichodere	NCBITAXON	NCBITaxon:266384	Australia	GAZ	GAZ:00000463	Data extraction	White-streaked Honeyeater
literature searches, see Australian_Bird_Data_Version_1_Metadata.csv	Phylidonyris	NCBITAXON	NCBITaxon:266414	Australia	GAZ	GAZ:00000463	Data extraction	Crescent Honeyeater
literature searches, see Australian_Bird_Data_Version_1_Metadata.csv	Phylidonyris	NCBITAXON	NCBITaxon:266414	Australia	GAZ	GAZ:00000463	Data extraction	South Australian Crescent Honeyeater
literature searches, see Australian_Bird_Data_Version_1_Metadata.csv	Phylidonyris	NCBITAXON	NCBITaxon:266414	Australia	GAZ	GAZ:00000463	Data extraction	Eastern Crescent Honeyeater
literature searches, see Australian_Bird_Data_Version_1_Metadata.csv	Phylidonyris	NCBITAXON	NCBITaxon:266414	Australia	GAZ	GAZ:00000463	Data extraction	New Holland Honeyeater
literature searches, see Australian_Bird_Data_Version_1_Metadata.csv	Phylidonyris	NCBITAXON	NCBITaxon:266414	Australia	GAZ	GAZ:00000463	Data extraction	Bass Strait New Holland Honeyeater
literature searches, see Australian_Bird_Data_Version_1_Metadata.csv	Phylidonyris	NCBITAXON	NCBITaxon:266414	Australia	GAZ	GAZ:00000463	Data extraction	Kangaroo Island New Holland Honeyeater
literature searches, see Australian_Bird_Data_Version_1_Metadata.csv	Phylidonyris	NCBITAXON	NCBITaxon:266414	Australia	GAZ	GAZ:00000463	Data extraction	Tasmanian New Holland Honeyeater
literature searches, see Australian_Bird_Data_Version_1_Metadata.csv	Phylidonyris	NCBITAXON	NCBITaxon:266414	Australia	GAZ	GAZ:00000463	Data extraction	South-western New Holland Honeyeater
literature searches, see Australian_Bird_Data_Version_1_Metadata.csv	Phylidonyris	NCBITAXON	NCBITaxon:266414	Australia	GAZ	GAZ:00000463	Data extraction	Eastern New Holland Honeyeater
literature searches, see Australian_Bird_Data_Version_1_Metadata.csv	Phylidonyris	NCBITAXON	NCBITaxon:266414	Australia	GAZ	GAZ:00000463	Data extraction	White-cheeked Honeyeater
literature searches, see Australian_Bird_Data_Version_1_Metadata.csv	Phylidonyris	NCBITAXON	NCBITaxon:266414	Australia	GAZ	GAZ:00000463	Data extraction	Western White-cheeked Honeyeater
literature searches, see Australian_Bird_Data_Version_1_Metadata.csv	Phylidonyris	NCBITAXON	NCBITaxon:266414	Australia	GAZ	GAZ:00000463	Data extraction	Eastern White-cheeked Honeyeater
literature searches, see Australian_Bird_Data_Version_1_Metadata.csv	Nesoptilotis	NCBITAXON	NCBITaxon:1641794	Australia	GAZ	GAZ:00000463	Data extraction	White-eared Honeyeater
literature searches, see Australian_Bird_Data_Version_1_Metadata.csv	Nesoptilotis	NCBITAXON	NCBITaxon:1641794	Australia	GAZ	GAZ:00000463	Data extraction	Western White-eared Honeyeater
literature searches, see Australian_Bird_Data_Version_1_Metadata.csv	Nesoptilotis	NCBITAXON	NCBITaxon:1641794	Australia	GAZ	GAZ:00000463	Data extraction	South-eastern White-eared Honeyeater
literature searches, see Australian_Bird_Data_Version_1_Metadata.csv	Nesoptilotis	NCBITAXON	NCBITaxon:1641794	Australia	GAZ	GAZ:00000463	Data extraction	Kangaroo Island White-eared Honeyeater
literature searches, see Australian_Bird_Data_Version_1_Metadata.csv	Nesoptilotis	NCBITAXON	NCBITaxon:1641794	Australia	GAZ	GAZ:00000463	Data extraction	Yellow-throated Honeyeater
literature searches, see Australian_Bird_Data_Version_1_Metadata.csv	Entomyzon	NCBITAXON	NCBITaxon:266348	Australia	GAZ	GAZ:00000463	Data extraction	Blue-faced Honeyeater
literature searches, see Australian_Bird_Data_Version_1_Metadata.csv	Entomyzon	NCBITAXON	NCBITaxon:266348	Australia	GAZ	GAZ:00000463	Data extraction	Northern Blue-faced Honeyeater
literature searches, see Australian_Bird_Data_Version_1_Metadata.csv	Entomyzon	NCBITAXON	NCBITaxon:266348	Australia	GAZ	GAZ:00000463	Data extraction	Eastern Blue-faced Honeyeater
literature searches, see Australian_Bird_Data_Version_1_Metadata.csv	Entomyzon	NCBITAXON	NCBITaxon:266348	Australia	GAZ	GAZ:00000463	Data extraction	Cape York Blue-faced Honeyeater
literature searches, see Australian_Bird_Data_Version_1_Metadata.csv	Melithreptus	NCBITAXON	NCBITaxon:108835	Australia	GAZ	GAZ:00000463	Data extraction	Black-chinned Honeyeater
literature searches, see Australian_Bird_Data_Version_1_Metadata.csv	Melithreptus	NCBITAXON	NCBITaxon:108835	Australia	GAZ	GAZ:00000463	Data extraction	South-eastern Black-chinned Honeyeater
literature searches, see Australian_Bird_Data_Version_1_Metadata.csv	Melithreptus	NCBITAXON	NCBITaxon:108835	Australia	GAZ	GAZ:00000463	Data extraction	Golden-backed Honeyeater
literature searches, see Australian_Bird_Data_Version_1_Metadata.csv	Melithreptus	NCBITAXON	NCBITaxon:108835	Australia	GAZ	GAZ:00000463	Data extraction	Strong-billed Honeyeater
literature searches, see Australian_Bird_Data_Version_1_Metadata.csv	Melithreptus	NCBITAXON	NCBITaxon:108835	Australia	GAZ	GAZ:00000463	Data extraction	Brown-headed Honeyeater
literature searches, see Australian_Bird_Data_Version_1_Metadata.csv	Melithreptus	NCBITAXON	NCBITaxon:108835	Australia	GAZ	GAZ:00000463	Data extraction	South-eastern Brown-headed Honeyeater
literature searches, see Australian_Bird_Data_Version_1_Metadata.csv	Melithreptus	NCBITAXON	NCBITaxon:108835	Australia	GAZ	GAZ:00000463	Data extraction	Western Brown-headed Honeyeater
literature searches, see Australian_Bird_Data_Version_1_Metadata.csv	Melithreptus	NCBITAXON	NCBITaxon:108835	Australia	GAZ	GAZ:00000463	Data extraction	Kangaroo Island Brown-headed Honeyeater
literature searches, see Australian_Bird_Data_Version_1_Metadata.csv	Melithreptus	NCBITAXON	NCBITaxon:108835	Australia	GAZ	GAZ:00000463	Data extraction	Northern Brown-headed Honeyeater
literature searches, see Australian_Bird_Data_Version_1_Metadata.csv	Melithreptus	NCBITAXON	NCBITaxon:108835	Australia	GAZ	GAZ:00000463	Data extraction	Promontary Brown-headed Honeyeater
literature searches, see Australian_Bird_Data_Version_1_Metadata.csv	Melithreptus	NCBITAXON	NCBITaxon:108835	Australia	GAZ	GAZ:00000463	Data extraction	White-throated Honeyeater
literature searches, see Australian_Bird_Data_Version_1_Metadata.csv	Melithreptus	NCBITAXON	NCBITaxon:108835	Australia	GAZ	GAZ:00000463	Data extraction	Northern White-throated Honeyeater
literature searches, see Australian_Bird_Data_Version_1_Metadata.csv	Melithreptus	NCBITAXON	NCBITaxon:108835	Australia	GAZ	GAZ:00000463	Data extraction	Eastern White-throated Honeyeater
literature searches, see Australian_Bird_Data_Version_1_Metadata.csv	Melithreptus	NCBITAXON	NCBITaxon:108835	Australia	GAZ	GAZ:00000463	Data extraction	White-naped Honeyeater
literature searches, see Australian_Bird_Data_Version_1_Metadata.csv	Melithreptus	NCBITAXON	NCBITaxon:108835	Australia	GAZ	GAZ:00000463	Data extraction	Western White-naped Honeyeater
literature searches, see Australian_Bird_Data_Version_1_Metadata.csv	Melithreptus	NCBITAXON	NCBITaxon:108835	Australia	GAZ	GAZ:00000463	Data extraction	Eastern White-naped Honeyeater
literature searches, see Australian_Bird_Data_Version_1_Metadata.csv	Melithreptus	NCBITAXON	NCBITaxon:108835	Australia	GAZ	GAZ:00000463	Data extraction	Black-headed Honeyeater
literature searches, see Australian_Bird_Data_Version_1_Metadata.csv	Glyciphila	NCBITAXON	NCBITaxon:1156027	Australia	GAZ	GAZ:00000463	Data extraction	Tawny-crowned Honeyeater
literature searches, see Australian_Bird_Data_Version_1_Metadata.csv	Glyciphila	NCBITAXON	NCBITaxon:1156027	Australia	GAZ	GAZ:00000463	Data extraction	Western Tasmanian Tawny-crowned Honeyeater
literature searches, see Australian_Bird_Data_Version_1_Metadata.csv	Glyciphila	NCBITAXON	NCBITaxon:1156027	Australia	GAZ	GAZ:00000463	Data extraction	Northern Tawny-crowned Honeyeater
literature searches, see Australian_Bird_Data_Version_1_Metadata.csv	Glycichaera	NCBITAXON	NCBITaxon:266357	Australia	GAZ	GAZ:00000463	Data extraction	Green-backed Honeyeater
literature searches, see Australian_Bird_Data_Version_1_Metadata.csv	Glycichaera	NCBITAXON	NCBITaxon:266357	Australia	GAZ	GAZ:00000463	Data extraction	Australian Green-backed Honeyeater
literature searches, see Australian_Bird_Data_Version_1_Metadata.csv	Acanthorhynchus	NCBITAXON	NCBITaxon:266334	Australia	GAZ	GAZ:00000463	Data extraction	Eastern Spinebill
literature searches, see Australian_Bird_Data_Version_1_Metadata.csv	Acanthorhynchus	NCBITAXON	NCBITaxon:266334	Australia	GAZ	GAZ:00000463	Data extraction	Wet Tropics Eastern Spinebill
literature searches, see Australian_Bird_Data_Version_1_Metadata.csv	Acanthorhynchus	NCBITAXON	NCBITaxon:266334	Australia	GAZ	GAZ:00000463	Data extraction	Tasmanian Eastern Spinebill
literature searches, see Australian_Bird_Data_Version_1_Metadata.csv	Acanthorhynchus	NCBITAXON	NCBITaxon:266334	Australia	GAZ	GAZ:00000463	Data extraction	South Australian Eastern Spinebill
literature searches, see Australian_Bird_Data_Version_1_Metadata.csv	Acanthorhynchus	NCBITAXON	NCBITaxon:266334	Australia	GAZ	GAZ:00000463	Data extraction	South-east Eastern Spinebill
literature searches, see Australian_Bird_Data_Version_1_Metadata.csv	Acanthorhynchus	NCBITAXON	NCBITaxon:266334	Australia	GAZ	GAZ:00000463	Data extraction	Western Spinebill
literature searches, see Australian_Bird_Data_Version_1_Metadata.csv	Certhionyx	NCBITAXON	NCBITaxon:266340	Australia	GAZ	GAZ:00000463	Data extraction	Pied Honeyeater
literature searches, see Australian_Bird_Data_Version_1_Metadata.csv	Conopophila	NCBITAXON	NCBITaxon:266345	Australia	GAZ	GAZ:00000463	Data extraction	Rufous-banded Honeyeater
literature searches, see Australian_Bird_Data_Version_1_Metadata.csv	Conopophila	NCBITAXON	NCBITaxon:266345	Australia	GAZ	GAZ:00000463	Data extraction	Rufous-throated Honeyeater
literature searches, see Australian_Bird_Data_Version_1_Metadata.csv	Conopophila	NCBITAXON	NCBITaxon:266345	Australia	GAZ	GAZ:00000463	Data extraction	Grey Honeyeater
literature searches, see Australian_Bird_Data_Version_1_Metadata.csv	Ramsayornis	NCBITAXON	NCBITaxon:266378	Australia	GAZ	GAZ:00000463	Data extraction	Brown-backed Honeyeater
literature searches, see Australian_Bird_Data_Version_1_Metadata.csv	Ramsayornis	NCBITAXON	NCBITaxon:266378	Australia	GAZ	GAZ:00000463	Data extraction	Bar-breasted Honeyeater
literature searches, see Australian_Bird_Data_Version_1_Metadata.csv	Ashbyia	NCBITAXON	NCBITaxon:266338	Australia	GAZ	GAZ:00000463	Data extraction	Gibberbird
literature searches, see Australian_Bird_Data_Version_1_Metadata.csv	Epthianura	NCBITAXON	NCBITaxon:266350	Australia	GAZ	GAZ:00000463	Data extraction	Crimson Chat
literature searches, see Australian_Bird_Data_Version_1_Metadata.csv	Epthianura	NCBITAXON	NCBITaxon:266350	Australia	GAZ	GAZ:00000463	Data extraction	Orange Chat
literature searches, see Australian_Bird_Data_Version_1_Metadata.csv	Epthianura	NCBITAXON	NCBITaxon:266350	Australia	GAZ	GAZ:00000463	Data extraction	Yellow Chat
literature searches, see Australian_Bird_Data_Version_1_Metadata.csv	Epthianura	NCBITAXON	NCBITaxon:266350	Australia	GAZ	GAZ:00000463	Data extraction	Inland Yellow Chat
literature searches, see Australian_Bird_Data_Version_1_Metadata.csv	Epthianura	NCBITAXON	NCBITaxon:266350	Australia	GAZ	GAZ:00000463	Data extraction	Capricorn Yellow Chat
literature searches, see Australian_Bird_Data_Version_1_Metadata.csv	Epthianura	NCBITAXON	NCBITaxon:266350	Australia	GAZ	GAZ:00000463	Data extraction	Alligator Rivers Yellow Chat
literature searches, see Australian_Bird_Data_Version_1_Metadata.csv	Epthianura	NCBITAXON	NCBITaxon:266350	Australia	GAZ	GAZ:00000463	Data extraction	White-fronted Chat
literature searches, see Australian_Bird_Data_Version_1_Metadata.csv	Stomiopera	NCBITAXON		Australia	GAZ	GAZ:00000463	Data extraction	White-gaped Honeyeater
literature searches, see Australian_Bird_Data_Version_1_Metadata.csv	Stomiopera	NCBITAXON		Australia	GAZ	GAZ:00000463	Data extraction	Yellow Honeyeater
literature searches, see Australian_Bird_Data_Version_1_Metadata.csv	Stomiopera	NCBITAXON		Australia	GAZ	GAZ:00000463	Data extraction	Southern Yellow Honeyeater
literature searches, see Australian_Bird_Data_Version_1_Metadata.csv	Stomiopera	NCBITAXON		Australia	GAZ	GAZ:00000463	Data extraction	Cape York Yellow Honeyeater
literature searches, see Australian_Bird_Data_Version_1_Metadata.csv	Meliphaga	NCBITAXON	NCBITaxon:108831	Australia	GAZ	GAZ:00000463	Data extraction	Lewin Honeyeater
literature searches, see Australian_Bird_Data_Version_1_Metadata.csv	Meliphaga	NCBITAXON	NCBITaxon:108831	Australia	GAZ	GAZ:00000463	Data extraction	McIlwraith Range Lewin Honeyeater
literature searches, see Australian_Bird_Data_Version_1_Metadata.csv	Meliphaga	NCBITAXON	NCBITaxon:108831	Australia	GAZ	GAZ:00000463	Data extraction	Southern Lewin Honeyeater
literature searches, see Australian_Bird_Data_Version_1_Metadata.csv	Meliphaga	NCBITAXON	NCBITaxon:108831	Australia	GAZ	GAZ:00000463	Data extraction	Central Queensland Coast Lewin Honeyeater
literature searches, see Australian_Bird_Data_Version_1_Metadata.csv	Meliphaga	NCBITAXON	NCBITaxon:108831	Australia	GAZ	GAZ:00000463	Data extraction	Yellow-spotted Honeyeater
literature searches, see Australian_Bird_Data_Version_1_Metadata.csv	Meliphaga	NCBITAXON	NCBITaxon:108831	Australia	GAZ	GAZ:00000463	Data extraction	Wet Tropics Yellow-spotted Honeyeater
literature searches, see Australian_Bird_Data_Version_1_Metadata.csv	Meliphaga	NCBITAXON	NCBITaxon:108831	Australia	GAZ	GAZ:00000463	Data extraction	Cape York Yellow-spotted Honeyeater
literature searches, see Australian_Bird_Data_Version_1_Metadata.csv	Meliphaga	NCBITAXON	NCBITaxon:108831	Australia	GAZ	GAZ:00000463	Data extraction	Graceful Honeyeater
literature searches, see Australian_Bird_Data_Version_1_Metadata.csv	Meliphaga	NCBITAXON	NCBITaxon:108831	Australia	GAZ	GAZ:00000463	Data extraction	Wet Tropics Graceful Honeyeater
literature searches, see Australian_Bird_Data_Version_1_Metadata.csv	Meliphaga	NCBITAXON	NCBITaxon:108831	Australia	GAZ	GAZ:00000463	Data extraction	Cape York Graceful Honeyeater
literature searches, see Australian_Bird_Data_Version_1_Metadata.csv	Meliphaga	NCBITAXON	NCBITaxon:108831	Australia	GAZ	GAZ:00000463	Data extraction	White-lined Honeyeater
literature searches, see Australian_Bird_Data_Version_1_Metadata.csv	Meliphaga	NCBITAXON	NCBITaxon:108831	Australia	GAZ	GAZ:00000463	Data extraction	Top End White-lined Honeyeater
literature searches, see Australian_Bird_Data_Version_1_Metadata.csv	Meliphaga	NCBITAXON	NCBITaxon:108831	Australia	GAZ	GAZ:00000463	Data extraction	Kimberley White-lined Honeyeater
literature searches, see Australian_Bird_Data_Version_1_Metadata.csv	Acanthagenys	NCBITAXON	NCBITaxon:266412	Australia	GAZ	GAZ:00000463	Data extraction	Spiny-cheeked Honeyeater
literature searches, see Australian_Bird_Data_Version_1_Metadata.csv	Anthochaera	NCBITAXON	NCBITaxon:266337	Australia	GAZ	GAZ:00000463	Data extraction	Western Wattlebird
literature searches, see Australian_Bird_Data_Version_1_Metadata.csv	Anthochaera	NCBITAXON	NCBITaxon:266337	Australia	GAZ	GAZ:00000463	Data extraction	Little Wattlebird
literature searches, see Australian_Bird_Data_Version_1_Metadata.csv	Anthochaera	NCBITAXON	NCBITaxon:266337	Australia	GAZ	GAZ:00000463	Data extraction	South-eastern Little Wattlebird
literature searches, see Australian_Bird_Data_Version_1_Metadata.csv	Anthochaera	NCBITAXON	NCBITaxon:266337	Australia	GAZ	GAZ:00000463	Data extraction	Kangaroo Island Little Wattlebird
literature searches, see Australian_Bird_Data_Version_1_Metadata.csv	Anthochaera	NCBITAXON	NCBITaxon:266337	Australia	GAZ	GAZ:00000463	Data extraction	Tasmanian Little Wattlebird
literature searches, see Australian_Bird_Data_Version_1_Metadata.csv	Anthochaera	NCBITAXON	NCBITaxon:266337	Australia	GAZ	GAZ:00000463	Data extraction	Regent Honeyeater
literature searches, see Australian_Bird_Data_Version_1_Metadata.csv	Anthochaera	NCBITAXON	NCBITaxon:266337	Australia	GAZ	GAZ:00000463	Data extraction	Red Wattlebird
literature searches, see Australian_Bird_Data_Version_1_Metadata.csv	Anthochaera	NCBITAXON	NCBITaxon:266337	Australia	GAZ	GAZ:00000463	Data extraction	Eastern Red Wattlebird
literature searches, see Australian_Bird_Data_Version_1_Metadata.csv	Anthochaera	NCBITAXON	NCBITaxon:266337	Australia	GAZ	GAZ:00000463	Data extraction	Kangaroo Island Red Wattlebird
literature searches, see Australian_Bird_Data_Version_1_Metadata.csv	Anthochaera	NCBITAXON	NCBITaxon:266337	Australia	GAZ	GAZ:00000463	Data extraction	Western Red Wattlebird
literature searches, see Australian_Bird_Data_Version_1_Metadata.csv	Anthochaera	NCBITAXON	NCBITaxon:266337	Australia	GAZ	GAZ:00000463	Data extraction	Yellow Wattlebird
literature searches, see Australian_Bird_Data_Version_1_Metadata.csv	Anthochaera	NCBITAXON	NCBITaxon:266337	Australia	GAZ	GAZ:00000463	Data extraction	King Island Yellow Wattlebird
literature searches, see Australian_Bird_Data_Version_1_Metadata.csv	Anthochaera	NCBITAXON	NCBITaxon:266337	Australia	GAZ	GAZ:00000463	Data extraction	Tasmanian Yellow Wattlebird
literature searches, see Australian_Bird_Data_Version_1_Metadata.csv	Bolemoreus	NCBITAXON		Australia	GAZ	GAZ:00000463	Data extraction	Bridled Honeyeater
literature searches, see Australian_Bird_Data_Version_1_Metadata.csv	Bolemoreus	NCBITAXON		Australia	GAZ	GAZ:00000463	Data extraction	Eungella Honeyeater
literature searches, see Australian_Bird_Data_Version_1_Metadata.csv	Gavicalis	NCBITAXON		Australia	GAZ	GAZ:00000463	Data extraction	Singing Honeyeater
literature searches, see Australian_Bird_Data_Version_1_Metadata.csv	Gavicalis	NCBITAXON		Australia	GAZ	GAZ:00000463	Data extraction	Top End Singing Honeyeater
literature searches, see Australian_Bird_Data_Version_1_Metadata.csv	Gavicalis	NCBITAXON		Australia	GAZ	GAZ:00000463	Data extraction	Inland Singing Honeyeater
literature searches, see Australian_Bird_Data_Version_1_Metadata.csv	Gavicalis	NCBITAXON		Australia	GAZ	GAZ:00000463	Data extraction	South-eastern Singing Honeyeater
literature searches, see Australian_Bird_Data_Version_1_Metadata.csv	Gavicalis	NCBITAXON		Australia	GAZ	GAZ:00000463	Data extraction	South-western Singing Honeyeater
literature searches, see Australian_Bird_Data_Version_1_Metadata.csv	Gavicalis	NCBITAXON		Australia	GAZ	GAZ:00000463	Data extraction	Varied Honeyeater
literature searches, see Australian_Bird_Data_Version_1_Metadata.csv	Gavicalis	NCBITAXON		Australia	GAZ	GAZ:00000463	Data extraction	Torresian Varied Honeyeater
literature searches, see Australian_Bird_Data_Version_1_Metadata.csv	Gavicalis	NCBITAXON		Australia	GAZ	GAZ:00000463	Data extraction	Mangrove Honeyeater
literature searches, see Australian_Bird_Data_Version_1_Metadata.csv	Ptilotula	NCBITAXON		Australia	GAZ	GAZ:00000463	Data extraction	Grey-headed Honeyeater
literature searches, see Australian_Bird_Data_Version_1_Metadata.csv	Ptilotula	NCBITAXON		Australia	GAZ	GAZ:00000463	Data extraction	Yellow-plumed Honeyeater
literature searches, see Australian_Bird_Data_Version_1_Metadata.csv	Ptilotula	NCBITAXON		Australia	GAZ	GAZ:00000463	Data extraction	Grey-fronted Honeyeater
literature searches, see Australian_Bird_Data_Version_1_Metadata.csv	Ptilotula	NCBITAXON		Australia	GAZ	GAZ:00000463	Data extraction	Eastern Grey-fronted Honeyeater
literature searches, see Australian_Bird_Data_Version_1_Metadata.csv	Ptilotula	NCBITAXON		Australia	GAZ	GAZ:00000463	Data extraction	Northern Grey-fronted Honeyeater
literature searches, see Australian_Bird_Data_Version_1_Metadata.csv	Ptilotula	NCBITAXON		Australia	GAZ	GAZ:00000463	Data extraction	Western Grey-fronted Honeyeater
literature searches, see Australian_Bird_Data_Version_1_Metadata.csv	Ptilotula	NCBITAXON		Australia	GAZ	GAZ:00000463	Data extraction	Fuscous Honeyeater
literature searches, see Australian_Bird_Data_Version_1_Metadata.csv	Ptilotula	NCBITAXON		Australia	GAZ	GAZ:00000463	Data extraction	Southern Fuscous Honeyeater
literature searches, see Australian_Bird_Data_Version_1_Metadata.csv	Ptilotula	NCBITAXON		Australia	GAZ	GAZ:00000463	Data extraction	Northern Fuscous Honeyeater
literature searches, see Australian_Bird_Data_Version_1_Metadata.csv	Ptilotula	NCBITAXON		Australia	GAZ	GAZ:00000463	Data extraction	Yellow-tinted Honeyeater
literature searches, see Australian_Bird_Data_Version_1_Metadata.csv	Ptilotula	NCBITAXON		Australia	GAZ	GAZ:00000463	Data extraction	Mainland Yellow-tinted Honeyeater
literature searches, see Australian_Bird_Data_Version_1_Metadata.csv	Ptilotula	NCBITAXON		Australia	GAZ	GAZ:00000463	Data extraction	Tiwi Islands Yellow-tinted Honeyeater
literature searches, see Australian_Bird_Data_Version_1_Metadata.csv	Ptilotula	NCBITAXON		Australia	GAZ	GAZ:00000463	Data extraction	White-plumed Honeyeater
literature searches, see Australian_Bird_Data_Version_1_Metadata.csv	Ptilotula	NCBITAXON		Australia	GAZ	GAZ:00000463	Data extraction	Kimberley White-plumed Honeyeater
literature searches, see Australian_Bird_Data_Version_1_Metadata.csv	Ptilotula	NCBITAXON		Australia	GAZ	GAZ:00000463	Data extraction	Western White-plumed Honeyeater
literature searches, see Australian_Bird_Data_Version_1_Metadata.csv	Ptilotula	NCBITAXON		Australia	GAZ	GAZ:00000463	Data extraction	Central White-plumed Honeyeater
literature searches, see Australian_Bird_Data_Version_1_Metadata.csv	Ptilotula	NCBITAXON		Australia	GAZ	GAZ:00000463	Data extraction	Eastern White-plumed Honeyeater
literature searches, see Australian_Bird_Data_Version_1_Metadata.csv	Purnella	NCBITAXON		Australia	GAZ	GAZ:00000463	Data extraction	White-fronted Honeyeater
literature searches, see Australian_Bird_Data_Version_1_Metadata.csv	Caligavis	NCBITAXON		Australia	GAZ	GAZ:00000463	Data extraction	Yellow-faced Honeyeater
literature searches, see Australian_Bird_Data_Version_1_Metadata.csv	Caligavis	NCBITAXON		Australia	GAZ	GAZ:00000463	Data extraction	Wet Tropics Yellow-faced Honeyeater
literature searches, see Australian_Bird_Data_Version_1_Metadata.csv	Caligavis	NCBITAXON		Australia	GAZ	GAZ:00000463	Data extraction	South-eastern Yellow-faced Honeyeater
literature searches, see Australian_Bird_Data_Version_1_Metadata.csv	Caligavis	NCBITAXON		Australia	GAZ	GAZ:00000463	Data extraction	Mount Lofty Ranges Yellow-faced Honeyeater
literature searches, see Australian_Bird_Data_Version_1_Metadata.csv	Lichenostomus	NCBITAXON	NCBITaxon:43158	Australia	GAZ	GAZ:00000463	Data extraction	Yellow-tufted Honeyeater
literature searches, see Australian_Bird_Data_Version_1_Metadata.csv	Lichenostomus	NCBITAXON	NCBITaxon:43158	Australia	GAZ	GAZ:00000463	Data extraction	Helmeted Honeyeater
literature searches, see Australian_Bird_Data_Version_1_Metadata.csv	Lichenostomus	NCBITAXON	NCBITaxon:43158	Australia	GAZ	GAZ:00000463	Data extraction	Eastern Yellow-tufted Honeyeater
literature searches, see Australian_Bird_Data_Version_1_Metadata.csv	Lichenostomus	NCBITAXON	NCBITaxon:43158	Australia	GAZ	GAZ:00000463	Data extraction	Western Yellow-tufted Honeyeater
literature searches, see Australian_Bird_Data_Version_1_Metadata.csv	Lichenostomus	NCBITAXON	NCBITaxon:43158	Australia	GAZ	GAZ:00000463	Data extraction	Purple-gaped Honeyeater
literature searches, see Australian_Bird_Data_Version_1_Metadata.csv	Lichenostomus	NCBITAXON	NCBITaxon:43158	Australia	GAZ	GAZ:00000463	Data extraction	Kangaroo Island Purple-gaped Honeyeater
literature searches, see Australian_Bird_Data_Version_1_Metadata.csv	Lichenostomus	NCBITAXON	NCBITaxon:43158	Australia	GAZ	GAZ:00000463	Data extraction	Mainland Purple-gaped Honeyeater
literature searches, see Australian_Bird_Data_Version_1_Metadata.csv	Manorina	NCBITAXON	NCBITaxon:44313	Australia	GAZ	GAZ:00000463	Data extraction	Bell Miner
literature searches, see Australian_Bird_Data_Version_1_Metadata.csv	Manorina	NCBITAXON	NCBITaxon:44313	Australia	GAZ	GAZ:00000463	Data extraction	Noisy Miner
literature searches, see Australian_Bird_Data_Version_1_Metadata.csv	Manorina	NCBITAXON	NCBITaxon:44313	Australia	GAZ	GAZ:00000463	Data extraction	Tasmanian Noisy Miner
literature searches, see Australian_Bird_Data_Version_1_Metadata.csv	Manorina	NCBITAXON	NCBITaxon:44313	Australia	GAZ	GAZ:00000463	Data extraction	Eastern Noisy Miner
literature searches, see Australian_Bird_Data_Version_1_Metadata.csv	Manorina	NCBITAXON	NCBITaxon:44313	Australia	GAZ	GAZ:00000463	Data extraction	Southern Noisy Miner
literature searches, see Australian_Bird_Data_Version_1_Metadata.csv	Manorina	NCBITAXON	NCBITaxon:44313	Australia	GAZ	GAZ:00000463	Data extraction	Cape York Noisy Miner
literature searches, see Australian_Bird_Data_Version_1_Metadata.csv	Manorina	NCBITAXON	NCBITaxon:44313	Australia	GAZ	GAZ:00000463	Data extraction	Black-eared Miner
literature searches, see Australian_Bird_Data_Version_1_Metadata.csv	Manorina	NCBITAXON	NCBITaxon:44313	Australia	GAZ	GAZ:00000463	Data extraction	Yellow-throated Miner
literature searches, see Australian_Bird_Data_Version_1_Metadata.csv	Manorina	NCBITAXON	NCBITaxon:44313	Australia	GAZ	GAZ:00000463	Data extraction	Eastern Yellow-throated Miner
literature searches, see Australian_Bird_Data_Version_1_Metadata.csv	Manorina	NCBITAXON	NCBITaxon:44313	Australia	GAZ	GAZ:00000463	Data extraction	Northern Yellow-throated Miner
literature searches, see Australian_Bird_Data_Version_1_Metadata.csv	Manorina	NCBITAXON	NCBITaxon:44313	Australia	GAZ	GAZ:00000463	Data extraction	Tiwi Islands Yellow-throated Miner
literature searches, see Australian_Bird_Data_Version_1_Metadata.csv	Manorina	NCBITAXON	NCBITaxon:44313	Australia	GAZ	GAZ:00000463	Data extraction	South-western Yellow-throated Miner
literature searches, see Australian_Bird_Data_Version_1_Metadata.csv	Manorina	NCBITAXON	NCBITaxon:44313	Australia	GAZ	GAZ:00000463	Data extraction	Inland Yellow-throated Miner
literature searches, see Australian_Bird_Data_Version_1_Metadata.csv	Pardalotus	NCBITAXON	NCBITaxon:108839	Australia	GAZ	GAZ:00000463	Data extraction	Spotted Pardalote
literature searches, see Australian_Bird_Data_Version_1_Metadata.csv	Pardalotus	NCBITAXON	NCBITaxon:108839	Australia	GAZ	GAZ:00000463	Data extraction	Wet Tropics Spotted Pardalote
literature searches, see Australian_Bird_Data_Version_1_Metadata.csv	Pardalotus	NCBITAXON	NCBITaxon:108839	Australia	GAZ	GAZ:00000463	Data extraction	Coastal Spotted Pardalote
literature searches, see Australian_Bird_Data_Version_1_Metadata.csv	Pardalotus	NCBITAXON	NCBITaxon:108839	Australia	GAZ	GAZ:00000463	Data extraction	Inland Spotted Pardalote
literature searches, see Australian_Bird_Data_Version_1_Metadata.csv	Pardalotus	NCBITAXON	NCBITaxon:108839	Australia	GAZ	GAZ:00000463	Data extraction	Forty-spotted Pardalote
literature searches, see Australian_Bird_Data_Version_1_Metadata.csv	Pardalotus	NCBITAXON	NCBITaxon:108839	Australia	GAZ	GAZ:00000463	Data extraction	Red-browed Pardalote
literature searches, see Australian_Bird_Data_Version_1_Metadata.csv	Pardalotus	NCBITAXON	NCBITaxon:108839	Australia	GAZ	GAZ:00000463	Data extraction	Inland Red-browed Pardalote
literature searches, see Australian_Bird_Data_Version_1_Metadata.csv	Pardalotus	NCBITAXON	NCBITaxon:108839	Australia	GAZ	GAZ:00000463	Data extraction	Cape York Red-browed Pardalote
literature searches, see Australian_Bird_Data_Version_1_Metadata.csv	Pardalotus	NCBITAXON	NCBITaxon:108839	Australia	GAZ	GAZ:00000463	Data extraction	Striated Pardalote
literature searches, see Australian_Bird_Data_Version_1_Metadata.csv	Pardalotus	NCBITAXON	NCBITaxon:108839	Australia	GAZ	GAZ:00000463	Data extraction	Central Queensland Coast Striated Pardalote
literature searches, see Australian_Bird_Data_Version_1_Metadata.csv	Pardalotus	NCBITAXON	NCBITaxon:108839	Australia	GAZ	GAZ:00000463	Data extraction	Tiwi Islands Striated Pardalote
literature searches, see Australian_Bird_Data_Version_1_Metadata.csv	Pardalotus	NCBITAXON	NCBITaxon:108839	Australia	GAZ	GAZ:00000463	Data extraction	South-eastern Striated Pardalote
literature searches, see Australian_Bird_Data_Version_1_Metadata.csv	Pardalotus	NCBITAXON	NCBITaxon:108839	Australia	GAZ	GAZ:00000463	Data extraction	Tasmanian Striated Pardalote
literature searches, see Australian_Bird_Data_Version_1_Metadata.csv	Pardalotus	NCBITAXON	NCBITaxon:108839	Australia	GAZ	GAZ:00000463	Data extraction	Western Striated Pardalote
literature searches, see Australian_Bird_Data_Version_1_Metadata.csv	Pardalotus	NCBITAXON	NCBITaxon:108839	Australia	GAZ	GAZ:00000463	Data extraction	Northern Striated Pardalote
literature searches, see Australian_Bird_Data_Version_1_Metadata.csv	Oreoscopus	NCBITAXON	NCBITaxon:626432	Australia	GAZ	GAZ:00000463	Data extraction	Fernwren
literature searches, see Australian_Bird_Data_Version_1_Metadata.csv	Gerygone	NCBITAXON	NCBITaxon:117202	Australia	GAZ	GAZ:00000463	Data extraction	Brown Gerygone
literature searches, see Australian_Bird_Data_Version_1_Metadata.csv	Gerygone	NCBITAXON	NCBITaxon:117202	Australia	GAZ	GAZ:00000463	Data extraction	Eungella Brown Gerygone
literature searches, see Australian_Bird_Data_Version_1_Metadata.csv	Gerygone	NCBITAXON	NCBITaxon:117202	Australia	GAZ	GAZ:00000463	Data extraction	Wet Tropics Brown Gerygone
literature searches, see Australian_Bird_Data_Version_1_Metadata.csv	Gerygone	NCBITAXON	NCBITaxon:117202	Australia	GAZ	GAZ:00000463	Data extraction	Southern Brown Gerygone
literature searches, see Australian_Bird_Data_Version_1_Metadata.csv	Gerygone	NCBITAXON	NCBITaxon:117202	Australia	GAZ	GAZ:00000463	Data extraction	Fairy Gerygone
literature searches, see Australian_Bird_Data_Version_1_Metadata.csv	Gerygone	NCBITAXON	NCBITaxon:117202	Australia	GAZ	GAZ:00000463	Data extraction	Southern Fairy Gerygone
literature searches, see Australian_Bird_Data_Version_1_Metadata.csv	Gerygone	NCBITAXON	NCBITaxon:117202	Australia	GAZ	GAZ:00000463	Data extraction	Cape York Fairy Gerygone
literature searches, see Australian_Bird_Data_Version_1_Metadata.csv	Gerygone	NCBITAXON	NCBITaxon:117202	Australia	GAZ	GAZ:00000463	Data extraction	Green-backed Gerygone
literature searches, see Australian_Bird_Data_Version_1_Metadata.csv	Gerygone	NCBITAXON	NCBITaxon:117202	Australia	GAZ	GAZ:00000463	Data extraction	Top End Green-backed Gerygone
literature searches, see Australian_Bird_Data_Version_1_Metadata.csv	Gerygone	NCBITAXON	NCBITaxon:117202	Australia	GAZ	GAZ:00000463	Data extraction	Kimberley Green-backed Gerygone
literature searches, see Australian_Bird_Data_Version_1_Metadata.csv	Gerygone	NCBITAXON	NCBITaxon:117202	Australia	GAZ	GAZ:00000463	Data extraction	White-throated Gerygone
literature searches, see Australian_Bird_Data_Version_1_Metadata.csv	Gerygone	NCBITAXON	NCBITaxon:117202	Australia	GAZ	GAZ:00000463	Data extraction	Torresian White-throated Gerygone
literature searches, see Australian_Bird_Data_Version_1_Metadata.csv	Gerygone	NCBITAXON	NCBITaxon:117202	Australia	GAZ	GAZ:00000463	Data extraction	Eastern White-throated Gerygone
literature searches, see Australian_Bird_Data_Version_1_Metadata.csv	Gerygone	NCBITAXON	NCBITaxon:117202	Australia	GAZ	GAZ:00000463	Data extraction	North-western White-throated Gerygone
literature searches, see Australian_Bird_Data_Version_1_Metadata.csv	Gerygone	NCBITAXON	NCBITaxon:117202	Australia	GAZ	GAZ:00000463	Data extraction	Large-billed Gerygone
literature searches, see Australian_Bird_Data_Version_1_Metadata.csv	Gerygone	NCBITAXON	NCBITaxon:117202	Australia	GAZ	GAZ:00000463	Data extraction	Papuan Large-billed Gerygone
literature searches, see Australian_Bird_Data_Version_1_Metadata.csv	Gerygone	NCBITAXON	NCBITaxon:117202	Australia	GAZ	GAZ:00000463	Data extraction	North Queensland Large-billed Gerygone
literature searches, see Australian_Bird_Data_Version_1_Metadata.csv	Gerygone	NCBITAXON	NCBITaxon:117202	Australia	GAZ	GAZ:00000463	Data extraction	Top End Large-billed Gerygone
literature searches, see Australian_Bird_Data_Version_1_Metadata.csv	Gerygone	NCBITAXON	NCBITaxon:117202	Australia	GAZ	GAZ:00000463	Data extraction	Dusky Gerygone
literature searches, see Australian_Bird_Data_Version_1_Metadata.csv	Gerygone	NCBITAXON	NCBITaxon:117202	Australia	GAZ	GAZ:00000463	Data extraction	Southern Dusky Gerygone
literature searches, see Australian_Bird_Data_Version_1_Metadata.csv	Gerygone	NCBITAXON	NCBITaxon:117202	Australia	GAZ	GAZ:00000463	Data extraction	Northern Dusky Gerygone
literature searches, see Australian_Bird_Data_Version_1_Metadata.csv	Gerygone	NCBITAXON	NCBITaxon:117202	Australia	GAZ	GAZ:00000463	Data extraction	Norfolk Island Gerygone
literature searches, see Australian_Bird_Data_Version_1_Metadata.csv	Gerygone	NCBITAXON	NCBITaxon:117202	Australia	GAZ	GAZ:00000463	Data extraction	Lord Howe Gerygone
literature searches, see Australian_Bird_Data_Version_1_Metadata.csv	Gerygone	NCBITAXON	NCBITaxon:117202	Australia	GAZ	GAZ:00000463	Data extraction	Mangrove Gerygone
literature searches, see Australian_Bird_Data_Version_1_Metadata.csv	Gerygone	NCBITAXON	NCBITaxon:117202	Australia	GAZ	GAZ:00000463	Data extraction	Eastern Mangrove Gerygone
literature searches, see Australian_Bird_Data_Version_1_Metadata.csv	Gerygone	NCBITAXON	NCBITaxon:117202	Australia	GAZ	GAZ:00000463	Data extraction	Northern Mangrove Gerygone
literature searches, see Australian_Bird_Data_Version_1_Metadata.csv	Gerygone	NCBITAXON	NCBITaxon:117202	Australia	GAZ	GAZ:00000463	Data extraction	Papuan Mangrove Gerygone
literature searches, see Australian_Bird_Data_Version_1_Metadata.csv	Gerygone	NCBITAXON	NCBITaxon:117202	Australia	GAZ	GAZ:00000463	Data extraction	Western Gerygone
literature searches, see Australian_Bird_Data_Version_1_Metadata.csv	Gerygone	NCBITAXON	NCBITaxon:117202	Australia	GAZ	GAZ:00000463	Data extraction	Eastern Woodlands Western Gerygone
literature searches, see Australian_Bird_Data_Version_1_Metadata.csv	Gerygone	NCBITAXON	NCBITaxon:117202	Australia	GAZ	GAZ:00000463	Data extraction	South-west Western Gerygone
literature searches, see Australian_Bird_Data_Version_1_Metadata.csv	Gerygone	NCBITAXON	NCBITaxon:117202	Australia	GAZ	GAZ:00000463	Data extraction	Desert Western Gerygone
literature searches, see Australian_Bird_Data_Version_1_Metadata.csv	Smicrornis	NCBITAXON	NCBITaxon:117205	Australia	GAZ	GAZ:00000463	Data extraction	Weebill
literature searches, see Australian_Bird_Data_Version_1_Metadata.csv	Smicrornis	NCBITAXON	NCBITaxon:117205	Australia	GAZ	GAZ:00000463	Data extraction	Eastern Weebill
literature searches, see Australian_Bird_Data_Version_1_Metadata.csv	Smicrornis	NCBITAXON	NCBITaxon:117205	Australia	GAZ	GAZ:00000463	Data extraction	Northern Weebill
literature searches, see Australian_Bird_Data_Version_1_Metadata.csv	Smicrornis	NCBITAXON	NCBITaxon:117205	Australia	GAZ	GAZ:00000463	Data extraction	Southern Weebill
literature searches, see Australian_Bird_Data_Version_1_Metadata.csv	Smicrornis	NCBITAXON	NCBITaxon:117205	Australia	GAZ	GAZ:00000463	Data extraction	Western Weebill
literature searches, see Australian_Bird_Data_Version_1_Metadata.csv	Pycnoptilus	NCBITAXON	NCBITaxon:720587	Australia	GAZ	GAZ:00000463	Data extraction	Pilotbird
literature searches, see Australian_Bird_Data_Version_1_Metadata.csv	Pycnoptilus	NCBITAXON	NCBITaxon:720587	Australia	GAZ	GAZ:00000463	Data extraction	Upland Pilotbird
literature searches, see Australian_Bird_Data_Version_1_Metadata.csv	Pycnoptilus	NCBITAXON	NCBITaxon:720587	Australia	GAZ	GAZ:00000463	Data extraction	Lowland Pilotbird
literature searches, see Australian_Bird_Data_Version_1_Metadata.csv	Pyrrholaemus	NCBITAXON	NCBITaxon:720577	Australia	GAZ	GAZ:00000463	Data extraction	Redthroat
literature searches, see Australian_Bird_Data_Version_1_Metadata.csv	Pyrrholaemus	NCBITAXON	NCBITaxon:720577	Australia	GAZ	GAZ:00000463	Data extraction	Speckled Warbler
literature searches, see Australian_Bird_Data_Version_1_Metadata.csv	Calamanthus	NCBITAXON	NCBITaxon:720582	Australia	GAZ	GAZ:00000463	Data extraction	Chestnut-rumped Heathwren
literature searches, see Australian_Bird_Data_Version_1_Metadata.csv	Calamanthus	NCBITAXON	NCBITaxon:720582	Australia	GAZ	GAZ:00000463	Data extraction	Mount Lofty Ranges Chestnut-rumped Heathwren
literature searches, see Australian_Bird_Data_Version_1_Metadata.csv	Calamanthus	NCBITAXON	NCBITaxon:720582	Australia	GAZ	GAZ:00000463	Data extraction	Flinders Ranges Chestnut-rumped Heathwren
literature searches, see Australian_Bird_Data_Version_1_Metadata.csv	Calamanthus	NCBITAXON	NCBITaxon:720582	Australia	GAZ	GAZ:00000463	Data extraction	Eastern Chestnut-rumped Heathwren
literature searches, see Australian_Bird_Data_Version_1_Metadata.csv	Calamanthus	NCBITAXON	NCBITaxon:720582	Australia	GAZ	GAZ:00000463	Data extraction	Shy Heathwren
literature searches, see Australian_Bird_Data_Version_1_Metadata.csv	Calamanthus	NCBITAXON	NCBITaxon:720582	Australia	GAZ	GAZ:00000463	Data extraction	Eastern Mallee Shy Heathwren
literature searches, see Australian_Bird_Data_Version_1_Metadata.csv	Calamanthus	NCBITAXON	NCBITaxon:720582	Australia	GAZ	GAZ:00000463	Data extraction	Kangaroo Island Shy Heathwren
literature searches, see Australian_Bird_Data_Version_1_Metadata.csv	Calamanthus	NCBITAXON	NCBITaxon:720582	Australia	GAZ	GAZ:00000463	Data extraction	Riverina Shy Heathwren
literature searches, see Australian_Bird_Data_Version_1_Metadata.csv	Calamanthus	NCBITAXON	NCBITaxon:720582	Australia	GAZ	GAZ:00000463	Data extraction	Western Shy Heathwren
literature searches, see Australian_Bird_Data_Version_1_Metadata.csv	Calamanthus	NCBITAXON	NCBITaxon:720582	Australia	GAZ	GAZ:00000463	Data extraction	Striated Fieldwren
literature searches, see Australian_Bird_Data_Version_1_Metadata.csv	Calamanthus	NCBITAXON	NCBITaxon:720582	Australia	GAZ	GAZ:00000463	Data extraction	Eastern Striated Fieldwren
literature searches, see Australian_Bird_Data_Version_1_Metadata.csv	Calamanthus	NCBITAXON	NCBITaxon:720582	Australia	GAZ	GAZ:00000463	Data extraction	Western Striated Fieldwren
literature searches, see Australian_Bird_Data_Version_1_Metadata.csv	Calamanthus	NCBITAXON	NCBITaxon:720582	Australia	GAZ	GAZ:00000463	Data extraction	Western Tasmanian Striated Fieldwren
literature searches, see Australian_Bird_Data_Version_1_Metadata.csv	Calamanthus	NCBITAXON	NCBITaxon:720582	Australia	GAZ	GAZ:00000463	Data extraction	Eastern Tasmanian Striated Fieldwren
literature searches, see Australian_Bird_Data_Version_1_Metadata.csv	Calamanthus	NCBITAXON	NCBITaxon:720582	Australia	GAZ	GAZ:00000463	Data extraction	Rufous Fieldwren
literature searches, see Australian_Bird_Data_Version_1_Metadata.csv	Calamanthus	NCBITAXON	NCBITaxon:720582	Australia	GAZ	GAZ:00000463	Data extraction	Nullarbor Rufous Fieldwren
literature searches, see Australian_Bird_Data_Version_1_Metadata.csv	Calamanthus	NCBITAXON	NCBITaxon:720582	Australia	GAZ	GAZ:00000463	Data extraction	Dorre Island Rufous Fieldwren
literature searches, see Australian_Bird_Data_Version_1_Metadata.csv	Calamanthus	NCBITAXON	NCBITaxon:720582	Australia	GAZ	GAZ:00000463	Data extraction	Lake Eyre Basin Rufous Fieldwren
literature searches, see Australian_Bird_Data_Version_1_Metadata.csv	Calamanthus	NCBITAXON	NCBITaxon:720582	Australia	GAZ	GAZ:00000463	Data extraction	Dirk Hartog Island Rufous Fieldwren
literature searches, see Australian_Bird_Data_Version_1_Metadata.csv	Calamanthus	NCBITAXON	NCBITaxon:720582	Australia	GAZ	GAZ:00000463	Data extraction	Western Wheatbelt Rufous Fieldwren
literature searches, see Australian_Bird_Data_Version_1_Metadata.csv	Calamanthus	NCBITAXON	NCBITaxon:720582	Australia	GAZ	GAZ:00000463	Data extraction	West Coast Rufous Fieldwren
literature searches, see Australian_Bird_Data_Version_1_Metadata.csv	Calamanthus	NCBITAXON	NCBITaxon:720582	Australia	GAZ	GAZ:00000463	Data extraction	Upper Murchison Rufous Fieldwren
literature searches, see Australian_Bird_Data_Version_1_Metadata.csv	Calamanthus	NCBITAXON	NCBITaxon:720582	Australia	GAZ	GAZ:00000463	Data extraction	Murray Mallee Rufous Fieldwren
literature searches, see Australian_Bird_Data_Version_1_Metadata.csv	Origma	NCBITAXON	NCBITaxon:720585	Australia	GAZ	GAZ:00000463	Data extraction	Rockwarbler
literature searches, see Australian_Bird_Data_Version_1_Metadata.csv	Sericornis	NCBITAXON	NCBITaxon:27581	Australia	GAZ	GAZ:00000463	Data extraction	Yellow-throated Scrubwren
literature searches, see Australian_Bird_Data_Version_1_Metadata.csv	Sericornis	NCBITAXON	NCBITaxon:27581	Australia	GAZ	GAZ:00000463	Data extraction	Wet Tropics Yellow-throated Scrubwren
literature searches, see Australian_Bird_Data_Version_1_Metadata.csv	Sericornis	NCBITAXON	NCBITaxon:27581	Australia	GAZ	GAZ:00000463	Data extraction	Southern Yellow-throated Scrubwren
literature searches, see Australian_Bird_Data_Version_1_Metadata.csv	Sericornis	NCBITAXON	NCBITaxon:27581	Australia	GAZ	GAZ:00000463	Data extraction	Central Yellow-throated Scrubwren
literature searches, see Australian_Bird_Data_Version_1_Metadata.csv	Sericornis	NCBITAXON	NCBITaxon:27581	Australia	GAZ	GAZ:00000463	Data extraction	Atherton Scrubwren
literature searches, see Australian_Bird_Data_Version_1_Metadata.csv	Sericornis	NCBITAXON	NCBITaxon:27581	Australia	GAZ	GAZ:00000463	Data extraction	White-browed Scrubwren
literature searches, see Australian_Bird_Data_Version_1_Metadata.csv	Sericornis	NCBITAXON	NCBITaxon:27581	Australia	GAZ	GAZ:00000463	Data extraction	Kangaroo Island White-browed Scrubwren
literature searches, see Australian_Bird_Data_Version_1_Metadata.csv	Sericornis	NCBITAXON	NCBITaxon:27581	Australia	GAZ	GAZ:00000463	Data extraction	West Coast White-browed Scrubwren
literature searches, see Australian_Bird_Data_Version_1_Metadata.csv	Sericornis	NCBITAXON	NCBITaxon:27581	Australia	GAZ	GAZ:00000463	Data extraction	Flinders Island White-browed Scrubwren
literature searches, see Australian_Bird_Data_Version_1_Metadata.csv	Sericornis	NCBITAXON	NCBITaxon:27581	Australia	GAZ	GAZ:00000463	Data extraction	South-eastern White-browed Scrubwren
literature searches, see Australian_Bird_Data_Version_1_Metadata.csv	Sericornis	NCBITAXON	NCBITaxon:27581	Australia	GAZ	GAZ:00000463	Data extraction	Southern Mainland White-browed Scrubwren
literature searches, see Australian_Bird_Data_Version_1_Metadata.csv	Sericornis	NCBITAXON	NCBITaxon:27581	Australia	GAZ	GAZ:00000463	Data extraction	Northern White-browed Scrubwren
literature searches, see Australian_Bird_Data_Version_1_Metadata.csv	Sericornis	NCBITAXON	NCBITaxon:27581	Australia	GAZ	GAZ:00000463	Data extraction	South-western White-browed Scrubwren
literature searches, see Australian_Bird_Data_Version_1_Metadata.csv	Sericornis	NCBITAXON	NCBITaxon:27581	Australia	GAZ	GAZ:00000463	Data extraction	Nullarbor Coast White-browed Scrubwren
literature searches, see Australian_Bird_Data_Version_1_Metadata.csv	Sericornis	NCBITAXON	NCBITaxon:27581	Australia	GAZ	GAZ:00000463	Data extraction	Mount Lofty Ranges White-browed Scrubwren
literature searches, see Australian_Bird_Data_Version_1_Metadata.csv	Sericornis	NCBITAXON	NCBITaxon:27581	Australia	GAZ	GAZ:00000463	Data extraction	Central east Coast White-browed Scrubwren
literature searches, see Australian_Bird_Data_Version_1_Metadata.csv	Sericornis	NCBITAXON	NCBITaxon:27581	Australia	GAZ	GAZ:00000463	Data extraction	Tasmanian Scrubwren
literature searches, see Australian_Bird_Data_Version_1_Metadata.csv	Sericornis	NCBITAXON	NCBITaxon:27581	Australia	GAZ	GAZ:00000463	Data extraction	Southern Tasmanian Scrubwren
literature searches, see Australian_Bird_Data_Version_1_Metadata.csv	Sericornis	NCBITAXON	NCBITaxon:27581	Australia	GAZ	GAZ:00000463	Data extraction	King Island Tasmanian Scrubwren
literature searches, see Australian_Bird_Data_Version_1_Metadata.csv	Sericornis	NCBITAXON	NCBITaxon:27581	Australia	GAZ	GAZ:00000463	Data extraction	Large-billed Scrubwren
literature searches, see Australian_Bird_Data_Version_1_Metadata.csv	Sericornis	NCBITAXON	NCBITaxon:27581	Australia	GAZ	GAZ:00000463	Data extraction	Gippsland Large-billed Scrubwren
literature searches, see Australian_Bird_Data_Version_1_Metadata.csv	Sericornis	NCBITAXON	NCBITaxon:27581	Australia	GAZ	GAZ:00000463	Data extraction	East Coast Large-billed Scrubwren
literature searches, see Australian_Bird_Data_Version_1_Metadata.csv	Sericornis	NCBITAXON	NCBITaxon:27581	Australia	GAZ	GAZ:00000463	Data extraction	Wet Tropics Large-billed Scrubwren
literature searches, see Australian_Bird_Data_Version_1_Metadata.csv	Sericornis	NCBITAXON	NCBITaxon:27581	Australia	GAZ	GAZ:00000463	Data extraction	Tropical Scrubwren
literature searches, see Australian_Bird_Data_Version_1_Metadata.csv	Sericornis	NCBITAXON	NCBITaxon:27581	Australia	GAZ	GAZ:00000463	Data extraction	Northern Cape York Tropical Scrubwren
literature searches, see Australian_Bird_Data_Version_1_Metadata.csv	Sericornis	NCBITAXON	NCBITaxon:27581	Australia	GAZ	GAZ:00000463	Data extraction	Southern Cape York Tropical Scrubwren
literature searches, see Australian_Bird_Data_Version_1_Metadata.csv	Acanthornis	NCBITAXON	NCBITaxon:720575	Australia	GAZ	GAZ:00000463	Data extraction	Scrubtit
literature searches, see Australian_Bird_Data_Version_1_Metadata.csv	Acanthornis	NCBITAXON	NCBITaxon:720575	Australia	GAZ	GAZ:00000463	Data extraction	King Island Scrubtit
literature searches, see Australian_Bird_Data_Version_1_Metadata.csv	Acanthornis	NCBITAXON	NCBITaxon:720575	Australia	GAZ	GAZ:00000463	Data extraction	Tasmanian Scrubtit
literature searches, see Australian_Bird_Data_Version_1_Metadata.csv	Aphelocephala	NCBITAXON	NCBITaxon:117200	Australia	GAZ	GAZ:00000463	Data extraction	Southern Whiteface
literature searches, see Australian_Bird_Data_Version_1_Metadata.csv	Aphelocephala	NCBITAXON	NCBITaxon:117200	Australia	GAZ	GAZ:00000463	Data extraction	South-west Southern Whiteface
literature searches, see Australian_Bird_Data_Version_1_Metadata.csv	Aphelocephala	NCBITAXON	NCBITaxon:117200	Australia	GAZ	GAZ:00000463	Data extraction	South-east Southern Whiteface
literature searches, see Australian_Bird_Data_Version_1_Metadata.csv	Aphelocephala	NCBITAXON	NCBITaxon:117200	Australia	GAZ	GAZ:00000463	Data extraction	Chestnut-breasted Whiteface
literature searches, see Australian_Bird_Data_Version_1_Metadata.csv	Aphelocephala	NCBITAXON	NCBITaxon:117200	Australia	GAZ	GAZ:00000463	Data extraction	Banded Whiteface
literature searches, see Australian_Bird_Data_Version_1_Metadata.csv	Acanthiza	NCBITAXON	NCBITaxon:108820	Australia	GAZ	GAZ:00000463	Data extraction	Yellow-rumped Thornbill
literature searches, see Australian_Bird_Data_Version_1_Metadata.csv	Acanthiza	NCBITAXON	NCBITaxon:108820	Australia	GAZ	GAZ:00000463	Data extraction	Western Yellow-rumped Thornbill
literature searches, see Australian_Bird_Data_Version_1_Metadata.csv	Acanthiza	NCBITAXON	NCBITaxon:108820	Australia	GAZ	GAZ:00000463	Data extraction	Tasmanian Yellow-rumped Thornbill
literature searches, see Australian_Bird_Data_Version_1_Metadata.csv	Acanthiza	NCBITAXON	NCBITaxon:108820	Australia	GAZ	GAZ:00000463	Data extraction	South-eastern Yellow-rumped Thornbill
literature searches, see Australian_Bird_Data_Version_1_Metadata.csv	Acanthiza	NCBITAXON	NCBITaxon:108820	Australia	GAZ	GAZ:00000463	Data extraction	Northern Yellow-rumped Thornbill
literature searches, see Australian_Bird_Data_Version_1_Metadata.csv	Acanthiza	NCBITAXON	NCBITaxon:108820	Australia	GAZ	GAZ:00000463	Data extraction	Yellow Thornbill
literature searches, see Australian_Bird_Data_Version_1_Metadata.csv	Acanthiza	NCBITAXON	NCBITaxon:108820	Australia	GAZ	GAZ:00000463	Data extraction	Wet Tropics Yellow Thornbill
literature searches, see Australian_Bird_Data_Version_1_Metadata.csv	Acanthiza	NCBITAXON	NCBITaxon:108820	Australia	GAZ	GAZ:00000463	Data extraction	Western Yellow Thornbill
literature searches, see Australian_Bird_Data_Version_1_Metadata.csv	Acanthiza	NCBITAXON	NCBITaxon:108820	Australia	GAZ	GAZ:00000463	Data extraction	East Coast Yellow Thornbill
literature searches, see Australian_Bird_Data_Version_1_Metadata.csv	Acanthiza	NCBITAXON	NCBITaxon:108820	Australia	GAZ	GAZ:00000463	Data extraction	Striated Thornbill
literature searches, see Australian_Bird_Data_Version_1_Metadata.csv	Acanthiza	NCBITAXON	NCBITaxon:108820	Australia	GAZ	GAZ:00000463	Data extraction	Southern Queensland Striated Thornbill
literature searches, see Australian_Bird_Data_Version_1_Metadata.csv	Acanthiza	NCBITAXON	NCBITaxon:108820	Australia	GAZ	GAZ:00000463	Data extraction	South Australian Striated Thornbill
literature searches, see Australian_Bird_Data_Version_1_Metadata.csv	Acanthiza	NCBITAXON	NCBITaxon:108820	Australia	GAZ	GAZ:00000463	Data extraction	South-eastern Striated Thornbill
literature searches, see Australian_Bird_Data_Version_1_Metadata.csv	Acanthiza	NCBITAXON	NCBITaxon:108820	Australia	GAZ	GAZ:00000463	Data extraction	Kangaroo Island Striated Thornbill
literature searches, see Australian_Bird_Data_Version_1_Metadata.csv	Acanthiza	NCBITAXON	NCBITaxon:108820	Australia	GAZ	GAZ:00000463	Data extraction	Inland Thornbill
literature searches, see Australian_Bird_Data_Version_1_Metadata.csv	Acanthiza	NCBITAXON	NCBITaxon:108820	Australia	GAZ	GAZ:00000463	Data extraction	Eastern Inland Thornbill
literature searches, see Australian_Bird_Data_Version_1_Metadata.csv	Acanthiza	NCBITAXON	NCBITaxon:108820	Australia	GAZ	GAZ:00000463	Data extraction	Southern Inland Thornbill
literature searches, see Australian_Bird_Data_Version_1_Metadata.csv	Acanthiza	NCBITAXON	NCBITaxon:108820	Australia	GAZ	GAZ:00000463	Data extraction	Channel Country Inland Thornbill
literature searches, see Australian_Bird_Data_Version_1_Metadata.csv	Acanthiza	NCBITAXON	NCBITaxon:108820	Australia	GAZ	GAZ:00000463	Data extraction	Western Inland Thornbill
literature searches, see Australian_Bird_Data_Version_1_Metadata.csv	Acanthiza	NCBITAXON	NCBITaxon:108820	Australia	GAZ	GAZ:00000463	Data extraction	Tasmanian Thornbill
literature searches, see Australian_Bird_Data_Version_1_Metadata.csv	Acanthiza	NCBITAXON	NCBITaxon:108820	Australia	GAZ	GAZ:00000463	Data extraction	Southern Tasmanian Thornbill
literature searches, see Australian_Bird_Data_Version_1_Metadata.csv	Acanthiza	NCBITAXON	NCBITaxon:108820	Australia	GAZ	GAZ:00000463	Data extraction	King Island Tasmanian Thornbill
literature searches, see Australian_Bird_Data_Version_1_Metadata.csv	Acanthiza	NCBITAXON	NCBITaxon:108820	Australia	GAZ	GAZ:00000463	Data extraction	Brown Thornbill
literature searches, see Australian_Bird_Data_Version_1_Metadata.csv	Acanthiza	NCBITAXON	NCBITaxon:108820	Australia	GAZ	GAZ:00000463	Data extraction	King Island Brown Thornbill
literature searches, see Australian_Bird_Data_Version_1_Metadata.csv	Acanthiza	NCBITAXON	NCBITaxon:108820	Australia	GAZ	GAZ:00000463	Data extraction	Northern Brown Thornbill
literature searches, see Australian_Bird_Data_Version_1_Metadata.csv	Acanthiza	NCBITAXON	NCBITaxon:108820	Australia	GAZ	GAZ:00000463	Data extraction	Tasmanian Brown Thornbill
literature searches, see Australian_Bird_Data_Version_1_Metadata.csv	Acanthiza	NCBITAXON	NCBITaxon:108820	Australia	GAZ	GAZ:00000463	Data extraction	South-eastern Brown Thornbill
literature searches, see Australian_Bird_Data_Version_1_Metadata.csv	Acanthiza	NCBITAXON	NCBITaxon:108820	Australia	GAZ	GAZ:00000463	Data extraction	Kangaroo Island Brown Thornbill
literature searches, see Australian_Bird_Data_Version_1_Metadata.csv	Acanthiza	NCBITAXON	NCBITaxon:108820	Australia	GAZ	GAZ:00000463	Data extraction	Mountain Thornbill
literature searches, see Australian_Bird_Data_Version_1_Metadata.csv	Acanthiza	NCBITAXON	NCBITaxon:108820	Australia	GAZ	GAZ:00000463	Data extraction	Slaty-backed Thornbill
literature searches, see Australian_Bird_Data_Version_1_Metadata.csv	Acanthiza	NCBITAXON	NCBITaxon:108820	Australia	GAZ	GAZ:00000463	Data extraction	Slender-billed Thornbill
literature searches, see Australian_Bird_Data_Version_1_Metadata.csv	Acanthiza	NCBITAXON	NCBITaxon:108820	Australia	GAZ	GAZ:00000463	Data extraction	Eastern Slender-billed Thornbill
literature searches, see Australian_Bird_Data_Version_1_Metadata.csv	Acanthiza	NCBITAXON	NCBITaxon:108820	Australia	GAZ	GAZ:00000463	Data extraction	Western Slender-billed Thornbill
literature searches, see Australian_Bird_Data_Version_1_Metadata.csv	Acanthiza	NCBITAXON	NCBITaxon:108820	Australia	GAZ	GAZ:00000463	Data extraction	Gulf St Vincent Slender-billed Thornbill
literature searches, see Australian_Bird_Data_Version_1_Metadata.csv	Acanthiza	NCBITAXON	NCBITaxon:108820	Australia	GAZ	GAZ:00000463	Data extraction	Chestnut-rumped Thornbill
literature searches, see Australian_Bird_Data_Version_1_Metadata.csv	Acanthiza	NCBITAXON	NCBITaxon:108820	Australia	GAZ	GAZ:00000463	Data extraction	Buff-rumped Thornbill
literature searches, see Australian_Bird_Data_Version_1_Metadata.csv	Acanthiza	NCBITAXON	NCBITaxon:108820	Australia	GAZ	GAZ:00000463	Data extraction	South Australian Buff-rumped Thornbill
literature searches, see Australian_Bird_Data_Version_1_Metadata.csv	Acanthiza	NCBITAXON	NCBITaxon:108820	Australia	GAZ	GAZ:00000463	Data extraction	Southern Queensland Buff-rumped Thornbill
literature searches, see Australian_Bird_Data_Version_1_Metadata.csv	Acanthiza	NCBITAXON	NCBITaxon:108820	Australia	GAZ	GAZ:00000463	Data extraction	South-eastern Buff-rumped Thornbill
literature searches, see Australian_Bird_Data_Version_1_Metadata.csv	Acanthiza	NCBITAXON	NCBITaxon:108820	Australia	GAZ	GAZ:00000463	Data extraction	Northern Buff-rumped Thornbill
literature searches, see Australian_Bird_Data_Version_1_Metadata.csv	Acanthiza	NCBITAXON	NCBITaxon:108820	Australia	GAZ	GAZ:00000463	Data extraction	Western Thornbill
literature searches, see Australian_Bird_Data_Version_1_Metadata.csv	Orthonyx	NCBITAXON	NCBITaxon:38396	Australia	GAZ	GAZ:00000463	Data extraction	Australian Logrunner
literature searches, see Australian_Bird_Data_Version_1_Metadata.csv	Orthonyx	NCBITAXON	NCBITaxon:38396	Australia	GAZ	GAZ:00000463	Data extraction	Chowchilla
literature searches, see Australian_Bird_Data_Version_1_Metadata.csv	Orthonyx	NCBITAXON	NCBITaxon:38396	Australia	GAZ	GAZ:00000463	Data extraction	Northern Chowchilla
literature searches, see Australian_Bird_Data_Version_1_Metadata.csv	Orthonyx	NCBITAXON	NCBITaxon:38396	Australia	GAZ	GAZ:00000463	Data extraction	Southern Chowchilla
literature searches, see Australian_Bird_Data_Version_1_Metadata.csv	Pomatostomus	NCBITAXON	NCBITaxon:9174	Australia	GAZ	GAZ:00000463	Data extraction	Grey-crowned Babbler
literature searches, see Australian_Bird_Data_Version_1_Metadata.csv	Pomatostomus	NCBITAXON	NCBITaxon:9174	Australia	GAZ	GAZ:00000463	Data extraction	Western Grey-crowned Babbler
literature searches, see Australian_Bird_Data_Version_1_Metadata.csv	Pomatostomus	NCBITAXON	NCBITaxon:9174	Australia	GAZ	GAZ:00000463	Data extraction	Eastern Grey-crowned Babbler
literature searches, see Australian_Bird_Data_Version_1_Metadata.csv	Pomatostomus	NCBITAXON	NCBITaxon:9174	Australia	GAZ	GAZ:00000463	Data extraction	Hall Babbler
literature searches, see Australian_Bird_Data_Version_1_Metadata.csv	Pomatostomus	NCBITAXON	NCBITaxon:9174	Australia	GAZ	GAZ:00000463	Data extraction	White-browed Babbler
literature searches, see Australian_Bird_Data_Version_1_Metadata.csv	Pomatostomus	NCBITAXON	NCBITaxon:9174	Australia	GAZ	GAZ:00000463	Data extraction	South-western White-browed Babbler
literature searches, see Australian_Bird_Data_Version_1_Metadata.csv	Pomatostomus	NCBITAXON	NCBITaxon:9174	Australia	GAZ	GAZ:00000463	Data extraction	Central White-browed Babbler
literature searches, see Australian_Bird_Data_Version_1_Metadata.csv	Pomatostomus	NCBITAXON	NCBITaxon:9174	Australia	GAZ	GAZ:00000463	Data extraction	Eastern White-browed Babbler
literature searches, see Australian_Bird_Data_Version_1_Metadata.csv	Pomatostomus	NCBITAXON	NCBITaxon:9174	Australia	GAZ	GAZ:00000463	Data extraction	Southern White-browed Babbler
literature searches, see Australian_Bird_Data_Version_1_Metadata.csv	Pomatostomus	NCBITAXON	NCBITaxon:9174	Australia	GAZ	GAZ:00000463	Data extraction	Chestnut-crowned Babbler
literature searches, see Australian_Bird_Data_Version_1_Metadata.csv	Daphoenositta	NCBITAXON	NCBITaxon:254527	Australia	GAZ	GAZ:00000463	Data extraction	Varied Sittella
literature searches, see Australian_Bird_Data_Version_1_Metadata.csv	Daphoenositta	NCBITAXON	NCBITaxon:254527	Australia	GAZ	GAZ:00000463	Data extraction	Orange-winged Sitella
literature searches, see Australian_Bird_Data_Version_1_Metadata.csv	Daphoenositta	NCBITAXON	NCBITaxon:254527	Australia	GAZ	GAZ:00000463	Data extraction	White-headed Sitella
literature searches, see Australian_Bird_Data_Version_1_Metadata.csv	Daphoenositta	NCBITAXON	NCBITaxon:254527	Australia	GAZ	GAZ:00000463	Data extraction	White-winged Sitella
literature searches, see Australian_Bird_Data_Version_1_Metadata.csv	Daphoenositta	NCBITAXON	NCBITaxon:254527	Australia	GAZ	GAZ:00000463	Data extraction	Black-capped Sitella
literature searches, see Australian_Bird_Data_Version_1_Metadata.csv	Daphoenositta	NCBITAXON	NCBITaxon:254527	Australia	GAZ	GAZ:00000463	Data extraction	Striated Sitella
literature searches, see Australian_Bird_Data_Version_1_Metadata.csv	Coracina	NCBITAXON	NCBITaxon:108824	Australia	GAZ	GAZ:00000463	Data extraction	Ground Cuckoo-shrike
literature searches, see Australian_Bird_Data_Version_1_Metadata.csv	Coracina	NCBITAXON	NCBITaxon:108824	Australia	GAZ	GAZ:00000463	Data extraction	Barred Cuckoo-shrike
literature searches, see Australian_Bird_Data_Version_1_Metadata.csv	Coracina	NCBITAXON	NCBITaxon:108824	Australia	GAZ	GAZ:00000463	Data extraction	Australian Barred Cuckoo-shrike
literature searches, see Australian_Bird_Data_Version_1_Metadata.csv	Coracina	NCBITAXON	NCBITaxon:108824	Australia	GAZ	GAZ:00000463	Data extraction	Black-faced Cuckoo-shrike
literature searches, see Australian_Bird_Data_Version_1_Metadata.csv	Coracina	NCBITAXON	NCBITaxon:108824	Australia	GAZ	GAZ:00000463	Data extraction	Mainland Black-faced Cuckoo-shrike
literature searches, see Australian_Bird_Data_Version_1_Metadata.csv	Coracina	NCBITAXON	NCBITaxon:108824	Australia	GAZ	GAZ:00000463	Data extraction	Tasmanian Black-faced Cuckoo-shrike
literature searches, see Australian_Bird_Data_Version_1_Metadata.csv	Coracina	NCBITAXON	NCBITaxon:108824	Australia	GAZ	GAZ:00000463	Data extraction	Pilbara Black-faced Cuckoo-shrike
literature searches, see Australian_Bird_Data_Version_1_Metadata.csv	Coracina	NCBITAXON	NCBITaxon:108824	Australia	GAZ	GAZ:00000463	Data extraction	White-bellied Cuckoo-shrike
literature searches, see Australian_Bird_Data_Version_1_Metadata.csv	Coracina	NCBITAXON	NCBITaxon:108824	Australia	GAZ	GAZ:00000463	Data extraction	Tiwi Islands White-bellied Cuckoo-shrike
literature searches, see Australian_Bird_Data_Version_1_Metadata.csv	Coracina	NCBITAXON	NCBITaxon:108824	Australia	GAZ	GAZ:00000463	Data extraction	Eastern White-bellied Cuckoo-shrike
literature searches, see Australian_Bird_Data_Version_1_Metadata.csv	Coracina	NCBITAXON	NCBITaxon:108824	Australia	GAZ	GAZ:00000463	Data extraction	North-western White-bellied Cuckoo-shrike
literature searches, see Australian_Bird_Data_Version_1_Metadata.csv	Coracina	NCBITAXON	NCBITaxon:108824	Australia	GAZ	GAZ:00000463	Data extraction	Cape York White-bellied Cuckoo-shrike
literature searches, see Australian_Bird_Data_Version_1_Metadata.csv	Coracina	NCBITAXON	NCBITaxon:108824	Australia	GAZ	GAZ:00000463	Data extraction	South-eastern White-bellied Cuckoo-shrike
literature searches, see Australian_Bird_Data_Version_1_Metadata.csv	Edolisoma	NCBITAXON		Australia	GAZ	GAZ:00000463	Data extraction	Cicadabird
literature searches, see Australian_Bird_Data_Version_1_Metadata.csv	Edolisoma	NCBITAXON		Australia	GAZ	GAZ:00000463	Data extraction	Northern Cicadabird
literature searches, see Australian_Bird_Data_Version_1_Metadata.csv	Edolisoma	NCBITAXON		Australia	GAZ	GAZ:00000463	Data extraction	Eastern Cicadabird
literature searches, see Australian_Bird_Data_Version_1_Metadata.csv	Lalage	NCBITAXON	NCBITaxon:254545	Australia	GAZ	GAZ:00000463	Data extraction	White-winged Triller
literature searches, see Australian_Bird_Data_Version_1_Metadata.csv	Lalage	NCBITAXON	NCBITaxon:254545	Australia	GAZ	GAZ:00000463	Data extraction	Long-tailed Triller
literature searches, see Australian_Bird_Data_Version_1_Metadata.csv	Lalage	NCBITAXON	NCBITaxon:254545	Australia	GAZ	GAZ:00000463	Data extraction	Norfolk Island Long-tailed Triller
literature searches, see Australian_Bird_Data_Version_1_Metadata.csv	Lalage	NCBITAXON	NCBITaxon:254545	Australia	GAZ	GAZ:00000463	Data extraction	Varied Triller
literature searches, see Australian_Bird_Data_Version_1_Metadata.csv	Lalage	NCBITAXON	NCBITaxon:254545	Australia	GAZ	GAZ:00000463	Data extraction	Eastern Varied Triller
literature searches, see Australian_Bird_Data_Version_1_Metadata.csv	Lalage	NCBITAXON	NCBITaxon:254545	Australia	GAZ	GAZ:00000463	Data extraction	Kimberley Varied Triller
literature searches, see Australian_Bird_Data_Version_1_Metadata.csv	Lalage	NCBITAXON	NCBITaxon:254545	Australia	GAZ	GAZ:00000463	Data extraction	Top End Varied Triller
literature searches, see Australian_Bird_Data_Version_1_Metadata.csv	Lalage	NCBITAXON	NCBITaxon:254545	Australia	GAZ	GAZ:00000463	Data extraction	Cape York Varied Triller
literature searches, see Australian_Bird_Data_Version_1_Metadata.csv	Cinclosoma	NCBITAXON	NCBITaxon:461242	Australia	GAZ	GAZ:00000463	Data extraction	Spotted Quail-thrush
literature searches, see Australian_Bird_Data_Version_1_Metadata.csv	Cinclosoma	NCBITAXON	NCBITaxon:461242	Australia	GAZ	GAZ:00000463	Data extraction	Mt Lofty Ranges Spotted Quail-thrush
literature searches, see Australian_Bird_Data_Version_1_Metadata.csv	Cinclosoma	NCBITAXON	NCBITaxon:461242	Australia	GAZ	GAZ:00000463	Data extraction	Tasmanian Spotted Quail thrush
literature searches, see Australian_Bird_Data_Version_1_Metadata.csv	Cinclosoma	NCBITAXON	NCBITaxon:461242	Australia	GAZ	GAZ:00000463	Data extraction	Eastern Spotted Quail-thrush
literature searches, see Australian_Bird_Data_Version_1_Metadata.csv	Cinclosoma	NCBITAXON	NCBITaxon:461242	Australia	GAZ	GAZ:00000463	Data extraction	Chestnut Quail-thrush
literature searches, see Australian_Bird_Data_Version_1_Metadata.csv	Cinclosoma	NCBITAXON	NCBITaxon:461242	Australia	GAZ	GAZ:00000463	Data extraction	Eastern Chestnut Quail-thrush
literature searches, see Australian_Bird_Data_Version_1_Metadata.csv	Cinclosoma	NCBITAXON	NCBITaxon:461242	Australia	GAZ	GAZ:00000463	Data extraction	Inland Chestnut Quail-thrush
literature searches, see Australian_Bird_Data_Version_1_Metadata.csv	Cinclosoma	NCBITAXON	NCBITaxon:461242	Australia	GAZ	GAZ:00000463	Data extraction	South-western Chestnut Quail-thrush
literature searches, see Australian_Bird_Data_Version_1_Metadata.csv	Cinclosoma	NCBITAXON	NCBITaxon:461242	Australia	GAZ	GAZ:00000463	Data extraction	Chestnut-breasted Quail-thrush
literature searches, see Australian_Bird_Data_Version_1_Metadata.csv	Cinclosoma	NCBITAXON	NCBITaxon:461242	Australia	GAZ	GAZ:00000463	Data extraction	Eastern Chestnut-breasted Quail-thrush
literature searches, see Australian_Bird_Data_Version_1_Metadata.csv	Cinclosoma	NCBITAXON	NCBITaxon:461242	Australia	GAZ	GAZ:00000463	Data extraction	Western Chestnut-breasted Quail-thrush
literature searches, see Australian_Bird_Data_Version_1_Metadata.csv	Cinclosoma	NCBITAXON	NCBITaxon:461242	Australia	GAZ	GAZ:00000463	Data extraction	Cinnamon Quail-thrush
literature searches, see Australian_Bird_Data_Version_1_Metadata.csv	Cinclosoma	NCBITAXON	NCBITaxon:461242	Australia	GAZ	GAZ:00000463	Data extraction	Nullarbor Cinnamon Quail-thrush
literature searches, see Australian_Bird_Data_Version_1_Metadata.csv	Cinclosoma	NCBITAXON	NCBITaxon:461242	Australia	GAZ	GAZ:00000463	Data extraction	Southern Cinnamon Quail-thrush
literature searches, see Australian_Bird_Data_Version_1_Metadata.csv	Cinclosoma	NCBITAXON	NCBITaxon:461242	Australia	GAZ	GAZ:00000463	Data extraction	Northern Cinnamon Quail-thrush
literature searches, see Australian_Bird_Data_Version_1_Metadata.csv	Pachycephala	NCBITAXON	NCBITaxon:46903	Australia	GAZ	GAZ:00000463	Data extraction	Olive Whistler
literature searches, see Australian_Bird_Data_Version_1_Metadata.csv	Pachycephala	NCBITAXON	NCBITaxon:46903	Australia	GAZ	GAZ:00000463	Data extraction	Tasmanian Olive Whistler
literature searches, see Australian_Bird_Data_Version_1_Metadata.csv	Pachycephala	NCBITAXON	NCBITaxon:46903	Australia	GAZ	GAZ:00000463	Data extraction	Promontary Olive Whistler
literature searches, see Australian_Bird_Data_Version_1_Metadata.csv	Pachycephala	NCBITAXON	NCBITaxon:46903	Australia	GAZ	GAZ:00000463	Data extraction	Glenelg Olive Whistler
literature searches, see Australian_Bird_Data_Version_1_Metadata.csv	Pachycephala	NCBITAXON	NCBITaxon:46903	Australia	GAZ	GAZ:00000463	Data extraction	Northern Olive Whistler
literature searches, see Australian_Bird_Data_Version_1_Metadata.csv	Pachycephala	NCBITAXON	NCBITaxon:46903	Australia	GAZ	GAZ:00000463	Data extraction	South-eastern Olive Whistler
literature searches, see Australian_Bird_Data_Version_1_Metadata.csv	Pachycephala	NCBITAXON	NCBITaxon:46903	Australia	GAZ	GAZ:00000463	Data extraction	Red-lored Whistler
literature searches, see Australian_Bird_Data_Version_1_Metadata.csv	Pachycephala	NCBITAXON	NCBITaxon:46903	Australia	GAZ	GAZ:00000463	Data extraction	Gilbert Whistler
literature searches, see Australian_Bird_Data_Version_1_Metadata.csv	Pachycephala	NCBITAXON	NCBITaxon:46903	Australia	GAZ	GAZ:00000463	Data extraction	Grey Whistler
literature searches, see Australian_Bird_Data_Version_1_Metadata.csv	Pachycephala	NCBITAXON	NCBITaxon:46903	Australia	GAZ	GAZ:00000463	Data extraction	Eastern Grey Whistler
literature searches, see Australian_Bird_Data_Version_1_Metadata.csv	Pachycephala	NCBITAXON	NCBITaxon:46903	Australia	GAZ	GAZ:00000463	Data extraction	Top End Grey Whistler
literature searches, see Australian_Bird_Data_Version_1_Metadata.csv	Pachycephala	NCBITAXON	NCBITaxon:46903	Australia	GAZ	GAZ:00000463	Data extraction	Rufous Whistler
literature searches, see Australian_Bird_Data_Version_1_Metadata.csv	Pachycephala	NCBITAXON	NCBITaxon:46903	Australia	GAZ	GAZ:00000463	Data extraction	North-western Rufous Whistler
literature searches, see Australian_Bird_Data_Version_1_Metadata.csv	Pachycephala	NCBITAXON	NCBITaxon:46903	Australia	GAZ	GAZ:00000463	Data extraction	Tiwi Islands Rufous Whistler
literature searches, see Australian_Bird_Data_Version_1_Metadata.csv	Pachycephala	NCBITAXON	NCBITaxon:46903	Australia	GAZ	GAZ:00000463	Data extraction	Cape York Rufous Whistler
literature searches, see Australian_Bird_Data_Version_1_Metadata.csv	Pachycephala	NCBITAXON	NCBITaxon:46903	Australia	GAZ	GAZ:00000463	Data extraction	Southern Rufous Whistler
literature searches, see Australian_Bird_Data_Version_1_Metadata.csv	Pachycephala	NCBITAXON	NCBITaxon:46903	Australia	GAZ	GAZ:00000463	Data extraction	White-breasted Whistler
literature searches, see Australian_Bird_Data_Version_1_Metadata.csv	Pachycephala	NCBITAXON	NCBITaxon:46903	Australia	GAZ	GAZ:00000463	Data extraction	Pilbara White-breasted Whistler
literature searches, see Australian_Bird_Data_Version_1_Metadata.csv	Pachycephala	NCBITAXON	NCBITaxon:46903	Australia	GAZ	GAZ:00000463	Data extraction	Top End White-breasted Whistler
literature searches, see Australian_Bird_Data_Version_1_Metadata.csv	Pachycephala	NCBITAXON	NCBITaxon:46903	Australia	GAZ	GAZ:00000463	Data extraction	Kimberley White-breasted Whistler
literature searches, see Australian_Bird_Data_Version_1_Metadata.csv	Pachycephala	NCBITAXON	NCBITaxon:46903	Australia	GAZ	GAZ:00000463	Data extraction	Golden Whistler
literature searches, see Australian_Bird_Data_Version_1_Metadata.csv	Pachycephala	NCBITAXON	NCBITaxon:46903	Australia	GAZ	GAZ:00000463	Data extraction	Lord Howe Golden Whistler
literature searches, see Australian_Bird_Data_Version_1_Metadata.csv	Pachycephala	NCBITAXON	NCBITaxon:46903	Australia	GAZ	GAZ:00000463	Data extraction	Western Golden Whistler
literature searches, see Australian_Bird_Data_Version_1_Metadata.csv	Pachycephala	NCBITAXON	NCBITaxon:46903	Australia	GAZ	GAZ:00000463	Data extraction	Tasmanian Golden Whistler
literature searches, see Australian_Bird_Data_Version_1_Metadata.csv	Pachycephala	NCBITAXON	NCBITaxon:46903	Australia	GAZ	GAZ:00000463	Data extraction	Eastern Golden Whistler
literature searches, see Australian_Bird_Data_Version_1_Metadata.csv	Pachycephala	NCBITAXON	NCBITaxon:46903	Australia	GAZ	GAZ:00000463	Data extraction	Norfolk Island Golden Whistler
literature searches, see Australian_Bird_Data_Version_1_Metadata.csv	Pachycephala	NCBITAXON	NCBITaxon:46903	Australia	GAZ	GAZ:00000463	Data extraction	South-eastern Golden Whistler
literature searches, see Australian_Bird_Data_Version_1_Metadata.csv	Pachycephala	NCBITAXON	NCBITaxon:46903	Australia	GAZ	GAZ:00000463	Data extraction	Mangrove Golden Whistler
literature searches, see Australian_Bird_Data_Version_1_Metadata.csv	Pachycephala	NCBITAXON	NCBITaxon:46903	Australia	GAZ	GAZ:00000463	Data extraction	Western Mangrove Golden Whistler
literature searches, see Australian_Bird_Data_Version_1_Metadata.csv	Pachycephala	NCBITAXON	NCBITaxon:46903	Australia	GAZ	GAZ:00000463	Data extraction	Eastern Mangrove Golden Whistler
literature searches, see Australian_Bird_Data_Version_1_Metadata.csv	Pachycephala	NCBITAXON	NCBITaxon:46903	Australia	GAZ	GAZ:00000463	Data extraction	Papuan Mangrove Golden Whistler
literature searches, see Australian_Bird_Data_Version_1_Metadata.csv	Colluricincla	NCBITAXON	NCBITaxon:156159	Australia	GAZ	GAZ:00000463	Data extraction	Little Shrike-thrush
literature searches, see Australian_Bird_Data_Version_1_Metadata.csv	Colluricincla	NCBITAXON	NCBITaxon:156159	Australia	GAZ	GAZ:00000463	Data extraction	Limmen Bight Little Shrike-thrush
literature searches, see Australian_Bird_Data_Version_1_Metadata.csv	Colluricincla	NCBITAXON	NCBITaxon:156159	Australia	GAZ	GAZ:00000463	Data extraction	Wet Tropics Little Shrike-thrush
literature searches, see Australian_Bird_Data_Version_1_Metadata.csv	Colluricincla	NCBITAXON	NCBITaxon:156159	Australia	GAZ	GAZ:00000463	Data extraction	Capricorn Little Shrike-thrush
literature searches, see Australian_Bird_Data_Version_1_Metadata.csv	Colluricincla	NCBITAXON	NCBITaxon:156159	Australia	GAZ	GAZ:00000463	Data extraction	Cape York Little Shrike-thrush
literature searches, see Australian_Bird_Data_Version_1_Metadata.csv	Colluricincla	NCBITAXON	NCBITaxon:156159	Australia	GAZ	GAZ:00000463	Data extraction	North-western Little Shrike-thrush
literature searches, see Australian_Bird_Data_Version_1_Metadata.csv	Colluricincla	NCBITAXON	NCBITaxon:156159	Australia	GAZ	GAZ:00000463	Data extraction	Southern Little Shrike-thrush
literature searches, see Australian_Bird_Data_Version_1_Metadata.csv	Colluricincla	NCBITAXON	NCBITaxon:156159	Australia	GAZ	GAZ:00000463	Data extraction	Bowen Coast Little Shrike-thrush
literature searches, see Australian_Bird_Data_Version_1_Metadata.csv	Colluricincla	NCBITAXON	NCBITaxon:156159	Australia	GAZ	GAZ:00000463	Data extraction	Bower Shrike-thrush
literature searches, see Australian_Bird_Data_Version_1_Metadata.csv	Colluricincla	NCBITAXON	NCBITaxon:156159	Australia	GAZ	GAZ:00000463	Data extraction	Grey Shrike-thrush
literature searches, see Australian_Bird_Data_Version_1_Metadata.csv	Colluricincla	NCBITAXON	NCBITaxon:156159	Australia	GAZ	GAZ:00000463	Data extraction	North-western Grey Shrike-thrush
literature searches, see Australian_Bird_Data_Version_1_Metadata.csv	Colluricincla	NCBITAXON	NCBITaxon:156159	Australia	GAZ	GAZ:00000463	Data extraction	Eastern Grey Shrike-thrush
literature searches, see Australian_Bird_Data_Version_1_Metadata.csv	Colluricincla	NCBITAXON	NCBITaxon:156159	Australia	GAZ	GAZ:00000463	Data extraction	Western Grey Shrike-thrush
literature searches, see Australian_Bird_Data_Version_1_Metadata.csv	Colluricincla	NCBITAXON	NCBITaxon:156159	Australia	GAZ	GAZ:00000463	Data extraction	Tasmanian Grey Shrike-thrush
literature searches, see Australian_Bird_Data_Version_1_Metadata.csv	Colluricincla	NCBITAXON	NCBITaxon:156159	Australia	GAZ	GAZ:00000463	Data extraction	Torresian Grey Shrike-thrush
literature searches, see Australian_Bird_Data_Version_1_Metadata.csv	Colluricincla	NCBITAXON	NCBITaxon:156159	Australia	GAZ	GAZ:00000463	Data extraction	Sandstone Shrike-thrush
literature searches, see Australian_Bird_Data_Version_1_Metadata.csv	Falcunculus	NCBITAXON	NCBITaxon:254538	Australia	GAZ	GAZ:00000463	Data extraction	Crested Shrike-tit
literature searches, see Australian_Bird_Data_Version_1_Metadata.csv	Falcunculus	NCBITAXON	NCBITaxon:254538	Australia	GAZ	GAZ:00000463	Data extraction	Eastern Crested Shrike-tit
literature searches, see Australian_Bird_Data_Version_1_Metadata.csv	Falcunculus	NCBITAXON	NCBITaxon:254538	Australia	GAZ	GAZ:00000463	Data extraction	Western Crested Shrike-tit
literature searches, see Australian_Bird_Data_Version_1_Metadata.csv	Falcunculus	NCBITAXON	NCBITaxon:254538	Australia	GAZ	GAZ:00000463	Data extraction	Northern Crested Shrike-tit
literature searches, see Australian_Bird_Data_Version_1_Metadata.csv	Oreoica	NCBITAXON	NCBITaxon:254565	Australia	GAZ	GAZ:00000463	Data extraction	Crested Bellbird
literature searches, see Australian_Bird_Data_Version_1_Metadata.csv	Oreoica	NCBITAXON	NCBITaxon:254565	Australia	GAZ	GAZ:00000463	Data extraction	Southern Crested Bellbird
literature searches, see Australian_Bird_Data_Version_1_Metadata.csv	Oreoica	NCBITAXON	NCBITaxon:254565	Australia	GAZ	GAZ:00000463	Data extraction	Northern Crested Bellbird
literature searches, see Australian_Bird_Data_Version_1_Metadata.csv	Psophodes	NCBITAXON	NCBITaxon:461241	Australia	GAZ	GAZ:00000463	Data extraction	Eastern Whipbird
literature searches, see Australian_Bird_Data_Version_1_Metadata.csv	Psophodes	NCBITAXON	NCBITaxon:461241	Australia	GAZ	GAZ:00000463	Data extraction	Wet Tropics Eastern Whipbird
literature searches, see Australian_Bird_Data_Version_1_Metadata.csv	Psophodes	NCBITAXON	NCBITaxon:461241	Australia	GAZ	GAZ:00000463	Data extraction	South-east Eastern Whipbird
literature searches, see Australian_Bird_Data_Version_1_Metadata.csv	Psophodes	NCBITAXON	NCBITaxon:461241	Australia	GAZ	GAZ:00000463	Data extraction	Western Whipbird
literature searches, see Australian_Bird_Data_Version_1_Metadata.csv	Psophodes	NCBITAXON	NCBITaxon:461241	Australia	GAZ	GAZ:00000463	Data extraction	Kangaroo Island Western Whipbird
literature searches, see Australian_Bird_Data_Version_1_Metadata.csv	Psophodes	NCBITAXON	NCBITaxon:461241	Australia	GAZ	GAZ:00000463	Data extraction	Mallee Western Whipbird
literature searches, see Australian_Bird_Data_Version_1_Metadata.csv	Psophodes	NCBITAXON	NCBITaxon:461241	Australia	GAZ	GAZ:00000463	Data extraction	Western Heath Western Whipbird
literature searches, see Australian_Bird_Data_Version_1_Metadata.csv	Psophodes	NCBITAXON	NCBITaxon:461241	Australia	GAZ	GAZ:00000463	Data extraction	Western Wheatbelt Whipbird
literature searches, see Australian_Bird_Data_Version_1_Metadata.csv	Psophodes	NCBITAXON	NCBITaxon:461241	Australia	GAZ	GAZ:00000463	Data extraction	Chirruping Wedgebill
literature searches, see Australian_Bird_Data_Version_1_Metadata.csv	Psophodes	NCBITAXON	NCBITaxon:461241	Australia	GAZ	GAZ:00000463	Data extraction	Chiming Wedgebill
literature searches, see Australian_Bird_Data_Version_1_Metadata.csv	Sphecotheres	NCBITAXON	NCBITaxon:254660	Australia	GAZ	GAZ:00000463	Data extraction	Australasian Figbird
literature searches, see Australian_Bird_Data_Version_1_Metadata.csv	Sphecotheres	NCBITAXON	NCBITaxon:254660	Australia	GAZ	GAZ:00000463	Data extraction	North-western Australasian Figbird
literature searches, see Australian_Bird_Data_Version_1_Metadata.csv	Sphecotheres	NCBITAXON	NCBITaxon:254660	Australia	GAZ	GAZ:00000463	Data extraction	Cape York Australasian Figbird
literature searches, see Australian_Bird_Data_Version_1_Metadata.csv	Sphecotheres	NCBITAXON	NCBITaxon:254660	Australia	GAZ	GAZ:00000463	Data extraction	Eastern Australasian Figbird
literature searches, see Australian_Bird_Data_Version_1_Metadata.csv	Oriolus	NCBITAXON	NCBITaxon:98139	Australia	GAZ	GAZ:00000463	Data extraction	Olive-backed Oriole
literature searches, see Australian_Bird_Data_Version_1_Metadata.csv	Oriolus	NCBITAXON	NCBITaxon:98139	Australia	GAZ	GAZ:00000463	Data extraction	North-western Olive-backed Oriole
literature searches, see Australian_Bird_Data_Version_1_Metadata.csv	Oriolus	NCBITAXON	NCBITaxon:98139	Australia	GAZ	GAZ:00000463	Data extraction	Cape York Olive-backed Oriole
literature searches, see Australian_Bird_Data_Version_1_Metadata.csv	Oriolus	NCBITAXON	NCBITaxon:98139	Australia	GAZ	GAZ:00000463	Data extraction	Eastern Olive-backed Oriole
literature searches, see Australian_Bird_Data_Version_1_Metadata.csv	Oriolus	NCBITAXON	NCBITaxon:98139	Australia	GAZ	GAZ:00000463	Data extraction	Yellow Oriole
literature searches, see Australian_Bird_Data_Version_1_Metadata.csv	Oriolus	NCBITAXON	NCBITaxon:98139	Australia	GAZ	GAZ:00000463	Data extraction	North-western Yellow Oriole
literature searches, see Australian_Bird_Data_Version_1_Metadata.csv	Oriolus	NCBITAXON	NCBITaxon:98139	Australia	GAZ	GAZ:00000463	Data extraction	Cape York Yellow Oriole
literature searches, see Australian_Bird_Data_Version_1_Metadata.csv	Oriolus	NCBITAXON	NCBITaxon:98139	Australia	GAZ	GAZ:00000463	Data extraction	Wet Tropics Yellow Oriole
literature searches, see Australian_Bird_Data_Version_1_Metadata.csv	Oriolus	NCBITAXON	NCBITaxon:98139	Australia	GAZ	GAZ:00000463	Data extraction	Tiwi Islands Yellow Oriole
literature searches, see Australian_Bird_Data_Version_1_Metadata.csv	Machaerirhynchus	NCBITAXON	NCBITaxon:338558	Australia	GAZ	GAZ:00000463	Data extraction	Yellow-breasted Boatbill
literature searches, see Australian_Bird_Data_Version_1_Metadata.csv	Machaerirhynchus	NCBITAXON	NCBITaxon:338558	Australia	GAZ	GAZ:00000463	Data extraction	Cape York Yellow-breasted Boatbill
literature searches, see Australian_Bird_Data_Version_1_Metadata.csv	Machaerirhynchus	NCBITAXON	NCBITaxon:338558	Australia	GAZ	GAZ:00000463	Data extraction	Wet Tropics Yellow-breasted Boatbill
literature searches, see Australian_Bird_Data_Version_1_Metadata.csv	Strepera	NCBITAXON	NCBITaxon:254662	Australia	GAZ	GAZ:00000463	Data extraction	Black Currawong
literature searches, see Australian_Bird_Data_Version_1_Metadata.csv	Strepera	NCBITAXON	NCBITaxon:254662	Australia	GAZ	GAZ:00000463	Data extraction	King Island Black Currawong
literature searches, see Australian_Bird_Data_Version_1_Metadata.csv	Strepera	NCBITAXON	NCBITaxon:254662	Australia	GAZ	GAZ:00000463	Data extraction	Tasmanian Black Currawong
literature searches, see Australian_Bird_Data_Version_1_Metadata.csv	Strepera	NCBITAXON	NCBITaxon:254662	Australia	GAZ	GAZ:00000463	Data extraction	Flinders Island Black Currawong
literature searches, see Australian_Bird_Data_Version_1_Metadata.csv	Strepera	NCBITAXON	NCBITaxon:254662	Australia	GAZ	GAZ:00000463	Data extraction	Pied Currawong
literature searches, see Australian_Bird_Data_Version_1_Metadata.csv	Strepera	NCBITAXON	NCBITaxon:254662	Australia	GAZ	GAZ:00000463	Data extraction	Western Pied Currawong
literature searches, see Australian_Bird_Data_Version_1_Metadata.csv	Strepera	NCBITAXON	NCBITaxon:254662	Australia	GAZ	GAZ:00000463	Data extraction	Lord Howe Pied Currawong
literature searches, see Australian_Bird_Data_Version_1_Metadata.csv	Strepera	NCBITAXON	NCBITaxon:254662	Australia	GAZ	GAZ:00000463	Data extraction	Eastern Pied Currawong
literature searches, see Australian_Bird_Data_Version_1_Metadata.csv	Strepera	NCBITAXON	NCBITaxon:254662	Australia	GAZ	GAZ:00000463	Data extraction	Cape York Pied Currawong
literature searches, see Australian_Bird_Data_Version_1_Metadata.csv	Strepera	NCBITAXON	NCBITaxon:254662	Australia	GAZ	GAZ:00000463	Data extraction	South-eastern Pied Currawong
literature searches, see Australian_Bird_Data_Version_1_Metadata.csv	Strepera	NCBITAXON	NCBITaxon:254662	Australia	GAZ	GAZ:00000463	Data extraction	Wet Tropics Pied Currawong
literature searches, see Australian_Bird_Data_Version_1_Metadata.csv	Strepera	NCBITAXON	NCBITaxon:254662	Australia	GAZ	GAZ:00000463	Data extraction	Grey Currawong
literature searches, see Australian_Bird_Data_Version_1_Metadata.csv	Strepera	NCBITAXON	NCBITaxon:254662	Australia	GAZ	GAZ:00000463	Data extraction	Tasmanian Grey Currawong
literature searches, see Australian_Bird_Data_Version_1_Metadata.csv	Strepera	NCBITAXON	NCBITaxon:254662	Australia	GAZ	GAZ:00000463	Data extraction	Kangaroo Island Grey Currawong
literature searches, see Australian_Bird_Data_Version_1_Metadata.csv	Strepera	NCBITAXON	NCBITaxon:254662	Australia	GAZ	GAZ:00000463	Data extraction	Eyre Peninsula Grey Currawong
literature searches, see Australian_Bird_Data_Version_1_Metadata.csv	Strepera	NCBITAXON	NCBITaxon:254662	Australia	GAZ	GAZ:00000463	Data extraction	Murray Mallee Grey Currawong
literature searches, see Australian_Bird_Data_Version_1_Metadata.csv	Strepera	NCBITAXON	NCBITaxon:254662	Australia	GAZ	GAZ:00000463	Data extraction	South-western Grey Currawong
literature searches, see Australian_Bird_Data_Version_1_Metadata.csv	Strepera	NCBITAXON	NCBITaxon:254662	Australia	GAZ	GAZ:00000463	Data extraction	South-eastern Grey Currawong
literature searches, see Australian_Bird_Data_Version_1_Metadata.csv	Melloria	NCBITAXON		Australia	GAZ	GAZ:00000463	Data extraction	Black Butcherbird
literature searches, see Australian_Bird_Data_Version_1_Metadata.csv	Melloria	NCBITAXON		Australia	GAZ	GAZ:00000463	Data extraction	Papuan Black Butcherbird
literature searches, see Australian_Bird_Data_Version_1_Metadata.csv	Melloria	NCBITAXON		Australia	GAZ	GAZ:00000463	Data extraction	Cape York Black Butcherbird
literature searches, see Australian_Bird_Data_Version_1_Metadata.csv	Melloria	NCBITAXON		Australia	GAZ	GAZ:00000463	Data extraction	North-eastern Black Butcherbird
literature searches, see Australian_Bird_Data_Version_1_Metadata.csv	Melloria	NCBITAXON		Australia	GAZ	GAZ:00000463	Data extraction	Top End Black Butcherbird
literature searches, see Australian_Bird_Data_Version_1_Metadata.csv	Gymnorhina	NCBITAXON	NCBITaxon:9131	Australia	GAZ	GAZ:00000463	Data extraction	Australian Magpie
literature searches, see Australian_Bird_Data_Version_1_Metadata.csv	Gymnorhina	NCBITAXON	NCBITaxon:9131	Australia	GAZ	GAZ:00000463	Data extraction	South-western Australian Magpie
literature searches, see Australian_Bird_Data_Version_1_Metadata.csv	Gymnorhina	NCBITAXON	NCBITaxon:9131	Australia	GAZ	GAZ:00000463	Data extraction	Northern Australian Magpie
literature searches, see Australian_Bird_Data_Version_1_Metadata.csv	Gymnorhina	NCBITAXON	NCBITaxon:9131	Australia	GAZ	GAZ:00000463	Data extraction	Tasmanian Australian Magpie
literature searches, see Australian_Bird_Data_Version_1_Metadata.csv	Gymnorhina	NCBITAXON	NCBITaxon:9131	Australia	GAZ	GAZ:00000463	Data extraction	Pilbara Australian Magpie
literature searches, see Australian_Bird_Data_Version_1_Metadata.csv	Gymnorhina	NCBITAXON	NCBITaxon:9131	Australia	GAZ	GAZ:00000463	Data extraction	Eyre Peninsula Australian Magpie
literature searches, see Australian_Bird_Data_Version_1_Metadata.csv	Gymnorhina	NCBITAXON	NCBITaxon:9131	Australia	GAZ	GAZ:00000463	Data extraction	Eastern Australian Magpie
literature searches, see Australian_Bird_Data_Version_1_Metadata.csv	Gymnorhina	NCBITAXON	NCBITaxon:9131	Australia	GAZ	GAZ:00000463	Data extraction	Coastal New South Wales Australian Magpie
literature searches, see Australian_Bird_Data_Version_1_Metadata.csv	Gymnorhina	NCBITAXON	NCBITaxon:9131	Australia	GAZ	GAZ:00000463	Data extraction	Southern Victoria Australian Magpie
literature searches, see Australian_Bird_Data_Version_1_Metadata.csv	Cracticus	NCBITAXON	NCBITaxon:254524	Australia	GAZ	GAZ:00000463	Data extraction	Pied Butcherbird
literature searches, see Australian_Bird_Data_Version_1_Metadata.csv	Cracticus	NCBITAXON	NCBITaxon:254524	Australia	GAZ	GAZ:00000463	Data extraction	Eastern Pied Butcherbird
literature searches, see Australian_Bird_Data_Version_1_Metadata.csv	Cracticus	NCBITAXON	NCBITaxon:254524	Australia	GAZ	GAZ:00000463	Data extraction	Western Pied Butcherbird
literature searches, see Australian_Bird_Data_Version_1_Metadata.csv	Cracticus	NCBITAXON	NCBITaxon:254524	Australia	GAZ	GAZ:00000463	Data extraction	Grey Butcherbird
literature searches, see Australian_Bird_Data_Version_1_Metadata.csv	Cracticus	NCBITAXON	NCBITaxon:254524	Australia	GAZ	GAZ:00000463	Data extraction	Top End Grey Butcherbird
literature searches, see Australian_Bird_Data_Version_1_Metadata.csv	Cracticus	NCBITAXON	NCBITaxon:254524	Australia	GAZ	GAZ:00000463	Data extraction	Tasmanian Grey Butcherbird
literature searches, see Australian_Bird_Data_Version_1_Metadata.csv	Cracticus	NCBITAXON	NCBITaxon:254524	Australia	GAZ	GAZ:00000463	Data extraction	South-eastern Grey Butcherbird
literature searches, see Australian_Bird_Data_Version_1_Metadata.csv	Cracticus	NCBITAXON	NCBITaxon:254524	Australia	GAZ	GAZ:00000463	Data extraction	Inland Grey Butcherbird
literature searches, see Australian_Bird_Data_Version_1_Metadata.csv	Cracticus	NCBITAXON	NCBITaxon:254524	Australia	GAZ	GAZ:00000463	Data extraction	Kimberley Grey Butcherbird
literature searches, see Australian_Bird_Data_Version_1_Metadata.csv	Cracticus	NCBITAXON	NCBITaxon:254524	Australia	GAZ	GAZ:00000463	Data extraction	Black-backed Butcherbird
literature searches, see Australian_Bird_Data_Version_1_Metadata.csv	Cracticus	NCBITAXON	NCBITaxon:254524	Australia	GAZ	GAZ:00000463	Data extraction	Cape York Black-backed Butcherbird
literature searches, see Australian_Bird_Data_Version_1_Metadata.csv	Artamus	NCBITAXON	NCBITaxon:175023	Australia	GAZ	GAZ:00000463	Data extraction	Masked Woodswallow
literature searches, see Australian_Bird_Data_Version_1_Metadata.csv	Artamus	NCBITAXON	NCBITaxon:175023	Australia	GAZ	GAZ:00000463	Data extraction	White-browed Woodswallow
literature searches, see Australian_Bird_Data_Version_1_Metadata.csv	Artamus	NCBITAXON	NCBITaxon:175023	Australia	GAZ	GAZ:00000463	Data extraction	Dusky Woodswallow
literature searches, see Australian_Bird_Data_Version_1_Metadata.csv	Artamus	NCBITAXON	NCBITaxon:175023	Australia	GAZ	GAZ:00000463	Data extraction	Eastern Dusky Woodswallow
literature searches, see Australian_Bird_Data_Version_1_Metadata.csv	Artamus	NCBITAXON	NCBITaxon:175023	Australia	GAZ	GAZ:00000463	Data extraction	South-western Dusky Woodswallow
literature searches, see Australian_Bird_Data_Version_1_Metadata.csv	Artamus	NCBITAXON	NCBITaxon:175023	Australia	GAZ	GAZ:00000463	Data extraction	Black-faced Woodswallow
literature searches, see Australian_Bird_Data_Version_1_Metadata.csv	Artamus	NCBITAXON	NCBITaxon:175023	Australia	GAZ	GAZ:00000463	Data extraction	South-western Black-faced Woodswallow
literature searches, see Australian_Bird_Data_Version_1_Metadata.csv	Artamus	NCBITAXON	NCBITaxon:175023	Australia	GAZ	GAZ:00000463	Data extraction	Central Queensland Coast Black-faced Woodswallow
literature searches, see Australian_Bird_Data_Version_1_Metadata.csv	Artamus	NCBITAXON	NCBITaxon:175023	Australia	GAZ	GAZ:00000463	Data extraction	Inland Black-faced Woodswallow
literature searches, see Australian_Bird_Data_Version_1_Metadata.csv	Artamus	NCBITAXON	NCBITaxon:175023	Australia	GAZ	GAZ:00000463	Data extraction	Cape York Black-faced Woodswallow
literature searches, see Australian_Bird_Data_Version_1_Metadata.csv	Artamus	NCBITAXON	NCBITaxon:175023	Australia	GAZ	GAZ:00000463	Data extraction	Little Woodswallow
literature searches, see Australian_Bird_Data_Version_1_Metadata.csv	Artamus	NCBITAXON	NCBITaxon:175023	Australia	GAZ	GAZ:00000463	Data extraction	Northern Little Woodswallow
literature searches, see Australian_Bird_Data_Version_1_Metadata.csv	Artamus	NCBITAXON	NCBITaxon:175023	Australia	GAZ	GAZ:00000463	Data extraction	Western Little Woodswallow
literature searches, see Australian_Bird_Data_Version_1_Metadata.csv	Artamus	NCBITAXON	NCBITaxon:175023	Australia	GAZ	GAZ:00000463	Data extraction	White-breasted Woodswallow
literature searches, see Australian_Bird_Data_Version_1_Metadata.csv	Artamus	NCBITAXON	NCBITaxon:175023	Australia	GAZ	GAZ:00000463	Data extraction	Torresian White-breasted Woodswallow
literature searches, see Australian_Bird_Data_Version_1_Metadata.csv	Dicrurus	NCBITAXON	NCBITaxon:107204	Australia	GAZ	GAZ:00000463	Data extraction	Spangled Drongo
literature searches, see Australian_Bird_Data_Version_1_Metadata.csv	Dicrurus	NCBITAXON	NCBITaxon:107204	Australia	GAZ	GAZ:00000463	Data extraction	North-eastern Spangled Drongo
literature searches, see Australian_Bird_Data_Version_1_Metadata.csv	Dicrurus	NCBITAXON	NCBITaxon:107204	Australia	GAZ	GAZ:00000463	Data extraction	North-western Spangled Drongo
literature searches, see Australian_Bird_Data_Version_1_Metadata.csv	Dicrurus	NCBITAXON	NCBITaxon:107204	Australia	GAZ	GAZ:00000463	Data extraction	Southern Spangled Drongo
literature searches, see Australian_Bird_Data_Version_1_Metadata.csv	Dicrurus	NCBITAXON	NCBITaxon:107204	Australia	GAZ	GAZ:00000463	Data extraction	Papuan Spangled Drongo
literature searches, see Australian_Bird_Data_Version_1_Metadata.csv	Rhipidura	NCBITAXON	NCBITaxon:107227	Australia	GAZ	GAZ:00000463	Data extraction	Northern Fantail
literature searches, see Australian_Bird_Data_Version_1_Metadata.csv	Rhipidura	NCBITAXON	NCBITaxon:107227	Australia	GAZ	GAZ:00000463	Data extraction	Papuan Northern Fantail
literature searches, see Australian_Bird_Data_Version_1_Metadata.csv	Rhipidura	NCBITAXON	NCBITaxon:107227	Australia	GAZ	GAZ:00000463	Data extraction	Australian Northern Fantail
literature searches, see Australian_Bird_Data_Version_1_Metadata.csv	Rhipidura	NCBITAXON	NCBITaxon:107227	Australia	GAZ	GAZ:00000463	Data extraction	Willie Wagtail
literature searches, see Australian_Bird_Data_Version_1_Metadata.csv	Rhipidura	NCBITAXON	NCBITaxon:107227	Australia	GAZ	GAZ:00000463	Data extraction	Southern Willie Wagtail
literature searches, see Australian_Bird_Data_Version_1_Metadata.csv	Rhipidura	NCBITAXON	NCBITaxon:107227	Australia	GAZ	GAZ:00000463	Data extraction	Papuan Willie Wagtail
literature searches, see Australian_Bird_Data_Version_1_Metadata.csv	Rhipidura	NCBITAXON	NCBITaxon:107227	Australia	GAZ	GAZ:00000463	Data extraction	Northern Willie Wagtail
literature searches, see Australian_Bird_Data_Version_1_Metadata.csv	Rhipidura	NCBITAXON	NCBITaxon:107227	Australia	GAZ	GAZ:00000463	Data extraction	Rufous Fantail
literature searches, see Australian_Bird_Data_Version_1_Metadata.csv	Rhipidura	NCBITAXON	NCBITaxon:107227	Australia	GAZ	GAZ:00000463	Data extraction	Arafura Rufous Fantail
literature searches, see Australian_Bird_Data_Version_1_Metadata.csv	Rhipidura	NCBITAXON	NCBITaxon:107227	Australia	GAZ	GAZ:00000463	Data extraction	North-eastern Rufous Fantail
literature searches, see Australian_Bird_Data_Version_1_Metadata.csv	Rhipidura	NCBITAXON	NCBITaxon:107227	Australia	GAZ	GAZ:00000463	Data extraction	Southern Rufous Fantail
literature searches, see Australian_Bird_Data_Version_1_Metadata.csv	Rhipidura	NCBITAXON	NCBITaxon:107227	Australia	GAZ	GAZ:00000463	Data extraction	Mangrove Grey Fantail
literature searches, see Australian_Bird_Data_Version_1_Metadata.csv	Rhipidura	NCBITAXON	NCBITaxon:107227	Australia	GAZ	GAZ:00000463	Data extraction	Grey Fantail
literature searches, see Australian_Bird_Data_Version_1_Metadata.csv	Rhipidura	NCBITAXON	NCBITaxon:107227	Australia	GAZ	GAZ:00000463	Data extraction	Inland Grey Fantail
literature searches, see Australian_Bird_Data_Version_1_Metadata.csv	Rhipidura	NCBITAXON	NCBITaxon:107227	Australia	GAZ	GAZ:00000463	Data extraction	Tasmanian Grey Fantail
literature searches, see Australian_Bird_Data_Version_1_Metadata.csv	Rhipidura	NCBITAXON	NCBITaxon:107227	Australia	GAZ	GAZ:00000463	Data extraction	South-eastern Grey Fantail
literature searches, see Australian_Bird_Data_Version_1_Metadata.csv	Rhipidura	NCBITAXON	NCBITaxon:107227	Australia	GAZ	GAZ:00000463	Data extraction	Lord Howe Grey Fantail
literature searches, see Australian_Bird_Data_Version_1_Metadata.csv	Rhipidura	NCBITAXON	NCBITaxon:107227	Australia	GAZ	GAZ:00000463	Data extraction	North-eastern Grey Fantail
literature searches, see Australian_Bird_Data_Version_1_Metadata.csv	Rhipidura	NCBITAXON	NCBITaxon:107227	Australia	GAZ	GAZ:00000463	Data extraction	Norfolk Island Grey Fantail
literature searches, see Australian_Bird_Data_Version_1_Metadata.csv	Rhipidura	NCBITAXON	NCBITaxon:107227	Australia	GAZ	GAZ:00000463	Data extraction	South-western Grey Fantail
literature searches, see Australian_Bird_Data_Version_1_Metadata.csv	Lanius	NCBITAXON	NCBITaxon:28712	Australia	GAZ	GAZ:00000463	Data extraction	Tiger Shrike
literature searches, see Australian_Bird_Data_Version_1_Metadata.csv	Lanius	NCBITAXON	NCBITaxon:28712	Australia	GAZ	GAZ:00000463	Data extraction	Brown Shrike
literature searches, see Australian_Bird_Data_Version_1_Metadata.csv	Pica	NCBITAXON	NCBITaxon:34923	Australia	GAZ	GAZ:00000463	Data extraction	Black-billed Magpie
literature searches, see Australian_Bird_Data_Version_1_Metadata.csv	Corvus	NCBITAXON	NCBITaxon:30420	Australia	GAZ	GAZ:00000463	Data extraction	Torresian Crow
literature searches, see Australian_Bird_Data_Version_1_Metadata.csv	Corvus	NCBITAXON	NCBITaxon:30420	Australia	GAZ	GAZ:00000463	Data extraction	Australian Torresian Crow
literature searches, see Australian_Bird_Data_Version_1_Metadata.csv	Corvus	NCBITAXON	NCBITaxon:30420	Australia	GAZ	GAZ:00000463	Data extraction	Papuan Torresian Crow
literature searches, see Australian_Bird_Data_Version_1_Metadata.csv	Corvus	NCBITAXON	NCBITaxon:30420	Australia	GAZ	GAZ:00000463	Data extraction	Little Crow
literature searches, see Australian_Bird_Data_Version_1_Metadata.csv	Corvus	NCBITAXON	NCBITaxon:30420	Australia	GAZ	GAZ:00000463	Data extraction	Little Raven
literature searches, see Australian_Bird_Data_Version_1_Metadata.csv	Corvus	NCBITAXON	NCBITaxon:30420	Australia	GAZ	GAZ:00000463	Data extraction	Forest Raven
literature searches, see Australian_Bird_Data_Version_1_Metadata.csv	Corvus	NCBITAXON	NCBITaxon:30420	Australia	GAZ	GAZ:00000463	Data extraction	New England Forest Raven
literature searches, see Australian_Bird_Data_Version_1_Metadata.csv	Corvus	NCBITAXON	NCBITaxon:30420	Australia	GAZ	GAZ:00000463	Data extraction	Southern Forest Raven
literature searches, see Australian_Bird_Data_Version_1_Metadata.csv	Corvus	NCBITAXON	NCBITaxon:30420	Australia	GAZ	GAZ:00000463	Data extraction	Australian Raven
literature searches, see Australian_Bird_Data_Version_1_Metadata.csv	Corvus	NCBITAXON	NCBITaxon:30420	Australia	GAZ	GAZ:00000463	Data extraction	Eastern Australian Raven
literature searches, see Australian_Bird_Data_Version_1_Metadata.csv	Corvus	NCBITAXON	NCBITaxon:30420	Australia	GAZ	GAZ:00000463	Data extraction	Western Australian Raven
literature searches, see Australian_Bird_Data_Version_1_Metadata.csv	Corvus	NCBITAXON	NCBITaxon:30420	Australia	GAZ	GAZ:00000463	Data extraction	House Crow
literature searches, see Australian_Bird_Data_Version_1_Metadata.csv	Myiagra	NCBITAXON	NCBITaxon:107223	Australia	GAZ	GAZ:00000463	Data extraction	Leaden Flycatcher
literature searches, see Australian_Bird_Data_Version_1_Metadata.csv	Myiagra	NCBITAXON	NCBITaxon:107223	Australia	GAZ	GAZ:00000463	Data extraction	North-western Leaden Flycatcher
literature searches, see Australian_Bird_Data_Version_1_Metadata.csv	Myiagra	NCBITAXON	NCBITaxon:107223	Australia	GAZ	GAZ:00000463	Data extraction	Cape York Leaden Flycatcher
literature searches, see Australian_Bird_Data_Version_1_Metadata.csv	Myiagra	NCBITAXON	NCBITaxon:107223	Australia	GAZ	GAZ:00000463	Data extraction	South-eastern Leaden Flycatcher
literature searches, see Australian_Bird_Data_Version_1_Metadata.csv	Myiagra	NCBITAXON	NCBITaxon:107223	Australia	GAZ	GAZ:00000463	Data extraction	Eastern Leaden Flycatcher
literature searches, see Australian_Bird_Data_Version_1_Metadata.csv	Myiagra	NCBITAXON	NCBITaxon:107223	Australia	GAZ	GAZ:00000463	Data extraction	Broad-billed Flycatcher
literature searches, see Australian_Bird_Data_Version_1_Metadata.csv	Myiagra	NCBITAXON	NCBITaxon:107223	Australia	GAZ	GAZ:00000463	Data extraction	Torresian Broad-billed Flycatcher
literature searches, see Australian_Bird_Data_Version_1_Metadata.csv	Myiagra	NCBITAXON	NCBITaxon:107223	Australia	GAZ	GAZ:00000463	Data extraction	Satin Flycatcher
literature searches, see Australian_Bird_Data_Version_1_Metadata.csv	Myiagra	NCBITAXON	NCBITaxon:107223	Australia	GAZ	GAZ:00000463	Data extraction	Shining Flycatcher
literature searches, see Australian_Bird_Data_Version_1_Metadata.csv	Myiagra	NCBITAXON	NCBITaxon:107223	Australia	GAZ	GAZ:00000463	Data extraction	North-western Shining Flycatcher
literature searches, see Australian_Bird_Data_Version_1_Metadata.csv	Myiagra	NCBITAXON	NCBITaxon:107223	Australia	GAZ	GAZ:00000463	Data extraction	Eastern Shining Flycatcher
literature searches, see Australian_Bird_Data_Version_1_Metadata.csv	Myiagra	NCBITAXON	NCBITaxon:107223	Australia	GAZ	GAZ:00000463	Data extraction	Restless Flycatcher
literature searches, see Australian_Bird_Data_Version_1_Metadata.csv	Myiagra	NCBITAXON	NCBITaxon:107223	Australia	GAZ	GAZ:00000463	Data extraction	Southern Restless Flycatcher
literature searches, see Australian_Bird_Data_Version_1_Metadata.csv	Myiagra	NCBITAXON	NCBITaxon:107223	Australia	GAZ	GAZ:00000463	Data extraction	Northern Restless Flycatcher
literature searches, see Australian_Bird_Data_Version_1_Metadata.csv	Arses	NCBITAXON	NCBITaxon:338443	Australia	GAZ	GAZ:00000463	Data extraction	Frilled Monarch
literature searches, see Australian_Bird_Data_Version_1_Metadata.csv	Arses	NCBITAXON	NCBITaxon:338443	Australia	GAZ	GAZ:00000463	Data extraction	Cape York Frilled Monarch
literature searches, see Australian_Bird_Data_Version_1_Metadata.csv	Arses	NCBITAXON	NCBITaxon:338443	Australia	GAZ	GAZ:00000463	Data extraction	Pied Monarch
literature searches, see Australian_Bird_Data_Version_1_Metadata.csv	Arses	NCBITAXON	NCBITaxon:338443	Australia	GAZ	GAZ:00000463	Data extraction	Southern Pied Monarch
literature searches, see Australian_Bird_Data_Version_1_Metadata.csv	Arses	NCBITAXON	NCBITaxon:338443	Australia	GAZ	GAZ:00000463	Data extraction	Northern Pied Monarch
literature searches, see Australian_Bird_Data_Version_1_Metadata.csv	Grallina	NCBITAXON	NCBITaxon:254540	Australia	GAZ	GAZ:00000463	Data extraction	Magpie-lark
literature searches, see Australian_Bird_Data_Version_1_Metadata.csv	Grallina	NCBITAXON	NCBITaxon:254540	Australia	GAZ	GAZ:00000463	Data extraction	Southern Magpie-lark
literature searches, see Australian_Bird_Data_Version_1_Metadata.csv	Grallina	NCBITAXON	NCBITaxon:254540	Australia	GAZ	GAZ:00000463	Data extraction	Northern Magpie-lark
literature searches, see Australian_Bird_Data_Version_1_Metadata.csv	Symposiarchus	NCBITAXON		Australia	GAZ	GAZ:00000463	Data extraction	Spectacled Monarch
literature searches, see Australian_Bird_Data_Version_1_Metadata.csv	Symposiarchus	NCBITAXON		Australia	GAZ	GAZ:00000463	Data extraction	Cape York Spectacled Monarch
literature searches, see Australian_Bird_Data_Version_1_Metadata.csv	Symposiarchus	NCBITAXON		Australia	GAZ	GAZ:00000463	Data extraction	Southern Spectacled Monarch
literature searches, see Australian_Bird_Data_Version_1_Metadata.csv	Symposiarchus	NCBITAXON		Australia	GAZ	GAZ:00000463	Data extraction	Wet Tropics Spectacled Monarch
literature searches, see Australian_Bird_Data_Version_1_Metadata.csv	Carterornis	NCBITAXON	NCBITaxon:1576518	Australia	GAZ	GAZ:00000463	Data extraction	White-eared Monarch
literature searches, see Australian_Bird_Data_Version_1_Metadata.csv	Monarcha	NCBITAXON	NCBITaxon:175125	Australia	GAZ	GAZ:00000463	Data extraction	Island Monarch
literature searches, see Australian_Bird_Data_Version_1_Metadata.csv	Monarcha	NCBITAXON	NCBITaxon:175125	Australia	GAZ	GAZ:00000463	Data extraction	Western Lesser Sundas Island Monarch
literature searches, see Australian_Bird_Data_Version_1_Metadata.csv	Monarcha	NCBITAXON	NCBITaxon:175125	Australia	GAZ	GAZ:00000463	Data extraction	Black-winged Monarch
literature searches, see Australian_Bird_Data_Version_1_Metadata.csv	Monarcha	NCBITAXON	NCBITaxon:175125	Australia	GAZ	GAZ:00000463	Data extraction	Australian Black-winged Monarch
literature searches, see Australian_Bird_Data_Version_1_Metadata.csv	Monarcha	NCBITAXON	NCBITaxon:175125	Australia	GAZ	GAZ:00000463	Data extraction	Black-faced Monarch
literature searches, see Australian_Bird_Data_Version_1_Metadata.csv	Corcorax	NCBITAXON	NCBITaxon:9144	Australia	GAZ	GAZ:00000463	Data extraction	White-winged Chough
literature searches, see Australian_Bird_Data_Version_1_Metadata.csv	Corcorax	NCBITAXON	NCBITaxon:9144	Australia	GAZ	GAZ:00000463	Data extraction	Eastern White-winged Chough
literature searches, see Australian_Bird_Data_Version_1_Metadata.csv	Corcorax	NCBITAXON	NCBITaxon:9144	Australia	GAZ	GAZ:00000463	Data extraction	South Australian White-winged Chough
literature searches, see Australian_Bird_Data_Version_1_Metadata.csv	Struthidea	NCBITAXON	NCBITaxon:181838	Australia	GAZ	GAZ:00000463	Data extraction	Apostlebird
literature searches, see Australian_Bird_Data_Version_1_Metadata.csv	Struthidea	NCBITAXON	NCBITaxon:181838	Australia	GAZ	GAZ:00000463	Data extraction	Southern Apostlebird
literature searches, see Australian_Bird_Data_Version_1_Metadata.csv	Struthidea	NCBITAXON	NCBITaxon:181838	Australia	GAZ	GAZ:00000463	Data extraction	Northern Apostlebird
literature searches, see Australian_Bird_Data_Version_1_Metadata.csv	Phonygammus	NCBITAXON	NCBITaxon:108845	Australia	GAZ	GAZ:00000463	Data extraction	Trumpet Manucode
literature searches, see Australian_Bird_Data_Version_1_Metadata.csv	Phonygammus	NCBITAXON	NCBITaxon:108845	Australia	GAZ	GAZ:00000463	Data extraction	Cape York Trumpet Manucode
literature searches, see Australian_Bird_Data_Version_1_Metadata.csv	Phonygammus	NCBITAXON	NCBITaxon:108845	Australia	GAZ	GAZ:00000463	Data extraction	Papuan Trumpet Manucode
literature searches, see Australian_Bird_Data_Version_1_Metadata.csv	Lophorina	NCBITAXON	NCBITaxon:39957	Australia	GAZ	GAZ:00000463	Data extraction	Paradise Riflebird
literature searches, see Australian_Bird_Data_Version_1_Metadata.csv	Lophorina	NCBITAXON	NCBITaxon:39957	Australia	GAZ	GAZ:00000463	Data extraction	Victoria Riflebird
literature searches, see Australian_Bird_Data_Version_1_Metadata.csv	Lophorina	NCBITAXON	NCBITaxon:39957	Australia	GAZ	GAZ:00000463	Data extraction	Magnificent Riflebird
literature searches, see Australian_Bird_Data_Version_1_Metadata.csv	Lophorina	NCBITAXON	NCBITaxon:39957	Australia	GAZ	GAZ:00000463	Data extraction	Australian Magnificent Riflebird
literature searches, see Australian_Bird_Data_Version_1_Metadata.csv	Petroica	NCBITAXON	NCBITaxon:228563	Australia	GAZ	GAZ:00000463	Data extraction	Rose Robin
literature searches, see Australian_Bird_Data_Version_1_Metadata.csv	Petroica	NCBITAXON	NCBITaxon:228563	Australia	GAZ	GAZ:00000463	Data extraction	Pink Robin
literature searches, see Australian_Bird_Data_Version_1_Metadata.csv	Petroica	NCBITAXON	NCBITaxon:228563	Australia	GAZ	GAZ:00000463	Data extraction	Mainland Pink Robin
literature searches, see Australian_Bird_Data_Version_1_Metadata.csv	Petroica	NCBITAXON	NCBITaxon:228563	Australia	GAZ	GAZ:00000463	Data extraction	Tasmanian Pink Robin
literature searches, see Australian_Bird_Data_Version_1_Metadata.csv	Petroica	NCBITAXON	NCBITaxon:228563	Australia	GAZ	GAZ:00000463	Data extraction	Flame Robin
literature searches, see Australian_Bird_Data_Version_1_Metadata.csv	Petroica	NCBITAXON	NCBITaxon:228563	Australia	GAZ	GAZ:00000463	Data extraction	Scarlet Robin
literature searches, see Australian_Bird_Data_Version_1_Metadata.csv	Petroica	NCBITAXON	NCBITaxon:228563	Australia	GAZ	GAZ:00000463	Data extraction	Eastern Scarlet Robin
literature searches, see Australian_Bird_Data_Version_1_Metadata.csv	Petroica	NCBITAXON	NCBITaxon:228563	Australia	GAZ	GAZ:00000463	Data extraction	South-western Scarlet Robin
literature searches, see Australian_Bird_Data_Version_1_Metadata.csv	Petroica	NCBITAXON	NCBITaxon:228563	Australia	GAZ	GAZ:00000463	Data extraction	Tasmanian Scarlet Robin
literature searches, see Australian_Bird_Data_Version_1_Metadata.csv	Petroica	NCBITAXON	NCBITaxon:228563	Australia	GAZ	GAZ:00000463	Data extraction	Norfolk Island Scarlet Robin
literature searches, see Australian_Bird_Data_Version_1_Metadata.csv	Petroica	NCBITAXON	NCBITaxon:228563	Australia	GAZ	GAZ:00000463	Data extraction	Red-capped Robin
literature searches, see Australian_Bird_Data_Version_1_Metadata.csv	Kempiella	NCBITAXON		Australia	GAZ	GAZ:00000463	Data extraction	Yellow-legged Flycatcher
literature searches, see Australian_Bird_Data_Version_1_Metadata.csv	Kempiella	NCBITAXON		Australia	GAZ	GAZ:00000463	Data extraction	Australian Yellow-legged Flycatcher
literature searches, see Australian_Bird_Data_Version_1_Metadata.csv	Microeca	NCBITAXON	NCBITaxon:254555	Australia	GAZ	GAZ:00000463	Data extraction	Lemon-bellied Flycatcher
literature searches, see Australian_Bird_Data_Version_1_Metadata.csv	Microeca	NCBITAXON	NCBITaxon:254555	Australia	GAZ	GAZ:00000463	Data extraction	North-central Lemon-bellied Flycatcher
literature searches, see Australian_Bird_Data_Version_1_Metadata.csv	Microeca	NCBITAXON	NCBITaxon:254555	Australia	GAZ	GAZ:00000463	Data extraction	Torresian Lemon-bellied Flycatcher
literature searches, see Australian_Bird_Data_Version_1_Metadata.csv	Microeca	NCBITAXON	NCBITaxon:254555	Australia	GAZ	GAZ:00000463	Data extraction	South-eastern Lemon-bellied Flycatcher
literature searches, see Australian_Bird_Data_Version_1_Metadata.csv	Microeca	NCBITAXON	NCBITaxon:254555	Australia	GAZ	GAZ:00000463	Data extraction	Western Lemon-bellied Flycatcher
literature searches, see Australian_Bird_Data_Version_1_Metadata.csv	Microeca	NCBITAXON	NCBITaxon:254555	Australia	GAZ	GAZ:00000463	Data extraction	Jacky Winter
literature searches, see Australian_Bird_Data_Version_1_Metadata.csv	Microeca	NCBITAXON	NCBITaxon:254555	Australia	GAZ	GAZ:00000463	Data extraction	Southern Jacky Winter
literature searches, see Australian_Bird_Data_Version_1_Metadata.csv	Microeca	NCBITAXON	NCBITaxon:254555	Australia	GAZ	GAZ:00000463	Data extraction	Eastern Jacky Winter
literature searches, see Australian_Bird_Data_Version_1_Metadata.csv	Microeca	NCBITAXON	NCBITaxon:254555	Australia	GAZ	GAZ:00000463	Data extraction	Northern Jacky Winter
literature searches, see Australian_Bird_Data_Version_1_Metadata.csv	Drymodes	NCBITAXON	NCBITaxon:626377	Australia	GAZ	GAZ:00000463	Data extraction	Northern Scrub-robin
literature searches, see Australian_Bird_Data_Version_1_Metadata.csv	Drymodes	NCBITAXON	NCBITaxon:626377	Australia	GAZ	GAZ:00000463	Data extraction	Australian Northern Scrub-robin
literature searches, see Australian_Bird_Data_Version_1_Metadata.csv	Drymodes	NCBITAXON	NCBITaxon:626377	Australia	GAZ	GAZ:00000463	Data extraction	Southern Scrub-robin
literature searches, see Australian_Bird_Data_Version_1_Metadata.csv	Poecilodryas	NCBITAXON	NCBITaxon:665155	Australia	GAZ	GAZ:00000463	Data extraction	White-browed Robin
literature searches, see Australian_Bird_Data_Version_1_Metadata.csv	Poecilodryas	NCBITAXON	NCBITaxon:665155	Australia	GAZ	GAZ:00000463	Data extraction	Buff-sided Robin
literature searches, see Australian_Bird_Data_Version_1_Metadata.csv	Heteromyias	NCBITAXON		Australia	GAZ	GAZ:00000463	Data extraction	Grey-headed Robin
literature searches, see Australian_Bird_Data_Version_1_Metadata.csv	Heteromyias	NCBITAXON		Australia	GAZ	GAZ:00000463	Data extraction	Australian Grey-headed Robin
literature searches, see Australian_Bird_Data_Version_1_Metadata.csv	Eopsaltria	NCBITAXON	NCBITaxon:44317	Australia	GAZ	GAZ:00000463	Data extraction	Eastern Yellow Robin
literature searches, see Australian_Bird_Data_Version_1_Metadata.csv	Eopsaltria	NCBITAXON	NCBITaxon:44317	Australia	GAZ	GAZ:00000463	Data extraction	South-eastern Yellow Robin
literature searches, see Australian_Bird_Data_Version_1_Metadata.csv	Eopsaltria	NCBITAXON	NCBITaxon:44317	Australia	GAZ	GAZ:00000463	Data extraction	North-eastern Yellow Robin
literature searches, see Australian_Bird_Data_Version_1_Metadata.csv	Eopsaltria	NCBITAXON	NCBITaxon:44317	Australia	GAZ	GAZ:00000463	Data extraction	Western Yellow Robin
literature searches, see Australian_Bird_Data_Version_1_Metadata.csv	Eopsaltria	NCBITAXON	NCBITaxon:44317	Australia	GAZ	GAZ:00000463	Data extraction	South-western Yellow Robin
literature searches, see Australian_Bird_Data_Version_1_Metadata.csv	Eopsaltria	NCBITAXON	NCBITaxon:44317	Australia	GAZ	GAZ:00000463	Data extraction	Eyre Peninsula Yellow Robin
literature searches, see Australian_Bird_Data_Version_1_Metadata.csv	Quoyornis	NCBITAXON		Australia	GAZ	GAZ:00000463	Data extraction	White-breasted Robin
literature searches, see Australian_Bird_Data_Version_1_Metadata.csv	Tregellasia	NCBITAXON	NCBITaxon:175138	Australia	GAZ	GAZ:00000463	Data extraction	White-faced Robin
literature searches, see Australian_Bird_Data_Version_1_Metadata.csv	Tregellasia	NCBITAXON	NCBITaxon:175138	Australia	GAZ	GAZ:00000463	Data extraction	Australian White-faced Robin
literature searches, see Australian_Bird_Data_Version_1_Metadata.csv	Tregellasia	NCBITAXON	NCBITaxon:175138	Australia	GAZ	GAZ:00000463	Data extraction	Pale-yellow Robin
literature searches, see Australian_Bird_Data_Version_1_Metadata.csv	Tregellasia	NCBITAXON	NCBITaxon:175138	Australia	GAZ	GAZ:00000463	Data extraction	Southern Pale-yellow Robin
literature searches, see Australian_Bird_Data_Version_1_Metadata.csv	Tregellasia	NCBITAXON	NCBITaxon:175138	Australia	GAZ	GAZ:00000463	Data extraction	Northern Pale-yellow Robin
literature searches, see Australian_Bird_Data_Version_1_Metadata.csv	Melanodryas	NCBITAXON	NCBITaxon:254553	Australia	GAZ	GAZ:00000463	Data extraction	Hooded Robin
literature searches, see Australian_Bird_Data_Version_1_Metadata.csv	Melanodryas	NCBITAXON	NCBITaxon:254553	Australia	GAZ	GAZ:00000463	Data extraction	South-eastern Hooded Robin
literature searches, see Australian_Bird_Data_Version_1_Metadata.csv	Melanodryas	NCBITAXON	NCBITaxon:254553	Australia	GAZ	GAZ:00000463	Data extraction	Tiwi Islands Hooded Robin
literature searches, see Australian_Bird_Data_Version_1_Metadata.csv	Melanodryas	NCBITAXON	NCBITaxon:254553	Australia	GAZ	GAZ:00000463	Data extraction	Northern Hooded Robin
literature searches, see Australian_Bird_Data_Version_1_Metadata.csv	Melanodryas	NCBITAXON	NCBITaxon:254553	Australia	GAZ	GAZ:00000463	Data extraction	Western Hooded Robin
literature searches, see Australian_Bird_Data_Version_1_Metadata.csv	Melanodryas	NCBITAXON	NCBITaxon:254553	Australia	GAZ	GAZ:00000463	Data extraction	Dusky Robin
literature searches, see Australian_Bird_Data_Version_1_Metadata.csv	Melanodryas	NCBITAXON	NCBITaxon:254553	Australia	GAZ	GAZ:00000463	Data extraction	King Island Dusky Robin
literature searches, see Australian_Bird_Data_Version_1_Metadata.csv	Melanodryas	NCBITAXON	NCBITaxon:254553	Australia	GAZ	GAZ:00000463	Data extraction	Tasmanian Dusky Robin
literature searches, see Australian_Bird_Data_Version_1_Metadata.csv	Peneothello	NCBITAXON	NCBITaxon:254639	Australia	GAZ	GAZ:00000463	Data extraction	Mangrove Robin
literature searches, see Australian_Bird_Data_Version_1_Metadata.csv	Peneothello	NCBITAXON	NCBITaxon:254639	Australia	GAZ	GAZ:00000463	Data extraction	Top End Mangrove Robin
literature searches, see Australian_Bird_Data_Version_1_Metadata.csv	Peneothello	NCBITAXON	NCBITaxon:254639	Australia	GAZ	GAZ:00000463	Data extraction	Western Mangrove Robin
literature searches, see Australian_Bird_Data_Version_1_Metadata.csv	Peneothello	NCBITAXON	NCBITaxon:254639	Australia	GAZ	GAZ:00000463	Data extraction	Eastern Mangrove Robin
literature searches, see Australian_Bird_Data_Version_1_Metadata.csv	Dicaeum	NCBITAXON	NCBITaxon:135426	Australia	GAZ	GAZ:00000463	Data extraction	Mistletoebird
literature searches, see Australian_Bird_Data_Version_1_Metadata.csv	Dicaeum	NCBITAXON	NCBITaxon:135426	Australia	GAZ	GAZ:00000463	Data extraction	Australian Mistletoebird
literature searches, see Australian_Bird_Data_Version_1_Metadata.csv	Dicaeum	NCBITAXON	NCBITaxon:135426	Australia	GAZ	GAZ:00000463	Data extraction	Red-capped Flowerpecker
literature searches, see Australian_Bird_Data_Version_1_Metadata.csv	Dicaeum	NCBITAXON	NCBITaxon:135426	Australia	GAZ	GAZ:00000463	Data extraction	Papuan Red-capped Flowerpecker
literature searches, see Australian_Bird_Data_Version_1_Metadata.csv	Cinnyris	NCBITAXON	NCBITaxon:570433	Australia	GAZ	GAZ:00000463	Data extraction	Olive-backed Sunbird
literature searches, see Australian_Bird_Data_Version_1_Metadata.csv	Cinnyris	NCBITAXON	NCBITaxon:570433	Australia	GAZ	GAZ:00000463	Data extraction	Australian Olive-backed Sunbird
literature searches, see Australian_Bird_Data_Version_1_Metadata.csv	Lonchura	NCBITAXON	NCBITaxon:40156	Australia	GAZ	GAZ:00000463	Data extraction	Nutmeg Mannikin
literature searches, see Australian_Bird_Data_Version_1_Metadata.csv	Lonchura	NCBITAXON	NCBITaxon:40156	Australia	GAZ	GAZ:00000463	Data extraction	Chinese Nutmeg Mannikin
literature searches, see Australian_Bird_Data_Version_1_Metadata.csv	Lonchura	NCBITAXON	NCBITaxon:40156	Australia	GAZ	GAZ:00000463	Data extraction	Pale-headed Munia
literature searches, see Australian_Bird_Data_Version_1_Metadata.csv	Lonchura	NCBITAXON	NCBITaxon:40156	Australia	GAZ	GAZ:00000463	Data extraction	Yellow-rumped Mannikin
literature searches, see Australian_Bird_Data_Version_1_Metadata.csv	Lonchura	NCBITAXON	NCBITaxon:40156	Australia	GAZ	GAZ:00000463	Data extraction	Chestnut-breasted Mannikin
literature searches, see Australian_Bird_Data_Version_1_Metadata.csv	Lonchura	NCBITAXON	NCBITaxon:40156	Australia	GAZ	GAZ:00000463	Data extraction	Australian Chestnut-breasted Mannikin
literature searches, see Australian_Bird_Data_Version_1_Metadata.csv	Lonchura	NCBITAXON	NCBITaxon:40156	Australia	GAZ	GAZ:00000463	Data extraction	Java Sparrow
literature searches, see Australian_Bird_Data_Version_1_Metadata.csv	Heteromunia	NCBITAXON	NCBITaxon:247809	Australia	GAZ	GAZ:00000463	Data extraction	Pictorella Mannikin
literature searches, see Australian_Bird_Data_Version_1_Metadata.csv	Stagonopleura	NCBITAXON	NCBITaxon:247739	Australia	GAZ	GAZ:00000463	Data extraction	Beautiful Firetail
literature searches, see Australian_Bird_Data_Version_1_Metadata.csv	Stagonopleura	NCBITAXON	NCBITaxon:247739	Australia	GAZ	GAZ:00000463	Data extraction	South-eastern Beautiful Firetail
literature searches, see Australian_Bird_Data_Version_1_Metadata.csv	Stagonopleura	NCBITAXON	NCBITaxon:247739	Australia	GAZ	GAZ:00000463	Data extraction	Glenelg Beautiful Firetail
literature searches, see Australian_Bird_Data_Version_1_Metadata.csv	Stagonopleura	NCBITAXON	NCBITaxon:247739	Australia	GAZ	GAZ:00000463	Data extraction	Western Beautiful Firetail
literature searches, see Australian_Bird_Data_Version_1_Metadata.csv	Stagonopleura	NCBITAXON	NCBITaxon:247739	Australia	GAZ	GAZ:00000463	Data extraction	Red-eared Firetail
literature searches, see Australian_Bird_Data_Version_1_Metadata.csv	Stagonopleura	NCBITAXON	NCBITaxon:247739	Australia	GAZ	GAZ:00000463	Data extraction	Diamond Firetail
literature searches, see Australian_Bird_Data_Version_1_Metadata.csv	Emblema	NCBITAXON	NCBITaxon:247744	Australia	GAZ	GAZ:00000463	Data extraction	Painted Finch
literature searches, see Australian_Bird_Data_Version_1_Metadata.csv	Neochmia	NCBITAXON	NCBITaxon:247734	Australia	GAZ	GAZ:00000463	Data extraction	Red-browed Finch
literature searches, see Australian_Bird_Data_Version_1_Metadata.csv	Neochmia	NCBITAXON	NCBITaxon:247734	Australia	GAZ	GAZ:00000463	Data extraction	Cape York Red-browed Finch
literature searches, see Australian_Bird_Data_Version_1_Metadata.csv	Neochmia	NCBITAXON	NCBITaxon:247734	Australia	GAZ	GAZ:00000463	Data extraction	Southern Red-browed Finch
literature searches, see Australian_Bird_Data_Version_1_Metadata.csv	Neochmia	NCBITAXON	NCBITaxon:247734	Australia	GAZ	GAZ:00000463	Data extraction	Crimson Finch
literature searches, see Australian_Bird_Data_Version_1_Metadata.csv	Neochmia	NCBITAXON	NCBITaxon:247734	Australia	GAZ	GAZ:00000463	Data extraction	White-bellied Crimson Finch
literature searches, see Australian_Bird_Data_Version_1_Metadata.csv	Neochmia	NCBITAXON	NCBITaxon:247734	Australia	GAZ	GAZ:00000463	Data extraction	Black-bellied Crimson Finch
literature searches, see Australian_Bird_Data_Version_1_Metadata.csv	Neochmia	NCBITAXON	NCBITaxon:247734	Australia	GAZ	GAZ:00000463	Data extraction	Star Finch
literature searches, see Australian_Bird_Data_Version_1_Metadata.csv	Neochmia	NCBITAXON	NCBITaxon:247734	Australia	GAZ	GAZ:00000463	Data extraction	Cape York Star Finch
literature searches, see Australian_Bird_Data_Version_1_Metadata.csv	Neochmia	NCBITAXON	NCBITaxon:247734	Australia	GAZ	GAZ:00000463	Data extraction	Southern Star Finch
literature searches, see Australian_Bird_Data_Version_1_Metadata.csv	Neochmia	NCBITAXON	NCBITaxon:247734	Australia	GAZ	GAZ:00000463	Data extraction	Western Star Finch
literature searches, see Australian_Bird_Data_Version_1_Metadata.csv	Neochmia	NCBITAXON	NCBITaxon:247734	Australia	GAZ	GAZ:00000463	Data extraction	Plum-headed Finch
literature searches, see Australian_Bird_Data_Version_1_Metadata.csv	Poephila	NCBITAXON	NCBITaxon:40586	Australia	GAZ	GAZ:00000463	Data extraction	Masked Finch
literature searches, see Australian_Bird_Data_Version_1_Metadata.csv	Poephila	NCBITAXON	NCBITaxon:40586	Australia	GAZ	GAZ:00000463	Data extraction	Cape York Masked Finch
literature searches, see Australian_Bird_Data_Version_1_Metadata.csv	Poephila	NCBITAXON	NCBITaxon:40586	Australia	GAZ	GAZ:00000463	Data extraction	Western Masked Finch
literature searches, see Australian_Bird_Data_Version_1_Metadata.csv	Poephila	NCBITAXON	NCBITaxon:40586	Australia	GAZ	GAZ:00000463	Data extraction	Long-tailed Finch
literature searches, see Australian_Bird_Data_Version_1_Metadata.csv	Poephila	NCBITAXON	NCBITaxon:40586	Australia	GAZ	GAZ:00000463	Data extraction	Western Long-tailed Finch
literature searches, see Australian_Bird_Data_Version_1_Metadata.csv	Poephila	NCBITAXON	NCBITaxon:40586	Australia	GAZ	GAZ:00000463	Data extraction	Eastern Long-tailed Finch
literature searches, see Australian_Bird_Data_Version_1_Metadata.csv	Poephila	NCBITAXON	NCBITaxon:40586	Australia	GAZ	GAZ:00000463	Data extraction	Black-throated Finch
literature searches, see Australian_Bird_Data_Version_1_Metadata.csv	Poephila	NCBITAXON	NCBITaxon:40586	Australia	GAZ	GAZ:00000463	Data extraction	Northern Black-throated Finch
literature searches, see Australian_Bird_Data_Version_1_Metadata.csv	Poephila	NCBITAXON	NCBITaxon:40586	Australia	GAZ	GAZ:00000463	Data extraction	Southern Black-throated Finch
literature searches, see Australian_Bird_Data_Version_1_Metadata.csv	Taeniopygia	NCBITAXON	NCBITaxon:59728	Australia	GAZ	GAZ:00000463	Data extraction	Zebra Finch
literature searches, see Australian_Bird_Data_Version_1_Metadata.csv	Taeniopygia	NCBITAXON	NCBITaxon:59728	Australia	GAZ	GAZ:00000463	Data extraction	Australian Zebra Finch
literature searches, see Australian_Bird_Data_Version_1_Metadata.csv	Taeniopygia	NCBITAXON	NCBITaxon:59728	Australia	GAZ	GAZ:00000463	Data extraction	Double-barred Finch
literature searches, see Australian_Bird_Data_Version_1_Metadata.csv	Taeniopygia	NCBITAXON	NCBITaxon:59728	Australia	GAZ	GAZ:00000463	Data extraction	Western Double-barred Finch
literature searches, see Australian_Bird_Data_Version_1_Metadata.csv	Taeniopygia	NCBITAXON	NCBITaxon:59728	Australia	GAZ	GAZ:00000463	Data extraction	Eastern Double-barred Finch
literature searches, see Australian_Bird_Data_Version_1_Metadata.csv	Erythrura	NCBITAXON	NCBITaxon:44315	Australia	GAZ	GAZ:00000463	Data extraction	Blue-faced Parrot-Finch
literature searches, see Australian_Bird_Data_Version_1_Metadata.csv	Erythrura	NCBITAXON	NCBITaxon:44315	Australia	GAZ	GAZ:00000463	Data extraction	Australian Blue-faced Parrot-Finch
literature searches, see Australian_Bird_Data_Version_1_Metadata.csv	Chloebia	NCBITAXON		Australia	GAZ	GAZ:00000463	Data extraction	Gouldian Finch
literature searches, see Australian_Bird_Data_Version_1_Metadata.csv	Passer	NCBITAXON	NCBITaxon:9159	Australia	GAZ	GAZ:00000463	Data extraction	House Sparrow
literature searches, see Australian_Bird_Data_Version_1_Metadata.csv	Passer	NCBITAXON	NCBITaxon:9159	Australia	GAZ	GAZ:00000463	Data extraction	European House Sparrow
literature searches, see Australian_Bird_Data_Version_1_Metadata.csv	Passer	NCBITAXON	NCBITaxon:9159	Australia	GAZ	GAZ:00000463	Data extraction	Eurasian Tree Sparrow
literature searches, see Australian_Bird_Data_Version_1_Metadata.csv	Dendronanthus	NCBITAXON	NCBITaxon:1603857	Australia	GAZ	GAZ:00000463	Data extraction	Forest Wagtail
literature searches, see Australian_Bird_Data_Version_1_Metadata.csv	Anthus	NCBITAXON	NCBITaxon:36257	Australia	GAZ	GAZ:00000463	Data extraction	Pechora Pipit
literature searches, see Australian_Bird_Data_Version_1_Metadata.csv	Anthus	NCBITAXON	NCBITaxon:36257	Australia	GAZ	GAZ:00000463	Data extraction	Red-throated Pipit
literature searches, see Australian_Bird_Data_Version_1_Metadata.csv	Anthus	NCBITAXON	NCBITaxon:36257	Australia	GAZ	GAZ:00000463	Data extraction	Australasian Pipit
literature searches, see Australian_Bird_Data_Version_1_Metadata.csv	Anthus	NCBITAXON	NCBITaxon:36257	Australia	GAZ	GAZ:00000463	Data extraction	Central Australian Pipit
literature searches, see Australian_Bird_Data_Version_1_Metadata.csv	Anthus	NCBITAXON	NCBITaxon:36257	Australia	GAZ	GAZ:00000463	Data extraction	South-western Australian Pipit
literature searches, see Australian_Bird_Data_Version_1_Metadata.csv	Anthus	NCBITAXON	NCBITaxon:36257	Australia	GAZ	GAZ:00000463	Data extraction	Tasmanian Australian Pipit
literature searches, see Australian_Bird_Data_Version_1_Metadata.csv	Anthus	NCBITAXON	NCBITaxon:36257	Australia	GAZ	GAZ:00000463	Data extraction	Northern Australian Pipit
literature searches, see Australian_Bird_Data_Version_1_Metadata.csv	Motacilla	NCBITAXON	NCBITaxon:45806	Australia	GAZ	GAZ:00000463	Data extraction	Yellow Wagtail
literature searches, see Australian_Bird_Data_Version_1_Metadata.csv	Motacilla	NCBITAXON	NCBITaxon:45806	Australia	GAZ	GAZ:00000463	Data extraction	East Siberian Yellow Wagtail
literature searches, see Australian_Bird_Data_Version_1_Metadata.csv	Motacilla	NCBITAXON	NCBITaxon:45806	Australia	GAZ	GAZ:00000463	Data extraction	Siberian Yellow Wagtail
literature searches, see Australian_Bird_Data_Version_1_Metadata.csv	Motacilla	NCBITAXON	NCBITaxon:45806	Australia	GAZ	GAZ:00000463	Data extraction	Grey Wagtail
literature searches, see Australian_Bird_Data_Version_1_Metadata.csv	Motacilla	NCBITAXON	NCBITaxon:45806	Australia	GAZ	GAZ:00000463	Data extraction	Citrine Wagtail
literature searches, see Australian_Bird_Data_Version_1_Metadata.csv	Motacilla	NCBITAXON	NCBITaxon:45806	Australia	GAZ	GAZ:00000463	Data extraction	White Wagtail
literature searches, see Australian_Bird_Data_Version_1_Metadata.csv	Motacilla	NCBITAXON	NCBITaxon:45806	Australia	GAZ	GAZ:00000463	Data extraction	Central Asian White Wagtail
literature searches, see Australian_Bird_Data_Version_1_Metadata.csv	Motacilla	NCBITAXON	NCBITaxon:45806	Australia	GAZ	GAZ:00000463	Data extraction	Southern White Wagtail
literature searches, see Australian_Bird_Data_Version_1_Metadata.csv	Motacilla	NCBITAXON	NCBITaxon:45806	Australia	GAZ	GAZ:00000463	Data extraction	Eastern White Wagtail
literature searches, see Australian_Bird_Data_Version_1_Metadata.csv	Fringilla	NCBITAXON	NCBITaxon:36254	Australia	GAZ	GAZ:00000463	Data extraction	Common Chaffinch
literature searches, see Australian_Bird_Data_Version_1_Metadata.csv	Emberiza	NCBITAXON	NCBITaxon:30424	Australia	GAZ	GAZ:00000463	Data extraction	Yellowhammer
literature searches, see Australian_Bird_Data_Version_1_Metadata.csv	Fringilla	NCBITAXON	NCBITaxon:36254	Australia	GAZ	GAZ:00000463	Data extraction	European Common Chaffinch
literature searches, see Australian_Bird_Data_Version_1_Metadata.csv	Emberiza	NCBITAXON	NCBITaxon:30424	Australia	GAZ	GAZ:00000463	Data extraction	European Yellowhammer
literature searches, see Australian_Bird_Data_Version_1_Metadata.csv	Chloris	NCBITAXON	NCBITaxon:66011	Australia	GAZ	GAZ:00000463	Data extraction	Common Greenfinch
literature searches, see Australian_Bird_Data_Version_1_Metadata.csv	Acanthis	NCBITAXON	NCBITaxon:37604	Australia	GAZ	GAZ:00000463	Data extraction	Common Redpoll
literature searches, see Australian_Bird_Data_Version_1_Metadata.csv	Acanthis	NCBITAXON	NCBITaxon:37604	Australia	GAZ	GAZ:00000463	Data extraction	European Common Redpoll
literature searches, see Australian_Bird_Data_Version_1_Metadata.csv	Carduelis	NCBITAXON	NCBITaxon:36252	Australia	GAZ	GAZ:00000463	Data extraction	European Goldfinch
literature searches, see Australian_Bird_Data_Version_1_Metadata.csv	Carduelis	NCBITAXON	NCBITaxon:36252	Australia	GAZ	GAZ:00000463	Data extraction	British European Goldfinch
literature searches, see Australian_Bird_Data_Version_1_Metadata.csv	Mirafra	NCBITAXON	NCBITaxon:215311	Australia	GAZ	GAZ:00000463	Data extraction	Horsfield Bushlark
literature searches, see Australian_Bird_Data_Version_1_Metadata.csv	Mirafra	NCBITAXON	NCBITaxon:215311	Australia	GAZ	GAZ:00000463	Data extraction	Wet Tropics Horsfield Bushlark
literature searches, see Australian_Bird_Data_Version_1_Metadata.csv	Mirafra	NCBITAXON	NCBITaxon:215311	Australia	GAZ	GAZ:00000463	Data extraction	Kimberley Horsfield Bushlark
literature searches, see Australian_Bird_Data_Version_1_Metadata.csv	Mirafra	NCBITAXON	NCBITaxon:215311	Australia	GAZ	GAZ:00000463	Data extraction	Dampierland Horsfield Bushlark
literature searches, see Australian_Bird_Data_Version_1_Metadata.csv	Mirafra	NCBITAXON	NCBITaxon:215311	Australia	GAZ	GAZ:00000463	Data extraction	Eastern Horsfield Bushlark
literature searches, see Australian_Bird_Data_Version_1_Metadata.csv	Mirafra	NCBITAXON	NCBITaxon:215311	Australia	GAZ	GAZ:00000463	Data extraction	Tiwi Islands Horsfield Bushlark
literature searches, see Australian_Bird_Data_Version_1_Metadata.csv	Mirafra	NCBITAXON	NCBITaxon:215311	Australia	GAZ	GAZ:00000463	Data extraction	Western Queensland Horsfield Bushlark
literature searches, see Australian_Bird_Data_Version_1_Metadata.csv	Mirafra	NCBITAXON	NCBITaxon:215311	Australia	GAZ	GAZ:00000463	Data extraction	South Australian Horsfield Bushlark
literature searches, see Australian_Bird_Data_Version_1_Metadata.csv	Mirafra	NCBITAXON	NCBITaxon:215311	Australia	GAZ	GAZ:00000463	Data extraction	Top End Horsfield Bushlark
literature searches, see Australian_Bird_Data_Version_1_Metadata.csv	Mirafra	NCBITAXON	NCBITaxon:215311	Australia	GAZ	GAZ:00000463	Data extraction	Pilbara Horsfield Bushlark
literature searches, see Australian_Bird_Data_Version_1_Metadata.csv	Alauda	NCBITAXON	NCBITaxon:88111	Australia	GAZ	GAZ:00000463	Data extraction	Eurasian Skylark
literature searches, see Australian_Bird_Data_Version_1_Metadata.csv	Alauda	NCBITAXON	NCBITaxon:88111	Australia	GAZ	GAZ:00000463	Data extraction	European Eurasian Skylark
literature searches, see Australian_Bird_Data_Version_1_Metadata.csv	Cisticola	NCBITAXON	NCBITaxon:52621	Australia	GAZ	GAZ:00000463	Data extraction	Zitting Cisticola
literature searches, see Australian_Bird_Data_Version_1_Metadata.csv	Cisticola	NCBITAXON	NCBITaxon:52621	Australia	GAZ	GAZ:00000463	Data extraction	Eastern Zitting Cisticola
literature searches, see Australian_Bird_Data_Version_1_Metadata.csv	Cisticola	NCBITAXON	NCBITaxon:52621	Australia	GAZ	GAZ:00000463	Data extraction	Top End Zitting Cisticola
literature searches, see Australian_Bird_Data_Version_1_Metadata.csv	Cisticola	NCBITAXON	NCBITaxon:52621	Australia	GAZ	GAZ:00000463	Data extraction	Normanton Zitting Cisticola
literature searches, see Australian_Bird_Data_Version_1_Metadata.csv	Cisticola	NCBITAXON	NCBITaxon:52621	Australia	GAZ	GAZ:00000463	Data extraction	Golden-headed Cisticola
literature searches, see Australian_Bird_Data_Version_1_Metadata.csv	Cisticola	NCBITAXON	NCBITaxon:52621	Australia	GAZ	GAZ:00000463	Data extraction	Northern Golden-headed Cisticola
literature searches, see Australian_Bird_Data_Version_1_Metadata.csv	Cisticola	NCBITAXON	NCBITaxon:52621	Australia	GAZ	GAZ:00000463	Data extraction	North-eastern Golden-headed Cisticola
literature searches, see Australian_Bird_Data_Version_1_Metadata.csv	Cisticola	NCBITAXON	NCBITaxon:52621	Australia	GAZ	GAZ:00000463	Data extraction	South-eastern Golden-headed Cisticola
literature searches, see Australian_Bird_Data_Version_1_Metadata.csv	Cisticola	NCBITAXON	NCBITaxon:52621	Australia	GAZ	GAZ:00000463	Data extraction	North-western Golden-headed Cisticola
literature searches, see Australian_Bird_Data_Version_1_Metadata.csv	Locustella	NCBITAXON	NCBITaxon:68487	Australia	GAZ	GAZ:00000463	Data extraction	Pallas Grasshopper-Warbler
literature searches, see Australian_Bird_Data_Version_1_Metadata.csv	Locustella	NCBITAXON	NCBITaxon:68487	Australia	GAZ	GAZ:00000463	Data extraction	Middendorff Grasshopper-Warbler
literature searches, see Australian_Bird_Data_Version_1_Metadata.csv	Cincloramphus	NCBITAXON	NCBITaxon:237417	Australia	GAZ	GAZ:00000463	Data extraction	Brown Songlark
literature searches, see Australian_Bird_Data_Version_1_Metadata.csv	Cincloramphus	NCBITAXON	NCBITaxon:237417	Australia	GAZ	GAZ:00000463	Data extraction	Rufous Songlark
literature searches, see Australian_Bird_Data_Version_1_Metadata.csv	Cincloramphus	NCBITAXON	NCBITaxon:237417	Australia	GAZ	GAZ:00000463	Data extraction	Tawny Grassbird
literature searches, see Australian_Bird_Data_Version_1_Metadata.csv	Cincloramphus	NCBITAXON	NCBITaxon:237417	Australia	GAZ	GAZ:00000463	Data extraction	Australian Tawny Grassbird
literature searches, see Australian_Bird_Data_Version_1_Metadata.csv	Poodytes	NCBITAXON		Australia	GAZ	GAZ:00000463	Data extraction	Little Grassbird
literature searches, see Australian_Bird_Data_Version_1_Metadata.csv	Poodytes	NCBITAXON		Australia	GAZ	GAZ:00000463	Data extraction	Eastern Little Grassbird
literature searches, see Australian_Bird_Data_Version_1_Metadata.csv	Poodytes	NCBITAXON		Australia	GAZ	GAZ:00000463	Data extraction	Tasmanian Little Grassbird
literature searches, see Australian_Bird_Data_Version_1_Metadata.csv	Poodytes	NCBITAXON		Australia	GAZ	GAZ:00000463	Data extraction	Western Little Grassbird
literature searches, see Australian_Bird_Data_Version_1_Metadata.csv	Poodytes	NCBITAXON		Australia	GAZ	GAZ:00000463	Data extraction	Spinifexbird
literature searches, see Australian_Bird_Data_Version_1_Metadata.csv	Acrocephalus	NCBITAXON	NCBITaxon:39620	Australia	GAZ	GAZ:00000463	Data extraction	Great Reed-Warbler
literature searches, see Australian_Bird_Data_Version_1_Metadata.csv	Acrocephalus	NCBITAXON	NCBITaxon:39620	Australia	GAZ	GAZ:00000463	Data extraction	Eastern Great Reed-Warbler
literature searches, see Australian_Bird_Data_Version_1_Metadata.csv	Acrocephalus	NCBITAXON	NCBITaxon:39620	Australia	GAZ	GAZ:00000463	Data extraction	Australian Reed-Warbler
literature searches, see Australian_Bird_Data_Version_1_Metadata.csv	Acrocephalus	NCBITAXON	NCBITaxon:39620	Australia	GAZ	GAZ:00000463	Data extraction	Eastern Australian Reed-Warbler
literature searches, see Australian_Bird_Data_Version_1_Metadata.csv	Acrocephalus	NCBITAXON	NCBITaxon:39620	Australia	GAZ	GAZ:00000463	Data extraction	Western Australian Reed-Warbler
literature searches, see Australian_Bird_Data_Version_1_Metadata.csv	Cheramoeca	NCBITAXON	NCBITaxon:317114	Australia	GAZ	GAZ:00000463	Data extraction	White-backed Swallow
literature searches, see Australian_Bird_Data_Version_1_Metadata.csv	Delichon	NCBITAXON	NCBITaxon:88115	Australia	GAZ	GAZ:00000463	Data extraction	Asian House Martin
literature searches, see Australian_Bird_Data_Version_1_Metadata.csv	Delichon	NCBITAXON	NCBITaxon:88115	Australia	GAZ	GAZ:00000463	Data extraction	Eastern Asian House Martin
literature searches, see Australian_Bird_Data_Version_1_Metadata.csv	Petrochelidon	NCBITAXON	NCBITaxon:72883	Australia	GAZ	GAZ:00000463	Data extraction	Fairy Martin
literature searches, see Australian_Bird_Data_Version_1_Metadata.csv	Petrochelidon	NCBITAXON	NCBITaxon:72883	Australia	GAZ	GAZ:00000463	Data extraction	Tree Martin
literature searches, see Australian_Bird_Data_Version_1_Metadata.csv	Petrochelidon	NCBITAXON	NCBITaxon:72883	Australia	GAZ	GAZ:00000463	Data extraction	Mainland Tree Martin
literature searches, see Australian_Bird_Data_Version_1_Metadata.csv	Petrochelidon	NCBITAXON	NCBITaxon:72883	Australia	GAZ	GAZ:00000463	Data extraction	Tasmanian Tree Martin
literature searches, see Australian_Bird_Data_Version_1_Metadata.csv	Cecropis	NCBITAXON	NCBITaxon:69504	Australia	GAZ	GAZ:00000463	Data extraction	Red-rumped Swallow
literature searches, see Australian_Bird_Data_Version_1_Metadata.csv	Cecropis	NCBITAXON	NCBITaxon:69504	Australia	GAZ	GAZ:00000463	Data extraction	Eastern Red-rumped Swallow
literature searches, see Australian_Bird_Data_Version_1_Metadata.csv	Hirundo	NCBITAXON	NCBITaxon:43149	Australia	GAZ	GAZ:00000463	Data extraction	Welcome Swallow
literature searches, see Australian_Bird_Data_Version_1_Metadata.csv	Hirundo	NCBITAXON	NCBITaxon:43149	Australia	GAZ	GAZ:00000463	Data extraction	Western Welcome Swallow
literature searches, see Australian_Bird_Data_Version_1_Metadata.csv	Hirundo	NCBITAXON	NCBITaxon:43149	Australia	GAZ	GAZ:00000463	Data extraction	Eastern Welcome Swallow
literature searches, see Australian_Bird_Data_Version_1_Metadata.csv	Hirundo	NCBITAXON	NCBITaxon:43149	Australia	GAZ	GAZ:00000463	Data extraction	Barn Swallow
literature searches, see Australian_Bird_Data_Version_1_Metadata.csv	Hirundo	NCBITAXON	NCBITaxon:43149	Australia	GAZ	GAZ:00000463	Data extraction	Eastern Barn Swallow
literature searches, see Australian_Bird_Data_Version_1_Metadata.csv	Pycnonotus	NCBITAXON	NCBITaxon:125282	Australia	GAZ	GAZ:00000463	Data extraction	Red-whiskered Bulbul
literature searches, see Australian_Bird_Data_Version_1_Metadata.csv	Pycnonotus	NCBITAXON	NCBITaxon:125282	Australia	GAZ	GAZ:00000463	Data extraction	Chinese Red-whiskered Bulbul
literature searches, see Australian_Bird_Data_Version_1_Metadata.csv	Phylloscopus	NCBITAXON	NCBITaxon:9181	Australia	GAZ	GAZ:00000463	Data extraction	Dusky Warbler
literature searches, see Australian_Bird_Data_Version_1_Metadata.csv	Sericercus	NCBITAXON		Australia	GAZ	GAZ:00000463	Data extraction	Arctic Warbler
literature searches, see Australian_Bird_Data_Version_1_Metadata.csv	Zosterops	NCBITAXON	NCBITaxon:36298	Australia	GAZ	GAZ:00000463	Data extraction	Christmas Island White-eye
literature searches, see Australian_Bird_Data_Version_1_Metadata.csv	Zosterops	NCBITAXON	NCBITaxon:36298	Australia	GAZ	GAZ:00000463	Data extraction	Ashy-bellied White-eye
literature searches, see Australian_Bird_Data_Version_1_Metadata.csv	Zosterops	NCBITAXON	NCBITaxon:36298	Australia	GAZ	GAZ:00000463	Data extraction	Arafura Ashy-bellied White-eye
literature searches, see Australian_Bird_Data_Version_1_Metadata.csv	Zosterops	NCBITAXON	NCBITaxon:36298	Australia	GAZ	GAZ:00000463	Data extraction	Yellow White-eye
literature searches, see Australian_Bird_Data_Version_1_Metadata.csv	Zosterops	NCBITAXON	NCBITaxon:36298	Australia	GAZ	GAZ:00000463	Data extraction	Western Yellow White-eye
literature searches, see Australian_Bird_Data_Version_1_Metadata.csv	Zosterops	NCBITAXON	NCBITaxon:36298	Australia	GAZ	GAZ:00000463	Data extraction	Northern Yellow White-eye
literature searches, see Australian_Bird_Data_Version_1_Metadata.csv	Zosterops	NCBITAXON	NCBITaxon:36298	Australia	GAZ	GAZ:00000463	Data extraction	Silvereye
literature searches, see Australian_Bird_Data_Version_1_Metadata.csv	Zosterops	NCBITAXON	NCBITaxon:36298	Australia	GAZ	GAZ:00000463	Data extraction	Great Barrier Reef Silvereye
literature searches, see Australian_Bird_Data_Version_1_Metadata.csv	Zosterops	NCBITAXON	NCBITaxon:36298	Australia	GAZ	GAZ:00000463	Data extraction	South-western Silvereye
literature searches, see Australian_Bird_Data_Version_1_Metadata.csv	Zosterops	NCBITAXON	NCBITaxon:36298	Australia	GAZ	GAZ:00000463	Data extraction	Eastern Silvereye
literature searches, see Australian_Bird_Data_Version_1_Metadata.csv	Zosterops	NCBITAXON	NCBITaxon:36298	Australia	GAZ	GAZ:00000463	Data extraction	Tasmanian Silvereye
literature searches, see Australian_Bird_Data_Version_1_Metadata.csv	Zosterops	NCBITAXON	NCBITaxon:36298	Australia	GAZ	GAZ:00000463	Data extraction	King Island Silvereye
literature searches, see Australian_Bird_Data_Version_1_Metadata.csv	Zosterops	NCBITAXON	NCBITaxon:36298	Australia	GAZ	GAZ:00000463	Data extraction	South Australian Silvereye
literature searches, see Australian_Bird_Data_Version_1_Metadata.csv	Zosterops	NCBITAXON	NCBITaxon:36298	Australia	GAZ	GAZ:00000463	Data extraction	Lord Howe Silvereye
literature searches, see Australian_Bird_Data_Version_1_Metadata.csv	Zosterops	NCBITAXON	NCBITaxon:36298	Australia	GAZ	GAZ:00000463	Data extraction	North-eastern Silvereye
literature searches, see Australian_Bird_Data_Version_1_Metadata.csv	Zosterops	NCBITAXON	NCBITaxon:36298	Australia	GAZ	GAZ:00000463	Data extraction	South-eastern Silvereye
literature searches, see Australian_Bird_Data_Version_1_Metadata.csv	Zosterops	NCBITAXON	NCBITaxon:36298	Australia	GAZ	GAZ:00000463	Data extraction	White-chested White-eye
literature searches, see Australian_Bird_Data_Version_1_Metadata.csv	Zosterops	NCBITAXON	NCBITaxon:36298	Australia	GAZ	GAZ:00000463	Data extraction	Slender-billed White-eye
literature searches, see Australian_Bird_Data_Version_1_Metadata.csv	Zosterops	NCBITAXON	NCBITaxon:36298	Australia	GAZ	GAZ:00000463	Data extraction	Robust White-eye
literature searches, see Australian_Bird_Data_Version_1_Metadata.csv	Sturnus	NCBITAXON	NCBITaxon:9171	Australia	GAZ	GAZ:00000463	Data extraction	Common Starling
literature searches, see Australian_Bird_Data_Version_1_Metadata.csv	Sturnus	NCBITAXON	NCBITaxon:9171	Australia	GAZ	GAZ:00000463	Data extraction	European Common Starling
literature searches, see Australian_Bird_Data_Version_1_Metadata.csv	Pastor	NCBITAXON		Australia	GAZ	GAZ:00000463	Data extraction	Rosy Starling
literature searches, see Australian_Bird_Data_Version_1_Metadata.csv	Agrospar	NCBITAXON		Australia	GAZ	GAZ:00000463	Data extraction	Purple-backed Starling
literature searches, see Australian_Bird_Data_Version_1_Metadata.csv	Agrospar	NCBITAXON		Australia	GAZ	GAZ:00000463	Data extraction	Chestnut-cheeked Starling
literature searches, see Australian_Bird_Data_Version_1_Metadata.csv	Acridotheres	NCBITAXON	NCBITaxon:245037	Australia	GAZ	GAZ:00000463	Data extraction	Common Myna
literature searches, see Australian_Bird_Data_Version_1_Metadata.csv	Acridotheres	NCBITAXON	NCBITaxon:245037	Australia	GAZ	GAZ:00000463	Data extraction	Indian Common Myna
literature searches, see Australian_Bird_Data_Version_1_Metadata.csv	Aplonis	NCBITAXON	NCBITaxon:245045	Australia	GAZ	GAZ:00000463	Data extraction	Metallic Starling
literature searches, see Australian_Bird_Data_Version_1_Metadata.csv	Aplonis	NCBITAXON	NCBITaxon:245045	Australia	GAZ	GAZ:00000463	Data extraction	Torresian Metallic Starling
literature searches, see Australian_Bird_Data_Version_1_Metadata.csv	Aplonis	NCBITAXON	NCBITaxon:245045	Australia	GAZ	GAZ:00000463	Data extraction	Singing Starling
literature searches, see Australian_Bird_Data_Version_1_Metadata.csv	Aplonis	NCBITAXON	NCBITaxon:245045	Australia	GAZ	GAZ:00000463	Data extraction	Tasman Starling
literature searches, see Australian_Bird_Data_Version_1_Metadata.csv	Aplonis	NCBITAXON	NCBITaxon:245045	Australia	GAZ	GAZ:00000463	Data extraction	Norfolk Island Tasman Starling
literature searches, see Australian_Bird_Data_Version_1_Metadata.csv	Aplonis	NCBITAXON	NCBITaxon:245045	Australia	GAZ	GAZ:00000463	Data extraction	Lord Howe Tasman Starling
literature searches, see Australian_Bird_Data_Version_1_Metadata.csv	Muscicapa	NCBITAXON	NCBITaxon:69507	Australia	GAZ	GAZ:00000463	Data extraction	Grey-streaked Flycatcher
literature searches, see Australian_Bird_Data_Version_1_Metadata.csv	Muscicapa	NCBITAXON	NCBITaxon:69507	Australia	GAZ	GAZ:00000463	Data extraction	Dark-sided Flycatcher
literature searches, see Australian_Bird_Data_Version_1_Metadata.csv	Muscicapa	NCBITAXON	NCBITaxon:69507	Australia	GAZ	GAZ:00000463	Data extraction	Asian Brown Flycatcher
literature searches, see Australian_Bird_Data_Version_1_Metadata.csv	Cyanoptila	NCBITAXON	NCBITaxon:125285	Australia	GAZ	GAZ:00000463	Data extraction	Blue-and-White Flycatcher
literature searches, see Australian_Bird_Data_Version_1_Metadata.csv	Cyanoptila	NCBITAXON	NCBITaxon:125285	Australia	GAZ	GAZ:00000463	Data extraction	Eastern Blue-and-White Flycatcher
literature searches, see Australian_Bird_Data_Version_1_Metadata.csv	Ficedula	NCBITAXON	NCBITaxon:36292	Australia	GAZ	GAZ:00000463	Data extraction	Mugimaki Flycatcher
literature searches, see Australian_Bird_Data_Version_1_Metadata.csv	Ficedula	NCBITAXON	NCBITaxon:36292	Australia	GAZ	GAZ:00000463	Data extraction	Narcissus Flycatcher
literature searches, see Australian_Bird_Data_Version_1_Metadata.csv	Ficedula	NCBITAXON	NCBITaxon:36292	Australia	GAZ	GAZ:00000463	Data extraction	Eastern Narcissus Flycatcher
literature searches, see Australian_Bird_Data_Version_1_Metadata.csv	Monticola	NCBITAXON	NCBITaxon:1508190	Australia	GAZ	GAZ:00000463	Data extraction	Blue Rock-Thrush
literature searches, see Australian_Bird_Data_Version_1_Metadata.csv	Monticola	NCBITAXON	NCBITaxon:1508190	Australia	GAZ	GAZ:00000463	Data extraction	Eastern Blue Rock-Thrush
literature searches, see Australian_Bird_Data_Version_1_Metadata.csv	Luscinia	NCBITAXON	NCBITaxon:52791	Australia	GAZ	GAZ:00000463	Data extraction	Siberian Blue Robin
literature searches, see Australian_Bird_Data_Version_1_Metadata.csv	Oenanthe	NCBITAXON	NCBITaxon:245059	Australia	GAZ	GAZ:00000463	Data extraction	Isabelline Wheatear
literature searches, see Australian_Bird_Data_Version_1_Metadata.csv	Zoothera	NCBITAXON	NCBITaxon:36287	Australia	GAZ	GAZ:00000463	Data extraction	Bassian Thrush
literature searches, see Australian_Bird_Data_Version_1_Metadata.csv	Zoothera	NCBITAXON	NCBITaxon:36287	Australia	GAZ	GAZ:00000463	Data extraction	Wet Tropics Bassian Thrush
literature searches, see Australian_Bird_Data_Version_1_Metadata.csv	Zoothera	NCBITAXON	NCBITaxon:36287	Australia	GAZ	GAZ:00000463	Data extraction	South Australian Bassian Thrush
literature searches, see Australian_Bird_Data_Version_1_Metadata.csv	Zoothera	NCBITAXON	NCBITaxon:36287	Australia	GAZ	GAZ:00000463	Data extraction	South-eastern Bassian Thrush
literature searches, see Australian_Bird_Data_Version_1_Metadata.csv	Zoothera	NCBITAXON	NCBITaxon:36287	Australia	GAZ	GAZ:00000463	Data extraction	Russet-tailed Thrush
literature searches, see Australian_Bird_Data_Version_1_Metadata.csv	Zoothera	NCBITAXON	NCBITaxon:36287	Australia	GAZ	GAZ:00000463	Data extraction	Australian Russet-tailed Thrush
literature searches, see Australian_Bird_Data_Version_1_Metadata.csv	Geokichla	NCBITAXON		Australia	GAZ	GAZ:00000463	Data extraction	Siberian Thrush
literature searches, see Australian_Bird_Data_Version_1_Metadata.csv	Geokichla	NCBITAXON		Australia	GAZ	GAZ:00000463	Data extraction	Eastern Siberian Thrush
literature searches, see Australian_Bird_Data_Version_1_Metadata.csv	Turdus	NCBITAXON	NCBITaxon:9186	Australia	GAZ	GAZ:00000463	Data extraction	Song Thrush
literature searches, see Australian_Bird_Data_Version_1_Metadata.csv	Turdus	NCBITAXON	NCBITaxon:9186	Australia	GAZ	GAZ:00000463	Data extraction	European Song Thrush
literature searches, see Australian_Bird_Data_Version_1_Metadata.csv	Turdus	NCBITAXON	NCBITaxon:9186	Australia	GAZ	GAZ:00000463	Data extraction	Common Blackbird
literature searches, see Australian_Bird_Data_Version_1_Metadata.csv	Turdus	NCBITAXON	NCBITaxon:9186	Australia	GAZ	GAZ:00000463	Data extraction	European Common Blackbird
literature searches, see Australian_Bird_Data_Version_1_Metadata.csv	Turdus	NCBITAXON	NCBITaxon:9186	Australia	GAZ	GAZ:00000463	Data extraction	Eyebrowed Thrush
literature searches, see Australian_Bird_Data_Version_1_Metadata.csv	Turdus	NCBITAXON	NCBITaxon:9186	Australia	GAZ	GAZ:00000463	Data extraction	Island Thrush
literature searches, see Australian_Bird_Data_Version_1_Metadata.csv	Turdus	NCBITAXON	NCBITaxon:9186	Australia	GAZ	GAZ:00000463	Data extraction	Christmas Island Thrush
literature searches, see Australian_Bird_Data_Version_1_Metadata.csv	Turdus	NCBITAXON	NCBITaxon:9186	Australia	GAZ	GAZ:00000463	Data extraction	Norfolk Island Thrush
literature searches, see Australian_Bird_Data_Version_1_Metadata.csv	Turdus	NCBITAXON	NCBITaxon:9186	Australia	GAZ	GAZ:00000463	Data extraction	Lord Howe Thrush
literature searches, see Australian_Bird_Data_Version_1_Metadata.csv	Anser	NCBITAXON	NCBITaxon:8842	Australia	GAZ	GAZ:00000463	Data extraction	Greylag Goose
literature searches, see Australian_Bird_Data_Version_1_Metadata.csv	Anser	NCBITAXON	NCBITaxon:8842	Australia	GAZ	GAZ:00000463	Data extraction	Domestic Greylag Goose
literature searches, see Australian_Bird_Data_Version_1_Metadata.csv	Cairina	NCBITAXON	NCBITaxon:8854	Australia	GAZ	GAZ:00000463	Data extraction	Muscovy Duck
literature searches, see Australian_Bird_Data_Version_1_Metadata.csv	Anas	NCBITAXON	NCBITaxon:8835	Australia	GAZ	GAZ:00000463	Data extraction	Sunda Teal
literature searches, see Australian_Bird_Data_Version_1_Metadata.csv	Alectoris	NCBITAXON	NCBITaxon:9077	Australia	GAZ	GAZ:00000463	Data extraction	Chukar partridge
literature searches, see Australian_Bird_Data_Version_1_Metadata.csv	Gallicolumba	NCBITAXON	NCBITaxon:187119	Australia	GAZ	GAZ:00000463	Data extraction	Norfolk Island Ground-Dove
literature searches, see Australian_Bird_Data_Version_1_Metadata.csv	Caloenas	NCBITAXON	NCBITaxon:187105	Australia	GAZ	GAZ:00000463	Data extraction	Nicobar pigeon
literature searches, see Australian_Bird_Data_Version_1_Metadata.csv	Ptilinopus	NCBITAXON	NCBITaxon:115696	Australia	GAZ	GAZ:00000463	Data extraction	Wallace Fruit-Dove
literature searches, see Australian_Bird_Data_Version_1_Metadata.csv	Ducula	NCBITAXON	NCBITaxon:115625	Australia	GAZ	GAZ:00000463	Data extraction	Pied Imperial-Pigeon
literature searches, see Australian_Bird_Data_Version_1_Metadata.csv	Ducula	NCBITAXON	NCBITaxon:115625	Australia	GAZ	GAZ:00000463	Data extraction	Indonesian Pied Imperial-Pigeon
literature searches, see Australian_Bird_Data_Version_1_Metadata.csv	Aerodramus	NCBITAXON	NCBITaxon:46474	Australia	GAZ	GAZ:00000463	Data extraction	Black-nest Swiftlet
literature searches, see Australian_Bird_Data_Version_1_Metadata.csv	Aerodramus	NCBITAXON	NCBITaxon:46474	Australia	GAZ	GAZ:00000463	Data extraction	Edible-nest Swiftlet
literature searches, see Australian_Bird_Data_Version_1_Metadata.csv	Gallirallus	NCBITAXON	NCBITaxon:9124	Australia	GAZ	GAZ:00000463	Data extraction	Weka
literature searches, see Australian_Bird_Data_Version_1_Metadata.csv	Gallirallus	NCBITAXON	NCBITaxon:9124	Australia	GAZ	GAZ:00000463	Data extraction	Stewart Island Weka
literature searches, see Australian_Bird_Data_Version_1_Metadata.csv	Pluvialis	NCBITAXON	NCBITaxon:171272	Australia	GAZ	GAZ:00000463	Data extraction	Eurasian Golden Plover
literature searches, see Australian_Bird_Data_Version_1_Metadata.csv	Numenius	NCBITAXON	NCBITaxon:32638	Australia	GAZ	GAZ:00000463	Data extraction	Bristle-thighed Curlew
literature searches, see Australian_Bird_Data_Version_1_Metadata.csv	Calidris	NCBITAXON	NCBITaxon:8918	Australia	GAZ	GAZ:00000463	Data extraction	Western Sandpiper
literature searches, see Australian_Bird_Data_Version_1_Metadata.csv	Sterna	NCBITAXON	NCBITaxon:70608	Australia	GAZ	GAZ:00000463	Data extraction	Kerguelen Tern
literature searches, see Australian_Bird_Data_Version_1_Metadata.csv	Eudyptes	NCBITAXON	NCBITaxon:9235	Australia	GAZ	GAZ:00000463	Data extraction	South American Southern Rockhopper Penguin
literature searches, see Australian_Bird_Data_Version_1_Metadata.csv	Pterodroma	NCBITAXON	NCBITaxon:37063	Australia	GAZ	GAZ:00000463	Data extraction	Round Island Petrel
literature searches, see Australian_Bird_Data_Version_1_Metadata.csv	Leucocarbo	NCBITAXON	NCBITaxon:1523025	Australia	GAZ	GAZ:00000463	Data extraction	Kerguelen Islands Imperial Shag
literature searches, see Australian_Bird_Data_Version_1_Metadata.csv	Butastur	NCBITAXON	NCBITaxon:335206	Australia	GAZ	GAZ:00000463	Data extraction	White-eyed Buzzard
literature searches, see Australian_Bird_Data_Version_1_Metadata.csv	Psittacula	NCBITAXON	NCBITaxon:9227	Australia	GAZ	GAZ:00000463	Data extraction	Ring-necked Parakeet
literature searches, see Australian_Bird_Data_Version_1_Metadata.csv	Drymodes	NCBITAXON	NCBITaxon:626377	Australia	GAZ	GAZ:00000463	Data extraction	Roper River Scrub-robin
literature searches, see Australian_Bird_Data_Version_1_Metadata.csv	Arses	NCBITAXON	NCBITaxon:338443	Australia	GAZ	GAZ:00000463	Data extraction	Papuan Frilled Monarch
literature searches, see Australian_Bird_Data_Version_1_Metadata.csv	Hirundo	NCBITAXON	NCBITaxon:43149	Australia	GAZ	GAZ:00000463	Data extraction	Pacific Swallow
literature searches, see Australian_Bird_Data_Version_1_Metadata.csv	Pycnonotus	NCBITAXON	NCBITaxon:125282	Australia	GAZ	GAZ:00000463	Data extraction	Red-vented Bulbul
literature searches, see Australian_Bird_Data_Version_1_Metadata.csv	Ploceus	NCBITAXON	NCBITaxon:135447	Australia	GAZ	GAZ:00000463	Data extraction	Asian Golden Weaver
literature searches, see Australian_Bird_Data_Version_1_Metadata.csv	Euplectes	NCBITAXON	NCBITaxon:187428	Australia	GAZ	GAZ:00000463	Data extraction	White-winged Widowbird
literature searches, see Australian_Bird_Data_Version_1_Metadata.csv	Euplectes	NCBITAXON	NCBITaxon:187428	Australia	GAZ	GAZ:00000463	Data extraction	Red Bishop
literature searches, see Australian_Bird_Data_Version_1_Metadata.csv	Lonchura	NCBITAXON	NCBITaxon:40156	Australia	GAZ	GAZ:00000463	Data extraction	Black-headed Munia
literature searches, see Australian_Bird_Data_Version_1_Metadata.csv	Lonchura	NCBITAXON	NCBITaxon:40156	Australia	GAZ	GAZ:00000463	Data extraction	Streak-headed Munia
literature searches, see Australian_Bird_Data_Version_1_Metadata.csv	Motacilla	NCBITAXON	NCBITaxon:45806	Australia	GAZ	GAZ:00000463	Data extraction	Alaskan Yellow Wagtail
literature searches, see Australian_Bird_Data_Version_1_Metadata.csv	Motacilla	NCBITAXON	NCBITaxon:45806	Australia	GAZ	GAZ:00000463	Data extraction	Mongolian White Wagtail
