# Supplementary material for: Biological, ecological, conservation and legal information for all species and subspecies of Australian bird
Source: Sci Data. 2015 Nov 10;2:150061. doi: 10.1038/sdata.2015.61 (PMC4640137; doi:10.1038/sdata.2015.61)
Supplement: Supplementary file 1 [file sdata201561-isa1.zip › a_assay_Franklin.txt]

Sample Name	Protocol REF	Assay Name	Raw Data File	Comment [Data Repository]	Comment [Data Record Accession]	Comment [Data Record URI]
Ostrich	Data Curation	Ostrich	Australian_Bird_Data_Version_1.xlsx	figshare	doi:10.6084/m9.figshare.1499292	http://dx.doi.org/10.6084/m9.figshare.1499292
Eastern Ostrich	Data Curation	Eastern Ostrich	Australian_Bird_Data_Version_1.xlsx	figshare	doi:10.6084/m9.figshare.1499292	http://dx.doi.org/10.6084/m9.figshare.1499292
Southern Cassowary	Data Curation	Southern Cassowary	Australian_Bird_Data_Version_1.xlsx	figshare	doi:10.6084/m9.figshare.1499292	http://dx.doi.org/10.6084/m9.figshare.1499292
Australian Southern Cassowary	Data Curation	Australian Southern Cassowary	Australian_Bird_Data_Version_1.xlsx	figshare	doi:10.6084/m9.figshare.1499292	http://dx.doi.org/10.6084/m9.figshare.1499292
Emu	Data Curation	Emu	Australian_Bird_Data_Version_1.xlsx	figshare	doi:10.6084/m9.figshare.1499292	http://dx.doi.org/10.6084/m9.figshare.1499292
Tasmanian Emu	Data Curation	Tasmanian Emu	Australian_Bird_Data_Version_1.xlsx	figshare	doi:10.6084/m9.figshare.1499292	http://dx.doi.org/10.6084/m9.figshare.1499292
Mainland Emu	Data Curation	Mainland Emu	Australian_Bird_Data_Version_1.xlsx	figshare	doi:10.6084/m9.figshare.1499292	http://dx.doi.org/10.6084/m9.figshare.1499292
King Island Emu	Data Curation	King Island Emu	Australian_Bird_Data_Version_1.xlsx	figshare	doi:10.6084/m9.figshare.1499292	http://dx.doi.org/10.6084/m9.figshare.1499292
Kangaroo Island Emu	Data Curation	Kangaroo Island Emu	Australian_Bird_Data_Version_1.xlsx	figshare	doi:10.6084/m9.figshare.1499292	http://dx.doi.org/10.6084/m9.figshare.1499292
Magpie Goose	Data Curation	Magpie Goose	Australian_Bird_Data_Version_1.xlsx	figshare	doi:10.6084/m9.figshare.1499292	http://dx.doi.org/10.6084/m9.figshare.1499292
Spotted Whistling-Duck	Data Curation	Spotted Whistling-Duck	Australian_Bird_Data_Version_1.xlsx	figshare	doi:10.6084/m9.figshare.1499292	http://dx.doi.org/10.6084/m9.figshare.1499292
Plumed Whistling-Duck	Data Curation	Plumed Whistling-Duck	Australian_Bird_Data_Version_1.xlsx	figshare	doi:10.6084/m9.figshare.1499292	http://dx.doi.org/10.6084/m9.figshare.1499292
Wandering Whistling-Duck	Data Curation	Wandering Whistling-Duck	Australian_Bird_Data_Version_1.xlsx	figshare	doi:10.6084/m9.figshare.1499292	http://dx.doi.org/10.6084/m9.figshare.1499292
Torresian Wandering Whistling-Duck	Data Curation	Torresian Wandering Whistling-Duck	Australian_Bird_Data_Version_1.xlsx	figshare	doi:10.6084/m9.figshare.1499292	http://dx.doi.org/10.6084/m9.figshare.1499292
Blue-billed Duck	Data Curation	Blue-billed Duck	Australian_Bird_Data_Version_1.xlsx	figshare	doi:10.6084/m9.figshare.1499292	http://dx.doi.org/10.6084/m9.figshare.1499292
Pink-eared Duck	Data Curation	Pink-eared Duck	Australian_Bird_Data_Version_1.xlsx	figshare	doi:10.6084/m9.figshare.1499292	http://dx.doi.org/10.6084/m9.figshare.1499292
Cape Barren Goose	Data Curation	Cape Barren Goose	Australian_Bird_Data_Version_1.xlsx	figshare	doi:10.6084/m9.figshare.1499292	http://dx.doi.org/10.6084/m9.figshare.1499292
Eastern Cape Barren Goose	Data Curation	Eastern Cape Barren Goose	Australian_Bird_Data_Version_1.xlsx	figshare	doi:10.6084/m9.figshare.1499292	http://dx.doi.org/10.6084/m9.figshare.1499292
Recherche Cape Barren Goose	Data Curation	Recherche Cape Barren Goose	Australian_Bird_Data_Version_1.xlsx	figshare	doi:10.6084/m9.figshare.1499292	http://dx.doi.org/10.6084/m9.figshare.1499292
Black Swan	Data Curation	Black Swan	Australian_Bird_Data_Version_1.xlsx	figshare	doi:10.6084/m9.figshare.1499292	http://dx.doi.org/10.6084/m9.figshare.1499292
Mute Swan	Data Curation	Mute Swan	Australian_Bird_Data_Version_1.xlsx	figshare	doi:10.6084/m9.figshare.1499292	http://dx.doi.org/10.6084/m9.figshare.1499292
Canada Goose	Data Curation	Canada Goose	Australian_Bird_Data_Version_1.xlsx	figshare	doi:10.6084/m9.figshare.1499292	http://dx.doi.org/10.6084/m9.figshare.1499292
Eastern Canada Goose	Data Curation	Eastern Canada Goose	Australian_Bird_Data_Version_1.xlsx	figshare	doi:10.6084/m9.figshare.1499292	http://dx.doi.org/10.6084/m9.figshare.1499292
Radjah Shelduck	Data Curation	Radjah Shelduck	Australian_Bird_Data_Version_1.xlsx	figshare	doi:10.6084/m9.figshare.1499292	http://dx.doi.org/10.6084/m9.figshare.1499292
Torresian Radjah Shelduck	Data Curation	Torresian Radjah Shelduck	Australian_Bird_Data_Version_1.xlsx	figshare	doi:10.6084/m9.figshare.1499292	http://dx.doi.org/10.6084/m9.figshare.1499292
Australian Shelduck	Data Curation	Australian Shelduck	Australian_Bird_Data_Version_1.xlsx	figshare	doi:10.6084/m9.figshare.1499292	http://dx.doi.org/10.6084/m9.figshare.1499292
Paradise Shelduck	Data Curation	Paradise Shelduck	Australian_Bird_Data_Version_1.xlsx	figshare	doi:10.6084/m9.figshare.1499292	http://dx.doi.org/10.6084/m9.figshare.1499292
Hardhead	Data Curation	Hardhead	Australian_Bird_Data_Version_1.xlsx	figshare	doi:10.6084/m9.figshare.1499292	http://dx.doi.org/10.6084/m9.figshare.1499292
Garganey	Data Curation	Garganey	Australian_Bird_Data_Version_1.xlsx	figshare	doi:10.6084/m9.figshare.1499292	http://dx.doi.org/10.6084/m9.figshare.1499292
Australasian Shoveler	Data Curation	Australasian Shoveler	Australian_Bird_Data_Version_1.xlsx	figshare	doi:10.6084/m9.figshare.1499292	http://dx.doi.org/10.6084/m9.figshare.1499292
Australian Shoveller	Data Curation	Australian Shoveller	Australian_Bird_Data_Version_1.xlsx	figshare	doi:10.6084/m9.figshare.1499292	http://dx.doi.org/10.6084/m9.figshare.1499292
Northern Shoveler	Data Curation	Northern Shoveler	Australian_Bird_Data_Version_1.xlsx	figshare	doi:10.6084/m9.figshare.1499292	http://dx.doi.org/10.6084/m9.figshare.1499292
Eurasian Wigeon	Data Curation	Eurasian Wigeon	Australian_Bird_Data_Version_1.xlsx	figshare	doi:10.6084/m9.figshare.1499292	http://dx.doi.org/10.6084/m9.figshare.1499292
Pacific Black Duck	Data Curation	Pacific Black Duck	Australian_Bird_Data_Version_1.xlsx	figshare	doi:10.6084/m9.figshare.1499292	http://dx.doi.org/10.6084/m9.figshare.1499292
Northern Mallard	Data Curation	Northern Mallard	Australian_Bird_Data_Version_1.xlsx	figshare	doi:10.6084/m9.figshare.1499292	http://dx.doi.org/10.6084/m9.figshare.1499292
Grey Teal	Data Curation	Grey Teal	Australian_Bird_Data_Version_1.xlsx	figshare	doi:10.6084/m9.figshare.1499292	http://dx.doi.org/10.6084/m9.figshare.1499292
Chestnut Teal	Data Curation	Chestnut Teal	Australian_Bird_Data_Version_1.xlsx	figshare	doi:10.6084/m9.figshare.1499292	http://dx.doi.org/10.6084/m9.figshare.1499292
Northern Pintail	Data Curation	Northern Pintail	Australian_Bird_Data_Version_1.xlsx	figshare	doi:10.6084/m9.figshare.1499292	http://dx.doi.org/10.6084/m9.figshare.1499292
Common Teal	Data Curation	Common Teal	Australian_Bird_Data_Version_1.xlsx	figshare	doi:10.6084/m9.figshare.1499292	http://dx.doi.org/10.6084/m9.figshare.1499292
Eurasian Common Teal	Data Curation	Eurasian Common Teal	Australian_Bird_Data_Version_1.xlsx	figshare	doi:10.6084/m9.figshare.1499292	http://dx.doi.org/10.6084/m9.figshare.1499292
Freckled Duck	Data Curation	Freckled Duck	Australian_Bird_Data_Version_1.xlsx	figshare	doi:10.6084/m9.figshare.1499292	http://dx.doi.org/10.6084/m9.figshare.1499292
Musk Duck	Data Curation	Musk Duck	Australian_Bird_Data_Version_1.xlsx	figshare	doi:10.6084/m9.figshare.1499292	http://dx.doi.org/10.6084/m9.figshare.1499292
Australian Wood Duck	Data Curation	Australian Wood Duck	Australian_Bird_Data_Version_1.xlsx	figshare	doi:10.6084/m9.figshare.1499292	http://dx.doi.org/10.6084/m9.figshare.1499292
Cotton Pygmy-goose	Data Curation	Cotton Pygmy-goose	Australian_Bird_Data_Version_1.xlsx	figshare	doi:10.6084/m9.figshare.1499292	http://dx.doi.org/10.6084/m9.figshare.1499292
Australian Cotton Pygmy-goose	Data Curation	Australian Cotton Pygmy-goose	Australian_Bird_Data_Version_1.xlsx	figshare	doi:10.6084/m9.figshare.1499292	http://dx.doi.org/10.6084/m9.figshare.1499292
Green Pygmy-goose	Data Curation	Green Pygmy-goose	Australian_Bird_Data_Version_1.xlsx	figshare	doi:10.6084/m9.figshare.1499292	http://dx.doi.org/10.6084/m9.figshare.1499292
Australian Brush-turkey	Data Curation	Australian Brush-turkey	Australian_Bird_Data_Version_1.xlsx	figshare	doi:10.6084/m9.figshare.1499292	http://dx.doi.org/10.6084/m9.figshare.1499292
Southern Australian Brush-turkey	Data Curation	Southern Australian Brush-turkey	Australian_Bird_Data_Version_1.xlsx	figshare	doi:10.6084/m9.figshare.1499292	http://dx.doi.org/10.6084/m9.figshare.1499292
Cape York Australian Brush-turkey	Data Curation	Cape York Australian Brush-turkey	Australian_Bird_Data_Version_1.xlsx	figshare	doi:10.6084/m9.figshare.1499292	http://dx.doi.org/10.6084/m9.figshare.1499292
Malleefowl	Data Curation	Malleefowl	Australian_Bird_Data_Version_1.xlsx	figshare	doi:10.6084/m9.figshare.1499292	http://dx.doi.org/10.6084/m9.figshare.1499292
Orange-footed Scrubfowl	Data Curation	Orange-footed Scrubfowl	Australian_Bird_Data_Version_1.xlsx	figshare	doi:10.6084/m9.figshare.1499292	http://dx.doi.org/10.6084/m9.figshare.1499292
Southern Queensland Orange-footed Scrubfowl	Data Curation	Southern Queensland Orange-footed Scrubfowl	Australian_Bird_Data_Version_1.xlsx	figshare	doi:10.6084/m9.figshare.1499292	http://dx.doi.org/10.6084/m9.figshare.1499292
Papuan Orange-footed Scrubfowl	Data Curation	Papuan Orange-footed Scrubfowl	Australian_Bird_Data_Version_1.xlsx	figshare	doi:10.6084/m9.figshare.1499292	http://dx.doi.org/10.6084/m9.figshare.1499292
Western Orange-footed Scrubfowl	Data Curation	Western Orange-footed Scrubfowl	Australian_Bird_Data_Version_1.xlsx	figshare	doi:10.6084/m9.figshare.1499292	http://dx.doi.org/10.6084/m9.figshare.1499292
Cape York Orange-footed Scrubfowl	Data Curation	Cape York Orange-footed Scrubfowl	Australian_Bird_Data_Version_1.xlsx	figshare	doi:10.6084/m9.figshare.1499292	http://dx.doi.org/10.6084/m9.figshare.1499292
Helmeted Guineafowl	Data Curation	Helmeted Guineafowl	Australian_Bird_Data_Version_1.xlsx	figshare	doi:10.6084/m9.figshare.1499292	http://dx.doi.org/10.6084/m9.figshare.1499292
California Quail	Data Curation	California Quail	Australian_Bird_Data_Version_1.xlsx	figshare	doi:10.6084/m9.figshare.1499292	http://dx.doi.org/10.6084/m9.figshare.1499292
Western California Quail	Data Curation	Western California Quail	Australian_Bird_Data_Version_1.xlsx	figshare	doi:10.6084/m9.figshare.1499292	http://dx.doi.org/10.6084/m9.figshare.1499292
Indian Peafowl	Data Curation	Indian Peafowl	Australian_Bird_Data_Version_1.xlsx	figshare	doi:10.6084/m9.figshare.1499292	http://dx.doi.org/10.6084/m9.figshare.1499292
Stubble Quail	Data Curation	Stubble Quail	Australian_Bird_Data_Version_1.xlsx	figshare	doi:10.6084/m9.figshare.1499292	http://dx.doi.org/10.6084/m9.figshare.1499292
Brown Quail	Data Curation	Brown Quail	Australian_Bird_Data_Version_1.xlsx	figshare	doi:10.6084/m9.figshare.1499292	http://dx.doi.org/10.6084/m9.figshare.1499292
Mainland Brown Quail	Data Curation	Mainland Brown Quail	Australian_Bird_Data_Version_1.xlsx	figshare	doi:10.6084/m9.figshare.1499292	http://dx.doi.org/10.6084/m9.figshare.1499292
Tasmanian Brown Quail	Data Curation	Tasmanian Brown Quail	Australian_Bird_Data_Version_1.xlsx	figshare	doi:10.6084/m9.figshare.1499292	http://dx.doi.org/10.6084/m9.figshare.1499292
King Quail	Data Curation	King Quail	Australian_Bird_Data_Version_1.xlsx	figshare	doi:10.6084/m9.figshare.1499292	http://dx.doi.org/10.6084/m9.figshare.1499292
Western King Quail	Data Curation	Western King Quail	Australian_Bird_Data_Version_1.xlsx	figshare	doi:10.6084/m9.figshare.1499292	http://dx.doi.org/10.6084/m9.figshare.1499292
Eastern King Quail	Data Curation	Eastern King Quail	Australian_Bird_Data_Version_1.xlsx	figshare	doi:10.6084/m9.figshare.1499292	http://dx.doi.org/10.6084/m9.figshare.1499292
Red Junglefowl	Data Curation	Red Junglefowl	Australian_Bird_Data_Version_1.xlsx	figshare	doi:10.6084/m9.figshare.1499292	http://dx.doi.org/10.6084/m9.figshare.1499292
Green Junglefowl	Data Curation	Green Junglefowl	Australian_Bird_Data_Version_1.xlsx	figshare	doi:10.6084/m9.figshare.1499292	http://dx.doi.org/10.6084/m9.figshare.1499292
Common Pheasant	Data Curation	Common Pheasant	Australian_Bird_Data_Version_1.xlsx	figshare	doi:10.6084/m9.figshare.1499292	http://dx.doi.org/10.6084/m9.figshare.1499292
Wild Turkey	Data Curation	Wild Turkey	Australian_Bird_Data_Version_1.xlsx	figshare	doi:10.6084/m9.figshare.1499292	http://dx.doi.org/10.6084/m9.figshare.1499292
South Mexican Wild Turkey	Data Curation	South Mexican Wild Turkey	Australian_Bird_Data_Version_1.xlsx	figshare	doi:10.6084/m9.figshare.1499292	http://dx.doi.org/10.6084/m9.figshare.1499292
Greater Flamingo	Data Curation	Greater Flamingo	Australian_Bird_Data_Version_1.xlsx	figshare	doi:10.6084/m9.figshare.1499292	http://dx.doi.org/10.6084/m9.figshare.1499292
Little Grebe	Data Curation	Little Grebe	Australian_Bird_Data_Version_1.xlsx	figshare	doi:10.6084/m9.figshare.1499292	http://dx.doi.org/10.6084/m9.figshare.1499292
Australasian Grebe	Data Curation	Australasian Grebe	Australian_Bird_Data_Version_1.xlsx	figshare	doi:10.6084/m9.figshare.1499292	http://dx.doi.org/10.6084/m9.figshare.1499292
Australian Grebe	Data Curation	Australian Grebe	Australian_Bird_Data_Version_1.xlsx	figshare	doi:10.6084/m9.figshare.1499292	http://dx.doi.org/10.6084/m9.figshare.1499292
Hoary-headed Grebe	Data Curation	Hoary-headed Grebe	Australian_Bird_Data_Version_1.xlsx	figshare	doi:10.6084/m9.figshare.1499292	http://dx.doi.org/10.6084/m9.figshare.1499292
Great Crested Grebe	Data Curation	Great Crested Grebe	Australian_Bird_Data_Version_1.xlsx	figshare	doi:10.6084/m9.figshare.1499292	http://dx.doi.org/10.6084/m9.figshare.1499292
Australian Great Crested Grebe	Data Curation	Australian Great Crested Grebe	Australian_Bird_Data_Version_1.xlsx	figshare	doi:10.6084/m9.figshare.1499292	http://dx.doi.org/10.6084/m9.figshare.1499292
Rock Dove	Data Curation	Rock Dove	Australian_Bird_Data_Version_1.xlsx	figshare	doi:10.6084/m9.figshare.1499292	http://dx.doi.org/10.6084/m9.figshare.1499292
Common Rock Dove	Data Curation	Common Rock Dove	Australian_Bird_Data_Version_1.xlsx	figshare	doi:10.6084/m9.figshare.1499292	http://dx.doi.org/10.6084/m9.figshare.1499292
White-throated Pigeon	Data Curation	White-throated Pigeon	Australian_Bird_Data_Version_1.xlsx	figshare	doi:10.6084/m9.figshare.1499292	http://dx.doi.org/10.6084/m9.figshare.1499292
Lord Howe White-throated Pigeon	Data Curation	Lord Howe White-throated Pigeon	Australian_Bird_Data_Version_1.xlsx	figshare	doi:10.6084/m9.figshare.1499292	http://dx.doi.org/10.6084/m9.figshare.1499292
White-headed Pigeon	Data Curation	White-headed Pigeon	Australian_Bird_Data_Version_1.xlsx	figshare	doi:10.6084/m9.figshare.1499292	http://dx.doi.org/10.6084/m9.figshare.1499292
Barbary Dove	Data Curation	Barbary Dove	Australian_Bird_Data_Version_1.xlsx	figshare	doi:10.6084/m9.figshare.1499292	http://dx.doi.org/10.6084/m9.figshare.1499292
Red Collared-Dove	Data Curation	Red Collared-Dove	Australian_Bird_Data_Version_1.xlsx	figshare	doi:10.6084/m9.figshare.1499292	http://dx.doi.org/10.6084/m9.figshare.1499292
Eastern Red Collared-Dove	Data Curation	Eastern Red Collared-Dove	Australian_Bird_Data_Version_1.xlsx	figshare	doi:10.6084/m9.figshare.1499292	http://dx.doi.org/10.6084/m9.figshare.1499292
Spotted Dove	Data Curation	Spotted Dove	Australian_Bird_Data_Version_1.xlsx	figshare	doi:10.6084/m9.figshare.1499292	http://dx.doi.org/10.6084/m9.figshare.1499292
Eastern Asian Spotted Dove	Data Curation	Eastern Asian Spotted Dove	Australian_Bird_Data_Version_1.xlsx	figshare	doi:10.6084/m9.figshare.1499292	http://dx.doi.org/10.6084/m9.figshare.1499292
Southern Asian Spotted Dove	Data Curation	Southern Asian Spotted Dove	Australian_Bird_Data_Version_1.xlsx	figshare	doi:10.6084/m9.figshare.1499292	http://dx.doi.org/10.6084/m9.figshare.1499292
Laughing Dove	Data Curation	Laughing Dove	Australian_Bird_Data_Version_1.xlsx	figshare	doi:10.6084/m9.figshare.1499292	http://dx.doi.org/10.6084/m9.figshare.1499292
African Laughing Dove	Data Curation	African Laughing Dove	Australian_Bird_Data_Version_1.xlsx	figshare	doi:10.6084/m9.figshare.1499292	http://dx.doi.org/10.6084/m9.figshare.1499292
Brown Cuckoo-Dove	Data Curation	Brown Cuckoo-Dove	Australian_Bird_Data_Version_1.xlsx	figshare	doi:10.6084/m9.figshare.1499292	http://dx.doi.org/10.6084/m9.figshare.1499292
Southern Brown Cuckoo-Dove	Data Curation	Southern Brown Cuckoo-Dove	Australian_Bird_Data_Version_1.xlsx	figshare	doi:10.6084/m9.figshare.1499292	http://dx.doi.org/10.6084/m9.figshare.1499292
Cape York Brown Cuckoo-Dove	Data Curation	Cape York Brown Cuckoo-Dove	Australian_Bird_Data_Version_1.xlsx	figshare	doi:10.6084/m9.figshare.1499292	http://dx.doi.org/10.6084/m9.figshare.1499292
Wet Tropics Brown Cuckoo-Dove	Data Curation	Wet Tropics Brown Cuckoo-Dove	Australian_Bird_Data_Version_1.xlsx	figshare	doi:10.6084/m9.figshare.1499292	http://dx.doi.org/10.6084/m9.figshare.1499292
Wonga Pigeon	Data Curation	Wonga Pigeon	Australian_Bird_Data_Version_1.xlsx	figshare	doi:10.6084/m9.figshare.1499292	http://dx.doi.org/10.6084/m9.figshare.1499292
Chestnut-quilled Rock-Pigeon	Data Curation	Chestnut-quilled Rock-Pigeon	Australian_Bird_Data_Version_1.xlsx	figshare	doi:10.6084/m9.figshare.1499292	http://dx.doi.org/10.6084/m9.figshare.1499292
White-quilled Rock-Pigeon	Data Curation	White-quilled Rock-Pigeon	Australian_Bird_Data_Version_1.xlsx	figshare	doi:10.6084/m9.figshare.1499292	http://dx.doi.org/10.6084/m9.figshare.1499292
Western White-quilled Rock-Pigeon	Data Curation	Western White-quilled Rock-Pigeon	Australian_Bird_Data_Version_1.xlsx	figshare	doi:10.6084/m9.figshare.1499292	http://dx.doi.org/10.6084/m9.figshare.1499292
Stokes Range White-quilled Rock-Pigeon	Data Curation	Stokes Range White-quilled Rock-Pigeon	Australian_Bird_Data_Version_1.xlsx	figshare	doi:10.6084/m9.figshare.1499292	http://dx.doi.org/10.6084/m9.figshare.1499292
Pilbara Spinifex Pigeon	Data Curation	Pilbara Spinifex Pigeon	Australian_Bird_Data_Version_1.xlsx	figshare	doi:10.6084/m9.figshare.1499292	http://dx.doi.org/10.6084/m9.figshare.1499292
White-bellied Spinifex Pigeon	Data Curation	White-bellied Spinifex Pigeon	Australian_Bird_Data_Version_1.xlsx	figshare	doi:10.6084/m9.figshare.1499292	http://dx.doi.org/10.6084/m9.figshare.1499292
Eastern White-bellied Spinifex Pigeon	Data Curation	Eastern White-bellied Spinifex Pigeon	Australian_Bird_Data_Version_1.xlsx	figshare	doi:10.6084/m9.figshare.1499292	http://dx.doi.org/10.6084/m9.figshare.1499292
North-western White-bellied Spinifex Pigeon	Data Curation	North-western White-bellied Spinifex Pigeon	Australian_Bird_Data_Version_1.xlsx	figshare	doi:10.6084/m9.figshare.1499292	http://dx.doi.org/10.6084/m9.figshare.1499292
Squatter Pigeon	Data Curation	Squatter Pigeon	Australian_Bird_Data_Version_1.xlsx	figshare	doi:10.6084/m9.figshare.1499292	http://dx.doi.org/10.6084/m9.figshare.1499292
Northern Squatter Pigeon	Data Curation	Northern Squatter Pigeon	Australian_Bird_Data_Version_1.xlsx	figshare	doi:10.6084/m9.figshare.1499292	http://dx.doi.org/10.6084/m9.figshare.1499292
Southern Squatter Pigeon	Data Curation	Southern Squatter Pigeon	Australian_Bird_Data_Version_1.xlsx	figshare	doi:10.6084/m9.figshare.1499292	http://dx.doi.org/10.6084/m9.figshare.1499292
Partridge Pigeon	Data Curation	Partridge Pigeon	Australian_Bird_Data_Version_1.xlsx	figshare	doi:10.6084/m9.figshare.1499292	http://dx.doi.org/10.6084/m9.figshare.1499292
Western Partridge Pigeon	Data Curation	Western Partridge Pigeon	Australian_Bird_Data_Version_1.xlsx	figshare	doi:10.6084/m9.figshare.1499292	http://dx.doi.org/10.6084/m9.figshare.1499292
Eastern Partridge Pigeon	Data Curation	Eastern Partridge Pigeon	Australian_Bird_Data_Version_1.xlsx	figshare	doi:10.6084/m9.figshare.1499292	http://dx.doi.org/10.6084/m9.figshare.1499292
Common Bronzewing	Data Curation	Common Bronzewing	Australian_Bird_Data_Version_1.xlsx	figshare	doi:10.6084/m9.figshare.1499292	http://dx.doi.org/10.6084/m9.figshare.1499292
Brush Bronzewing	Data Curation	Brush Bronzewing	Australian_Bird_Data_Version_1.xlsx	figshare	doi:10.6084/m9.figshare.1499292	http://dx.doi.org/10.6084/m9.figshare.1499292
Eastern Brush Bronzewing	Data Curation	Eastern Brush Bronzewing	Australian_Bird_Data_Version_1.xlsx	figshare	doi:10.6084/m9.figshare.1499292	http://dx.doi.org/10.6084/m9.figshare.1499292
Western Brush Bronzewing	Data Curation	Western Brush Bronzewing	Australian_Bird_Data_Version_1.xlsx	figshare	doi:10.6084/m9.figshare.1499292	http://dx.doi.org/10.6084/m9.figshare.1499292
Flock Bronzewing	Data Curation	Flock Bronzewing	Australian_Bird_Data_Version_1.xlsx	figshare	doi:10.6084/m9.figshare.1499292	http://dx.doi.org/10.6084/m9.figshare.1499292
Crested Pigeon	Data Curation	Crested Pigeon	Australian_Bird_Data_Version_1.xlsx	figshare	doi:10.6084/m9.figshare.1499292	http://dx.doi.org/10.6084/m9.figshare.1499292
Eastern Crested Pigeon	Data Curation	Eastern Crested Pigeon	Australian_Bird_Data_Version_1.xlsx	figshare	doi:10.6084/m9.figshare.1499292	http://dx.doi.org/10.6084/m9.figshare.1499292
Western Crested Pigeon	Data Curation	Western Crested Pigeon	Australian_Bird_Data_Version_1.xlsx	figshare	doi:10.6084/m9.figshare.1499292	http://dx.doi.org/10.6084/m9.figshare.1499292
Diamond Dove	Data Curation	Diamond Dove	Australian_Bird_Data_Version_1.xlsx	figshare	doi:10.6084/m9.figshare.1499292	http://dx.doi.org/10.6084/m9.figshare.1499292
Peaceful Dove	Data Curation	Peaceful Dove	Australian_Bird_Data_Version_1.xlsx	figshare	doi:10.6084/m9.figshare.1499292	http://dx.doi.org/10.6084/m9.figshare.1499292
Pilbara Peaceful Dove	Data Curation	Pilbara Peaceful Dove	Australian_Bird_Data_Version_1.xlsx	figshare	doi:10.6084/m9.figshare.1499292	http://dx.doi.org/10.6084/m9.figshare.1499292
Papuan Peaceful Dove	Data Curation	Papuan Peaceful Dove	Australian_Bird_Data_Version_1.xlsx	figshare	doi:10.6084/m9.figshare.1499292	http://dx.doi.org/10.6084/m9.figshare.1499292
Eastern Peaceful Dove	Data Curation	Eastern Peaceful Dove	Australian_Bird_Data_Version_1.xlsx	figshare	doi:10.6084/m9.figshare.1499292	http://dx.doi.org/10.6084/m9.figshare.1499292
Bar-shouldered Dove	Data Curation	Bar-shouldered Dove	Australian_Bird_Data_Version_1.xlsx	figshare	doi:10.6084/m9.figshare.1499292	http://dx.doi.org/10.6084/m9.figshare.1499292
Pilbara Bar-shouldered Dove	Data Curation	Pilbara Bar-shouldered Dove	Australian_Bird_Data_Version_1.xlsx	figshare	doi:10.6084/m9.figshare.1499292	http://dx.doi.org/10.6084/m9.figshare.1499292
Eastern Bar-shouldered Dove	Data Curation	Eastern Bar-shouldered Dove	Australian_Bird_Data_Version_1.xlsx	figshare	doi:10.6084/m9.figshare.1499292	http://dx.doi.org/10.6084/m9.figshare.1499292
Northern Bar-shouldered Dove	Data Curation	Northern Bar-shouldered Dove	Australian_Bird_Data_Version_1.xlsx	figshare	doi:10.6084/m9.figshare.1499292	http://dx.doi.org/10.6084/m9.figshare.1499292
Brown-capped Emerald Dove	Data Curation	Brown-capped Emerald Dove	Australian_Bird_Data_Version_1.xlsx	figshare	doi:10.6084/m9.figshare.1499292	http://dx.doi.org/10.6084/m9.figshare.1499292
Eastern Brown-capped Emerald Dove	Data Curation	Eastern Brown-capped Emerald Dove	Australian_Bird_Data_Version_1.xlsx	figshare	doi:10.6084/m9.figshare.1499292	http://dx.doi.org/10.6084/m9.figshare.1499292
North-western Brown-capped Emerald Dove	Data Curation	North-western Brown-capped Emerald Dove	Australian_Bird_Data_Version_1.xlsx	figshare	doi:10.6084/m9.figshare.1499292	http://dx.doi.org/10.6084/m9.figshare.1499292
Grey-capped Emerald Dove	Data Curation	Grey-capped Emerald Dove	Australian_Bird_Data_Version_1.xlsx	figshare	doi:10.6084/m9.figshare.1499292	http://dx.doi.org/10.6084/m9.figshare.1499292
Christmas Island Grey-capped Emerald Dove	Data Curation	Christmas Island Grey-capped Emerald Dove	Australian_Bird_Data_Version_1.xlsx	figshare	doi:10.6084/m9.figshare.1499292	http://dx.doi.org/10.6084/m9.figshare.1499292
Blue-tailed Imperial-Pigeon	Data Curation	Blue-tailed Imperial-Pigeon	Australian_Bird_Data_Version_1.xlsx	figshare	doi:10.6084/m9.figshare.1499292	http://dx.doi.org/10.6084/m9.figshare.1499292
Christmas Island Imperial-Pigeon	Data Curation	Christmas Island Imperial-Pigeon	Australian_Bird_Data_Version_1.xlsx	figshare	doi:10.6084/m9.figshare.1499292	http://dx.doi.org/10.6084/m9.figshare.1499292
Collared Imperial-Pigeon	Data Curation	Collared Imperial-Pigeon	Australian_Bird_Data_Version_1.xlsx	figshare	doi:10.6084/m9.figshare.1499292	http://dx.doi.org/10.6084/m9.figshare.1499292
Papuan Collared Imperial-Pigeon	Data Curation	Papuan Collared Imperial-Pigeon	Australian_Bird_Data_Version_1.xlsx	figshare	doi:10.6084/m9.figshare.1499292	http://dx.doi.org/10.6084/m9.figshare.1499292
Torresian Imperial-Pigeon	Data Curation	Torresian Imperial-Pigeon	Australian_Bird_Data_Version_1.xlsx	figshare	doi:10.6084/m9.figshare.1499292	http://dx.doi.org/10.6084/m9.figshare.1499292
Banded Fruit-Dove	Data Curation	Banded Fruit-Dove	Australian_Bird_Data_Version_1.xlsx	figshare	doi:10.6084/m9.figshare.1499292	http://dx.doi.org/10.6084/m9.figshare.1499292
Wompoo Fruit-Dove	Data Curation	Wompoo Fruit-Dove	Australian_Bird_Data_Version_1.xlsx	figshare	doi:10.6084/m9.figshare.1499292	http://dx.doi.org/10.6084/m9.figshare.1499292
Cape York Wompoo Fruit-Dove	Data Curation	Cape York Wompoo Fruit-Dove	Australian_Bird_Data_Version_1.xlsx	figshare	doi:10.6084/m9.figshare.1499292	http://dx.doi.org/10.6084/m9.figshare.1499292
Wet Tropics Wompoo Fruit-Dove	Data Curation	Wet Tropics Wompoo Fruit-Dove	Australian_Bird_Data_Version_1.xlsx	figshare	doi:10.6084/m9.figshare.1499292	http://dx.doi.org/10.6084/m9.figshare.1499292
Southern Wompoo Fruit-Dove	Data Curation	Southern Wompoo Fruit-Dove	Australian_Bird_Data_Version_1.xlsx	figshare	doi:10.6084/m9.figshare.1499292	http://dx.doi.org/10.6084/m9.figshare.1499292
Superb Fruit-Dove	Data Curation	Superb Fruit-Dove	Australian_Bird_Data_Version_1.xlsx	figshare	doi:10.6084/m9.figshare.1499292	http://dx.doi.org/10.6084/m9.figshare.1499292
Torresian Superb Fruit-Dove	Data Curation	Torresian Superb Fruit-Dove	Australian_Bird_Data_Version_1.xlsx	figshare	doi:10.6084/m9.figshare.1499292	http://dx.doi.org/10.6084/m9.figshare.1499292
Rose-crowned Fruit-Dove	Data Curation	Rose-crowned Fruit-Dove	Australian_Bird_Data_Version_1.xlsx	figshare	doi:10.6084/m9.figshare.1499292	http://dx.doi.org/10.6084/m9.figshare.1499292
Western Rose-crowned Fruit-Dove	Data Curation	Western Rose-crowned Fruit-Dove	Australian_Bird_Data_Version_1.xlsx	figshare	doi:10.6084/m9.figshare.1499292	http://dx.doi.org/10.6084/m9.figshare.1499292
Eastern Rose-crowned Fruit-Dove	Data Curation	Eastern Rose-crowned Fruit-Dove	Australian_Bird_Data_Version_1.xlsx	figshare	doi:10.6084/m9.figshare.1499292	http://dx.doi.org/10.6084/m9.figshare.1499292
Orange-bellied Fruit-Dove	Data Curation	Orange-bellied Fruit-Dove	Australian_Bird_Data_Version_1.xlsx	figshare	doi:10.6084/m9.figshare.1499292	http://dx.doi.org/10.6084/m9.figshare.1499292
New Zealand Pigeon	Data Curation	New Zealand Pigeon	Australian_Bird_Data_Version_1.xlsx	figshare	doi:10.6084/m9.figshare.1499292	http://dx.doi.org/10.6084/m9.figshare.1499292
Norfolk Island New Zealand Pigeon	Data Curation	Norfolk Island New Zealand Pigeon	Australian_Bird_Data_Version_1.xlsx	figshare	doi:10.6084/m9.figshare.1499292	http://dx.doi.org/10.6084/m9.figshare.1499292
Topknot Pigeon	Data Curation	Topknot Pigeon	Australian_Bird_Data_Version_1.xlsx	figshare	doi:10.6084/m9.figshare.1499292	http://dx.doi.org/10.6084/m9.figshare.1499292
Lesser Coucal	Data Curation	Lesser Coucal	Australian_Bird_Data_Version_1.xlsx	figshare	doi:10.6084/m9.figshare.1499292	http://dx.doi.org/10.6084/m9.figshare.1499292
Pheasant Coucal	Data Curation	Pheasant Coucal	Australian_Bird_Data_Version_1.xlsx	figshare	doi:10.6084/m9.figshare.1499292	http://dx.doi.org/10.6084/m9.figshare.1499292
Northern Pheasant Coucal	Data Curation	Northern Pheasant Coucal	Australian_Bird_Data_Version_1.xlsx	figshare	doi:10.6084/m9.figshare.1499292	http://dx.doi.org/10.6084/m9.figshare.1499292
Eastern Pheasant Coucal	Data Curation	Eastern Pheasant Coucal	Australian_Bird_Data_Version_1.xlsx	figshare	doi:10.6084/m9.figshare.1499292	http://dx.doi.org/10.6084/m9.figshare.1499292
Papuan Pheasant Coucal	Data Curation	Papuan Pheasant Coucal	Australian_Bird_Data_Version_1.xlsx	figshare	doi:10.6084/m9.figshare.1499292	http://dx.doi.org/10.6084/m9.figshare.1499292
Asian Koel	Data Curation	Asian Koel	Australian_Bird_Data_Version_1.xlsx	figshare	doi:10.6084/m9.figshare.1499292	http://dx.doi.org/10.6084/m9.figshare.1499292
Eastern Koel	Data Curation	Eastern Koel	Australian_Bird_Data_Version_1.xlsx	figshare	doi:10.6084/m9.figshare.1499292	http://dx.doi.org/10.6084/m9.figshare.1499292
South-east Eastern Koel	Data Curation	South-east Eastern Koel	Australian_Bird_Data_Version_1.xlsx	figshare	doi:10.6084/m9.figshare.1499292	http://dx.doi.org/10.6084/m9.figshare.1499292
Torresian Eastern Koel	Data Curation	Torresian Eastern Koel	Australian_Bird_Data_Version_1.xlsx	figshare	doi:10.6084/m9.figshare.1499292	http://dx.doi.org/10.6084/m9.figshare.1499292
Long-tailed Cuckoo	Data Curation	Long-tailed Cuckoo	Australian_Bird_Data_Version_1.xlsx	figshare	doi:10.6084/m9.figshare.1499292	http://dx.doi.org/10.6084/m9.figshare.1499292
Channel-billed Cuckoo	Data Curation	Channel-billed Cuckoo	Australian_Bird_Data_Version_1.xlsx	figshare	doi:10.6084/m9.figshare.1499292	http://dx.doi.org/10.6084/m9.figshare.1499292
Australian Channel-billed Cuckoo	Data Curation	Australian Channel-billed Cuckoo	Australian_Bird_Data_Version_1.xlsx	figshare	doi:10.6084/m9.figshare.1499292	http://dx.doi.org/10.6084/m9.figshare.1499292
Horsfield Bronze-Cuckoo	Data Curation	Horsfield's Bronze-Cuckoo	Australian_Bird_Data_Version_1.xlsx	figshare	doi:10.6084/m9.figshare.1499292	http://dx.doi.org/10.6084/m9.figshare.1499292
Black-eared Cuckoo	Data Curation	Black-eared Cuckoo	Australian_Bird_Data_Version_1.xlsx	figshare	doi:10.6084/m9.figshare.1499292	http://dx.doi.org/10.6084/m9.figshare.1499292
Shining Bronze-Cuckoo	Data Curation	Shining Bronze-Cuckoo	Australian_Bird_Data_Version_1.xlsx	figshare	doi:10.6084/m9.figshare.1499292	http://dx.doi.org/10.6084/m9.figshare.1499292
New Zealand Shining Bronze-Cuckoo	Data Curation	New Zealand Shining Bronze-Cuckoo	Australian_Bird_Data_Version_1.xlsx	figshare	doi:10.6084/m9.figshare.1499292	http://dx.doi.org/10.6084/m9.figshare.1499292
Australian Shining Bronze-Cuckoo	Data Curation	Australian Shining Bronze-Cuckoo	Australian_Bird_Data_Version_1.xlsx	figshare	doi:10.6084/m9.figshare.1499292	http://dx.doi.org/10.6084/m9.figshare.1499292
Little Bronze-Cuckoo	Data Curation	Little Bronze-Cuckoo	Australian_Bird_Data_Version_1.xlsx	figshare	doi:10.6084/m9.figshare.1499292	http://dx.doi.org/10.6084/m9.figshare.1499292
Eastern Little Bronze-Cuckoo	Data Curation	Eastern Little Bronze-Cuckoo	Australian_Bird_Data_Version_1.xlsx	figshare	doi:10.6084/m9.figshare.1499292	http://dx.doi.org/10.6084/m9.figshare.1499292
Western Little Bronze-Cuckoo	Data Curation	Western Little Bronze-Cuckoo	Australian_Bird_Data_Version_1.xlsx	figshare	doi:10.6084/m9.figshare.1499292	http://dx.doi.org/10.6084/m9.figshare.1499292
Gould Bronze-Cuckoo	Data Curation	Gould's Bronze-Cuckoo	Australian_Bird_Data_Version_1.xlsx	figshare	doi:10.6084/m9.figshare.1499292	http://dx.doi.org/10.6084/m9.figshare.1499292
Chestnut-breasted Cuckoo	Data Curation	Chestnut-breasted Cuckoo	Australian_Bird_Data_Version_1.xlsx	figshare	doi:10.6084/m9.figshare.1499292	http://dx.doi.org/10.6084/m9.figshare.1499292
Australian Chestnut-breasted Cuckoo	Data Curation	Australian Chestnut-breasted Cuckoo	Australian_Bird_Data_Version_1.xlsx	figshare	doi:10.6084/m9.figshare.1499292	http://dx.doi.org/10.6084/m9.figshare.1499292
Fan-tailed Cuckoo	Data Curation	Fan-tailed Cuckoo	Australian_Bird_Data_Version_1.xlsx	figshare	doi:10.6084/m9.figshare.1499292	http://dx.doi.org/10.6084/m9.figshare.1499292
Australian Fan-tailed Cuckoo	Data Curation	Australian Fan-tailed Cuckoo	Australian_Bird_Data_Version_1.xlsx	figshare	doi:10.6084/m9.figshare.1499292	http://dx.doi.org/10.6084/m9.figshare.1499292
Brush Cuckoo	Data Curation	Brush Cuckoo	Australian_Bird_Data_Version_1.xlsx	figshare	doi:10.6084/m9.figshare.1499292	http://dx.doi.org/10.6084/m9.figshare.1499292
Northern Brush Cuckoo	Data Curation	Northern Brush Cuckoo	Australian_Bird_Data_Version_1.xlsx	figshare	doi:10.6084/m9.figshare.1499292	http://dx.doi.org/10.6084/m9.figshare.1499292
Southern Brush Cuckoo	Data Curation	Southern Brush Cuckoo	Australian_Bird_Data_Version_1.xlsx	figshare	doi:10.6084/m9.figshare.1499292	http://dx.doi.org/10.6084/m9.figshare.1499292
Pallid Cuckoo	Data Curation	Pallid Cuckoo	Australian_Bird_Data_Version_1.xlsx	figshare	doi:10.6084/m9.figshare.1499292	http://dx.doi.org/10.6084/m9.figshare.1499292
Large Hawk-Cuckoo	Data Curation	Large Hawk-Cuckoo	Australian_Bird_Data_Version_1.xlsx	figshare	doi:10.6084/m9.figshare.1499292	http://dx.doi.org/10.6084/m9.figshare.1499292
Oriental Cuckoo	Data Curation	Oriental Cuckoo	Australian_Bird_Data_Version_1.xlsx	figshare	doi:10.6084/m9.figshare.1499292	http://dx.doi.org/10.6084/m9.figshare.1499292
Eastern Oriental Cuckoo	Data Curation	Eastern Oriental Cuckoo	Australian_Bird_Data_Version_1.xlsx	figshare	doi:10.6084/m9.figshare.1499292	http://dx.doi.org/10.6084/m9.figshare.1499292
Australian Bustard	Data Curation	Australian Bustard	Australian_Bird_Data_Version_1.xlsx	figshare	doi:10.6084/m9.figshare.1499292	http://dx.doi.org/10.6084/m9.figshare.1499292
Marbled Frogmouth	Data Curation	Marbled Frogmouth	Australian_Bird_Data_Version_1.xlsx	figshare	doi:10.6084/m9.figshare.1499292	http://dx.doi.org/10.6084/m9.figshare.1499292
Cape York Marbled Frogmouth	Data Curation	Cape York Marbled Frogmouth	Australian_Bird_Data_Version_1.xlsx	figshare	doi:10.6084/m9.figshare.1499292	http://dx.doi.org/10.6084/m9.figshare.1499292
Plumed Frogmouth	Data Curation	Plumed Frogmouth	Australian_Bird_Data_Version_1.xlsx	figshare	doi:10.6084/m9.figshare.1499292	http://dx.doi.org/10.6084/m9.figshare.1499292
Papuan Frogmouth	Data Curation	Papuan Frogmouth	Australian_Bird_Data_Version_1.xlsx	figshare	doi:10.6084/m9.figshare.1499292	http://dx.doi.org/10.6084/m9.figshare.1499292
Southern Papuan Frogmouth	Data Curation	Southern Papuan Frogmouth	Australian_Bird_Data_Version_1.xlsx	figshare	doi:10.6084/m9.figshare.1499292	http://dx.doi.org/10.6084/m9.figshare.1499292
Cape York Papuan Frogmouth	Data Curation	Cape York Papuan Frogmouth	Australian_Bird_Data_Version_1.xlsx	figshare	doi:10.6084/m9.figshare.1499292	http://dx.doi.org/10.6084/m9.figshare.1499292
Tawny Frogmouth	Data Curation	Tawny Frogmouth	Australian_Bird_Data_Version_1.xlsx	figshare	doi:10.6084/m9.figshare.1499292	http://dx.doi.org/10.6084/m9.figshare.1499292
Western Tawny Frogmouth	Data Curation	Western Tawny Frogmouth	Australian_Bird_Data_Version_1.xlsx	figshare	doi:10.6084/m9.figshare.1499292	http://dx.doi.org/10.6084/m9.figshare.1499292
Northern Tawny Frogmouth	Data Curation	Northern Tawny Frogmouth	Australian_Bird_Data_Version_1.xlsx	figshare	doi:10.6084/m9.figshare.1499292	http://dx.doi.org/10.6084/m9.figshare.1499292
Eastern Tawny Frogmouth	Data Curation	Eastern Tawny Frogmouth	Australian_Bird_Data_Version_1.xlsx	figshare	doi:10.6084/m9.figshare.1499292	http://dx.doi.org/10.6084/m9.figshare.1499292
White-throated Nightjar	Data Curation	White-throated Nightjar	Australian_Bird_Data_Version_1.xlsx	figshare	doi:10.6084/m9.figshare.1499292	http://dx.doi.org/10.6084/m9.figshare.1499292
Grey Nightjar	Data Curation	Grey Nightjar	Australian_Bird_Data_Version_1.xlsx	figshare	doi:10.6084/m9.figshare.1499292	http://dx.doi.org/10.6084/m9.figshare.1499292
Eastern White-throated Nightjar	Data Curation	Eastern White-throated Nightjar	Australian_Bird_Data_Version_1.xlsx	figshare	doi:10.6084/m9.figshare.1499292	http://dx.doi.org/10.6084/m9.figshare.1499292
Spotted Nightjar	Data Curation	Spotted Nightjar	Australian_Bird_Data_Version_1.xlsx	figshare	doi:10.6084/m9.figshare.1499292	http://dx.doi.org/10.6084/m9.figshare.1499292
Large-tailed Nightjar	Data Curation	Large-tailed Nightjar	Australian_Bird_Data_Version_1.xlsx	figshare	doi:10.6084/m9.figshare.1499292	http://dx.doi.org/10.6084/m9.figshare.1499292
Australasian Large-tailed Nightjar	Data Curation	Australasian Large-tailed Nightjar	Australian_Bird_Data_Version_1.xlsx	figshare	doi:10.6084/m9.figshare.1499292	http://dx.doi.org/10.6084/m9.figshare.1499292
Savanna Nightjar	Data Curation	Savanna Nightjar	Australian_Bird_Data_Version_1.xlsx	figshare	doi:10.6084/m9.figshare.1499292	http://dx.doi.org/10.6084/m9.figshare.1499292
Eastern Savanna Nightjar	Data Curation	Eastern Savanna Nightjar	Australian_Bird_Data_Version_1.xlsx	figshare	doi:10.6084/m9.figshare.1499292	http://dx.doi.org/10.6084/m9.figshare.1499292
Australian Owlet-nightjar	Data Curation	Australian Owlet-nightjar	Australian_Bird_Data_Version_1.xlsx	figshare	doi:10.6084/m9.figshare.1499292	http://dx.doi.org/10.6084/m9.figshare.1499292
Mainland Australian Owlet-nightjar	Data Curation	Mainland Australian Owlet-nightjar	Australian_Bird_Data_Version_1.xlsx	figshare	doi:10.6084/m9.figshare.1499292	http://dx.doi.org/10.6084/m9.figshare.1499292
Tasmanian Australian Owlet-nightjar	Data Curation	Tasmanian Australian Owlet-nightjar	Australian_Bird_Data_Version_1.xlsx	figshare	doi:10.6084/m9.figshare.1499292	http://dx.doi.org/10.6084/m9.figshare.1499292
Papuan Spine-tailed Swift	Data Curation	Papuan Spine-tailed Swift	Australian_Bird_Data_Version_1.xlsx	figshare	doi:10.6084/m9.figshare.1499292	http://dx.doi.org/10.6084/m9.figshare.1499292
White-throated Needletail	Data Curation	White-throated Needletail	Australian_Bird_Data_Version_1.xlsx	figshare	doi:10.6084/m9.figshare.1499292	http://dx.doi.org/10.6084/m9.figshare.1499292
Eastern White-throated Needletail	Data Curation	Eastern White-throated Needletail	Australian_Bird_Data_Version_1.xlsx	figshare	doi:10.6084/m9.figshare.1499292	http://dx.doi.org/10.6084/m9.figshare.1499292
Glossy Swiftlet	Data Curation	Glossy Swiftlet	Australian_Bird_Data_Version_1.xlsx	figshare	doi:10.6084/m9.figshare.1499292	http://dx.doi.org/10.6084/m9.figshare.1499292
Christmas Island Glossy Swiftlet	Data Curation	Christmas Island Glossy Swiftlet	Australian_Bird_Data_Version_1.xlsx	figshare	doi:10.6084/m9.figshare.1499292	http://dx.doi.org/10.6084/m9.figshare.1499292
New Guinean Glossy Swiftlet	Data Curation	New Guinean Glossy Swiftlet	Australian_Bird_Data_Version_1.xlsx	figshare	doi:10.6084/m9.figshare.1499292	http://dx.doi.org/10.6084/m9.figshare.1499292
Australian Swiftlet	Data Curation	Australian Swiftlet	Australian_Bird_Data_Version_1.xlsx	figshare	doi:10.6084/m9.figshare.1499292	http://dx.doi.org/10.6084/m9.figshare.1499292
Chillagoe Australian Swiftlet	Data Curation	Chillagoe Australian Swiftlet	Australian_Bird_Data_Version_1.xlsx	figshare	doi:10.6084/m9.figshare.1499292	http://dx.doi.org/10.6084/m9.figshare.1499292
Coastal Australian Swiftlet	Data Curation	Coastal Australian Swiftlet	Australian_Bird_Data_Version_1.xlsx	figshare	doi:10.6084/m9.figshare.1499292	http://dx.doi.org/10.6084/m9.figshare.1499292
Uniform Swiftlet	Data Curation	Uniform Swiftlet	Australian_Bird_Data_Version_1.xlsx	figshare	doi:10.6084/m9.figshare.1499292	http://dx.doi.org/10.6084/m9.figshare.1499292
New Guinean Uniform Swiftlet	Data Curation	New Guinean Uniform Swiftlet	Australian_Bird_Data_Version_1.xlsx	figshare	doi:10.6084/m9.figshare.1499292	http://dx.doi.org/10.6084/m9.figshare.1499292
Fork-tailed Swift	Data Curation	Fork-tailed Swift	Australian_Bird_Data_Version_1.xlsx	figshare	doi:10.6084/m9.figshare.1499292	http://dx.doi.org/10.6084/m9.figshare.1499292
Eastern Fork-tailed Swift	Data Curation	Eastern Fork-tailed Swift	Australian_Bird_Data_Version_1.xlsx	figshare	doi:10.6084/m9.figshare.1499292	http://dx.doi.org/10.6084/m9.figshare.1499292
House Swift	Data Curation	House Swift	Australian_Bird_Data_Version_1.xlsx	figshare	doi:10.6084/m9.figshare.1499292	http://dx.doi.org/10.6084/m9.figshare.1499292
Indonesian House Swift	Data Curation	Indonesian House Swift	Australian_Bird_Data_Version_1.xlsx	figshare	doi:10.6084/m9.figshare.1499292	http://dx.doi.org/10.6084/m9.figshare.1499292
Red-necked Crake	Data Curation	Red-necked Crake	Australian_Bird_Data_Version_1.xlsx	figshare	doi:10.6084/m9.figshare.1499292	http://dx.doi.org/10.6084/m9.figshare.1499292
Red-legged Crake	Data Curation	Red-legged Crake	Australian_Bird_Data_Version_1.xlsx	figshare	doi:10.6084/m9.figshare.1499292	http://dx.doi.org/10.6084/m9.figshare.1499292
Lewin Rail	Data Curation	Lewin's Rail	Australian_Bird_Data_Version_1.xlsx	figshare	doi:10.6084/m9.figshare.1499292	http://dx.doi.org/10.6084/m9.figshare.1499292
Tasmanian Lewin Rail	Data Curation	Tasmanian Lewin's Rail	Australian_Bird_Data_Version_1.xlsx	figshare	doi:10.6084/m9.figshare.1499292	http://dx.doi.org/10.6084/m9.figshare.1499292
Western Australian Lewin Rail	Data Curation	Western Australian Lewin's Rail	Australian_Bird_Data_Version_1.xlsx	figshare	doi:10.6084/m9.figshare.1499292	http://dx.doi.org/10.6084/m9.figshare.1499292
Eastern Australian Lewin Rail	Data Curation	Eastern Australian Lewin's Rail	Australian_Bird_Data_Version_1.xlsx	figshare	doi:10.6084/m9.figshare.1499292	http://dx.doi.org/10.6084/m9.figshare.1499292
Chestnut Rail	Data Curation	Chestnut Rail	Australian_Bird_Data_Version_1.xlsx	figshare	doi:10.6084/m9.figshare.1499292	http://dx.doi.org/10.6084/m9.figshare.1499292
Australian Chestnut Rail	Data Curation	Australian Chestnut Rail	Australian_Bird_Data_Version_1.xlsx	figshare	doi:10.6084/m9.figshare.1499292	http://dx.doi.org/10.6084/m9.figshare.1499292
Lord Howe Woodhen	Data Curation	Lord Howe Woodhen	Australian_Bird_Data_Version_1.xlsx	figshare	doi:10.6084/m9.figshare.1499292	http://dx.doi.org/10.6084/m9.figshare.1499292
Buff-banded Rail	Data Curation	Buff-banded Rail	Australian_Bird_Data_Version_1.xlsx	figshare	doi:10.6084/m9.figshare.1499292	http://dx.doi.org/10.6084/m9.figshare.1499292
Cocos Keeling Buff-banded Rail	Data Curation	Cocos Keeling Buff-banded Rail	Australian_Bird_Data_Version_1.xlsx	figshare	doi:10.6084/m9.figshare.1499292	http://dx.doi.org/10.6084/m9.figshare.1499292
Macquarie Island Buff-banded Rail	Data Curation	Macquarie Island Buff-banded Rail	Australian_Bird_Data_Version_1.xlsx	figshare	doi:10.6084/m9.figshare.1499292	http://dx.doi.org/10.6084/m9.figshare.1499292
Australian Buff-banded Rail	Data Curation	Australian Buff-banded Rail	Australian_Bird_Data_Version_1.xlsx	figshare	doi:10.6084/m9.figshare.1499292	http://dx.doi.org/10.6084/m9.figshare.1499292
Corncrake	Data Curation	Corncrake	Australian_Bird_Data_Version_1.xlsx	figshare	doi:10.6084/m9.figshare.1499292	http://dx.doi.org/10.6084/m9.figshare.1499292
Australian Spotted Crake	Data Curation	Australian Spotted Crake	Australian_Bird_Data_Version_1.xlsx	figshare	doi:10.6084/m9.figshare.1499292	http://dx.doi.org/10.6084/m9.figshare.1499292
Ruddy-breasted Crake	Data Curation	Ruddy-breasted Crake	Australian_Bird_Data_Version_1.xlsx	figshare	doi:10.6084/m9.figshare.1499292	http://dx.doi.org/10.6084/m9.figshare.1499292
Eastern Ruddy-breasted Crake	Data Curation	Eastern Ruddy-breasted Crake	Australian_Bird_Data_Version_1.xlsx	figshare	doi:10.6084/m9.figshare.1499292	http://dx.doi.org/10.6084/m9.figshare.1499292
Baillon Crake	Data Curation	Baillon's Crake	Australian_Bird_Data_Version_1.xlsx	figshare	doi:10.6084/m9.figshare.1499292	http://dx.doi.org/10.6084/m9.figshare.1499292
Torresian Baillon Crake	Data Curation	Torresian Baillon's Crake	Australian_Bird_Data_Version_1.xlsx	figshare	doi:10.6084/m9.figshare.1499292	http://dx.doi.org/10.6084/m9.figshare.1499292
Spotless Crake	Data Curation	Spotless Crake	Australian_Bird_Data_Version_1.xlsx	figshare	doi:10.6084/m9.figshare.1499292	http://dx.doi.org/10.6084/m9.figshare.1499292
Australasian Spotless Crake	Data Curation	Australasian Spotless Crake	Australian_Bird_Data_Version_1.xlsx	figshare	doi:10.6084/m9.figshare.1499292	http://dx.doi.org/10.6084/m9.figshare.1499292
Pale-vented Bush-hen	Data Curation	Pale-vented Bush-hen	Australian_Bird_Data_Version_1.xlsx	figshare	doi:10.6084/m9.figshare.1499292	http://dx.doi.org/10.6084/m9.figshare.1499292
Torresian Pale-vented Bush-hen	Data Curation	Torresian Pale-vented Bush-hen	Australian_Bird_Data_Version_1.xlsx	figshare	doi:10.6084/m9.figshare.1499292	http://dx.doi.org/10.6084/m9.figshare.1499292
White-breasted Waterhen	Data Curation	White-breasted Waterhen	Australian_Bird_Data_Version_1.xlsx	figshare	doi:10.6084/m9.figshare.1499292	http://dx.doi.org/10.6084/m9.figshare.1499292
Eastern White-breasted Waterhen	Data Curation	Eastern White-breasted Waterhen	Australian_Bird_Data_Version_1.xlsx	figshare	doi:10.6084/m9.figshare.1499292	http://dx.doi.org/10.6084/m9.figshare.1499292
White-browed Crake	Data Curation	White-browed Crake	Australian_Bird_Data_Version_1.xlsx	figshare	doi:10.6084/m9.figshare.1499292	http://dx.doi.org/10.6084/m9.figshare.1499292
Watercock	Data Curation	Watercock	Australian_Bird_Data_Version_1.xlsx	figshare	doi:10.6084/m9.figshare.1499292	http://dx.doi.org/10.6084/m9.figshare.1499292
Purple Swamphen	Data Curation	Purple Swamphen	Australian_Bird_Data_Version_1.xlsx	figshare	doi:10.6084/m9.figshare.1499292	http://dx.doi.org/10.6084/m9.figshare.1499292
Western Australian Purple Swamphen	Data Curation	Western Australian Purple Swamphen	Australian_Bird_Data_Version_1.xlsx	figshare	doi:10.6084/m9.figshare.1499292	http://dx.doi.org/10.6084/m9.figshare.1499292
Australasian Purple Swamphen	Data Curation	Australasian Purple Swamphen	Australian_Bird_Data_Version_1.xlsx	figshare	doi:10.6084/m9.figshare.1499292	http://dx.doi.org/10.6084/m9.figshare.1499292
White Gallinule	Data Curation	White Gallinule	Australian_Bird_Data_Version_1.xlsx	figshare	doi:10.6084/m9.figshare.1499292	http://dx.doi.org/10.6084/m9.figshare.1499292
Common Moorhen	Data Curation	Common Moorhen	Australian_Bird_Data_Version_1.xlsx	figshare	doi:10.6084/m9.figshare.1499292	http://dx.doi.org/10.6084/m9.figshare.1499292
Dusky Moorhen	Data Curation	Dusky Moorhen	Australian_Bird_Data_Version_1.xlsx	figshare	doi:10.6084/m9.figshare.1499292	http://dx.doi.org/10.6084/m9.figshare.1499292
Australian Dusky Moorhen	Data Curation	Australian Dusky Moorhen	Australian_Bird_Data_Version_1.xlsx	figshare	doi:10.6084/m9.figshare.1499292	http://dx.doi.org/10.6084/m9.figshare.1499292
Black-tailed Native-hen	Data Curation	Black-tailed Native-hen	Australian_Bird_Data_Version_1.xlsx	figshare	doi:10.6084/m9.figshare.1499292	http://dx.doi.org/10.6084/m9.figshare.1499292
Tasmanian Native-hen	Data Curation	Tasmanian Native-hen	Australian_Bird_Data_Version_1.xlsx	figshare	doi:10.6084/m9.figshare.1499292	http://dx.doi.org/10.6084/m9.figshare.1499292
Eurasian Coot	Data Curation	Eurasian Coot	Australian_Bird_Data_Version_1.xlsx	figshare	doi:10.6084/m9.figshare.1499292	http://dx.doi.org/10.6084/m9.figshare.1499292
Australian Eurasian Coot	Data Curation	Australian Eurasian Coot	Australian_Bird_Data_Version_1.xlsx	figshare	doi:10.6084/m9.figshare.1499292	http://dx.doi.org/10.6084/m9.figshare.1499292
Sarus Crane	Data Curation	Sarus Crane	Australian_Bird_Data_Version_1.xlsx	figshare	doi:10.6084/m9.figshare.1499292	http://dx.doi.org/10.6084/m9.figshare.1499292
Australian Sarus Crane	Data Curation	Australian Sarus Crane	Australian_Bird_Data_Version_1.xlsx	figshare	doi:10.6084/m9.figshare.1499292	http://dx.doi.org/10.6084/m9.figshare.1499292
Brolga	Data Curation	Brolga	Australian_Bird_Data_Version_1.xlsx	figshare	doi:10.6084/m9.figshare.1499292	http://dx.doi.org/10.6084/m9.figshare.1499292
Bush Stone-curlew	Data Curation	Bush Stone-curlew	Australian_Bird_Data_Version_1.xlsx	figshare	doi:10.6084/m9.figshare.1499292	http://dx.doi.org/10.6084/m9.figshare.1499292
Beach Stone-curlew	Data Curation	Beach Stone-curlew	Australian_Bird_Data_Version_1.xlsx	figshare	doi:10.6084/m9.figshare.1499292	http://dx.doi.org/10.6084/m9.figshare.1499292
Black-faced Sheathbill	Data Curation	Black-faced Sheathbill	Australian_Bird_Data_Version_1.xlsx	figshare	doi:10.6084/m9.figshare.1499292	http://dx.doi.org/10.6084/m9.figshare.1499292
Heard Island Black-faced Sheathbill	Data Curation	Heard Island Black-faced Sheathbill	Australian_Bird_Data_Version_1.xlsx	figshare	doi:10.6084/m9.figshare.1499292	http://dx.doi.org/10.6084/m9.figshare.1499292
Eurasian Oystercatcher	Data Curation	Eurasian Oystercatcher	Australian_Bird_Data_Version_1.xlsx	figshare	doi:10.6084/m9.figshare.1499292	http://dx.doi.org/10.6084/m9.figshare.1499292
South Island Pied Oystercatcher	Data Curation	South Island Pied Oystercatcher	Australian_Bird_Data_Version_1.xlsx	figshare	doi:10.6084/m9.figshare.1499292	http://dx.doi.org/10.6084/m9.figshare.1499292
Australian Pied Oystercatcher	Data Curation	Australian Pied Oystercatcher	Australian_Bird_Data_Version_1.xlsx	figshare	doi:10.6084/m9.figshare.1499292	http://dx.doi.org/10.6084/m9.figshare.1499292
Sooty Oystercatcher	Data Curation	Sooty Oystercatcher	Australian_Bird_Data_Version_1.xlsx	figshare	doi:10.6084/m9.figshare.1499292	http://dx.doi.org/10.6084/m9.figshare.1499292
Southern Sooty Oystercatcher	Data Curation	Southern Sooty Oystercatcher	Australian_Bird_Data_Version_1.xlsx	figshare	doi:10.6084/m9.figshare.1499292	http://dx.doi.org/10.6084/m9.figshare.1499292
Northern Sooty Oystercatcher	Data Curation	Northern Sooty Oystercatcher	Australian_Bird_Data_Version_1.xlsx	figshare	doi:10.6084/m9.figshare.1499292	http://dx.doi.org/10.6084/m9.figshare.1499292
Banded Stilt	Data Curation	Banded Stilt	Australian_Bird_Data_Version_1.xlsx	figshare	doi:10.6084/m9.figshare.1499292	http://dx.doi.org/10.6084/m9.figshare.1499292
Red-necked Avocet	Data Curation	Red-necked Avocet	Australian_Bird_Data_Version_1.xlsx	figshare	doi:10.6084/m9.figshare.1499292	http://dx.doi.org/10.6084/m9.figshare.1499292
Black-winged Stilt	Data Curation	Black-winged Stilt	Australian_Bird_Data_Version_1.xlsx	figshare	doi:10.6084/m9.figshare.1499292	http://dx.doi.org/10.6084/m9.figshare.1499292
Grey Plover	Data Curation	Grey Plover	Australian_Bird_Data_Version_1.xlsx	figshare	doi:10.6084/m9.figshare.1499292	http://dx.doi.org/10.6084/m9.figshare.1499292
Eastern Grey Plover	Data Curation	Eastern Grey Plover	Australian_Bird_Data_Version_1.xlsx	figshare	doi:10.6084/m9.figshare.1499292	http://dx.doi.org/10.6084/m9.figshare.1499292
Pacific Golden Plover	Data Curation	Pacific Golden Plover	Australian_Bird_Data_Version_1.xlsx	figshare	doi:10.6084/m9.figshare.1499292	http://dx.doi.org/10.6084/m9.figshare.1499292
American Golden Plover	Data Curation	American Golden Plover	Australian_Bird_Data_Version_1.xlsx	figshare	doi:10.6084/m9.figshare.1499292	http://dx.doi.org/10.6084/m9.figshare.1499292
Ringed Plover	Data Curation	Ringed Plover	Australian_Bird_Data_Version_1.xlsx	figshare	doi:10.6084/m9.figshare.1499292	http://dx.doi.org/10.6084/m9.figshare.1499292
Eastern Ringed Plover	Data Curation	Eastern Ringed Plover	Australian_Bird_Data_Version_1.xlsx	figshare	doi:10.6084/m9.figshare.1499292	http://dx.doi.org/10.6084/m9.figshare.1499292
Semipalmated Plover	Data Curation	Semipalmated Plover	Australian_Bird_Data_Version_1.xlsx	figshare	doi:10.6084/m9.figshare.1499292	http://dx.doi.org/10.6084/m9.figshare.1499292
Little Ringed Plover	Data Curation	Little Ringed Plover	Australian_Bird_Data_Version_1.xlsx	figshare	doi:10.6084/m9.figshare.1499292	http://dx.doi.org/10.6084/m9.figshare.1499292
Eurasian Little Ringed Plover	Data Curation	Eurasian Little Ringed Plover	Australian_Bird_Data_Version_1.xlsx	figshare	doi:10.6084/m9.figshare.1499292	http://dx.doi.org/10.6084/m9.figshare.1499292
Kentish Plover	Data Curation	Kentish Plover	Australian_Bird_Data_Version_1.xlsx	figshare	doi:10.6084/m9.figshare.1499292	http://dx.doi.org/10.6084/m9.figshare.1499292
Red-capped Plover	Data Curation	Red-capped Plover	Australian_Bird_Data_Version_1.xlsx	figshare	doi:10.6084/m9.figshare.1499292	http://dx.doi.org/10.6084/m9.figshare.1499292
Double-banded Plover	Data Curation	Double-banded Plover	Australian_Bird_Data_Version_1.xlsx	figshare	doi:10.6084/m9.figshare.1499292	http://dx.doi.org/10.6084/m9.figshare.1499292
New Zealand Double-banded Plover	Data Curation	New Zealand Double-banded Plover	Australian_Bird_Data_Version_1.xlsx	figshare	doi:10.6084/m9.figshare.1499292	http://dx.doi.org/10.6084/m9.figshare.1499292
Lesser Sand Plover	Data Curation	Lesser Sand Plover	Australian_Bird_Data_Version_1.xlsx	figshare	doi:10.6084/m9.figshare.1499292	http://dx.doi.org/10.6084/m9.figshare.1499292
Mongolian Lesser Sand Plover	Data Curation	Mongolian Lesser Sand Plover	Australian_Bird_Data_Version_1.xlsx	figshare	doi:10.6084/m9.figshare.1499292	http://dx.doi.org/10.6084/m9.figshare.1499292
Kamchatkan Lesser Sand Plover	Data Curation	Kamchatkan Lesser Sand Plover	Australian_Bird_Data_Version_1.xlsx	figshare	doi:10.6084/m9.figshare.1499292	http://dx.doi.org/10.6084/m9.figshare.1499292
Greater Sand Plover	Data Curation	Greater Sand Plover	Australian_Bird_Data_Version_1.xlsx	figshare	doi:10.6084/m9.figshare.1499292	http://dx.doi.org/10.6084/m9.figshare.1499292
Mongolian Greater Sand Plover	Data Curation	Mongolian Greater Sand Plover	Australian_Bird_Data_Version_1.xlsx	figshare	doi:10.6084/m9.figshare.1499292	http://dx.doi.org/10.6084/m9.figshare.1499292
Caspian Plover	Data Curation	Caspian Plover	Australian_Bird_Data_Version_1.xlsx	figshare	doi:10.6084/m9.figshare.1499292	http://dx.doi.org/10.6084/m9.figshare.1499292
Oriental Plover	Data Curation	Oriental Plover	Australian_Bird_Data_Version_1.xlsx	figshare	doi:10.6084/m9.figshare.1499292	http://dx.doi.org/10.6084/m9.figshare.1499292
Hooded Plover	Data Curation	Hooded Plover	Australian_Bird_Data_Version_1.xlsx	figshare	doi:10.6084/m9.figshare.1499292	http://dx.doi.org/10.6084/m9.figshare.1499292
Eastern Hooded Plover	Data Curation	Eastern Hooded Plover	Australian_Bird_Data_Version_1.xlsx	figshare	doi:10.6084/m9.figshare.1499292	http://dx.doi.org/10.6084/m9.figshare.1499292
Western Hooded Plover	Data Curation	Western Hooded Plover	Australian_Bird_Data_Version_1.xlsx	figshare	doi:10.6084/m9.figshare.1499292	http://dx.doi.org/10.6084/m9.figshare.1499292
Black-fronted Dotterel	Data Curation	Black-fronted Dotterel	Australian_Bird_Data_Version_1.xlsx	figshare	doi:10.6084/m9.figshare.1499292	http://dx.doi.org/10.6084/m9.figshare.1499292
Grey-headed Lapwing	Data Curation	Grey-headed Lapwing	Australian_Bird_Data_Version_1.xlsx	figshare	doi:10.6084/m9.figshare.1499292	http://dx.doi.org/10.6084/m9.figshare.1499292
Banded Lapwing	Data Curation	Banded Lapwing	Australian_Bird_Data_Version_1.xlsx	figshare	doi:10.6084/m9.figshare.1499292	http://dx.doi.org/10.6084/m9.figshare.1499292
Masked Lapwing	Data Curation	Masked Lapwing	Australian_Bird_Data_Version_1.xlsx	figshare	doi:10.6084/m9.figshare.1499292	http://dx.doi.org/10.6084/m9.figshare.1499292
Northern Masked Lapwing	Data Curation	Northern Masked Lapwing	Australian_Bird_Data_Version_1.xlsx	figshare	doi:10.6084/m9.figshare.1499292	http://dx.doi.org/10.6084/m9.figshare.1499292
Southern Masked Lapwing	Data Curation	Southern Masked Lapwing	Australian_Bird_Data_Version_1.xlsx	figshare	doi:10.6084/m9.figshare.1499292	http://dx.doi.org/10.6084/m9.figshare.1499292
Red-kneed Dotterel	Data Curation	Red-kneed Dotterel	Australian_Bird_Data_Version_1.xlsx	figshare	doi:10.6084/m9.figshare.1499292	http://dx.doi.org/10.6084/m9.figshare.1499292
Inland Dotterel	Data Curation	Inland Dotterel	Australian_Bird_Data_Version_1.xlsx	figshare	doi:10.6084/m9.figshare.1499292	http://dx.doi.org/10.6084/m9.figshare.1499292
Plains-wanderer	Data Curation	Plains-wanderer	Australian_Bird_Data_Version_1.xlsx	figshare	doi:10.6084/m9.figshare.1499292	http://dx.doi.org/10.6084/m9.figshare.1499292
Australian Painted Snipe	Data Curation	Australian Painted Snipe	Australian_Bird_Data_Version_1.xlsx	figshare	doi:10.6084/m9.figshare.1499292	http://dx.doi.org/10.6084/m9.figshare.1499292
Pheasant-tailed Jacana	Data Curation	Pheasant-tailed Jacana	Australian_Bird_Data_Version_1.xlsx	figshare	doi:10.6084/m9.figshare.1499292	http://dx.doi.org/10.6084/m9.figshare.1499292
Comb-crested Jacana	Data Curation	Comb-crested Jacana	Australian_Bird_Data_Version_1.xlsx	figshare	doi:10.6084/m9.figshare.1499292	http://dx.doi.org/10.6084/m9.figshare.1499292
Australian Comb-crested Jacana	Data Curation	Australian Comb-crested Jacana	Australian_Bird_Data_Version_1.xlsx	figshare	doi:10.6084/m9.figshare.1499292	http://dx.doi.org/10.6084/m9.figshare.1499292
Upland Sandpiper	Data Curation	Upland Sandpiper	Australian_Bird_Data_Version_1.xlsx	figshare	doi:10.6084/m9.figshare.1499292	http://dx.doi.org/10.6084/m9.figshare.1499292
Whimbrel	Data Curation	Whimbrel	Australian_Bird_Data_Version_1.xlsx	figshare	doi:10.6084/m9.figshare.1499292	http://dx.doi.org/10.6084/m9.figshare.1499292
Alaskan Whimbrel	Data Curation	Alaskan Whimbrel	Australian_Bird_Data_Version_1.xlsx	figshare	doi:10.6084/m9.figshare.1499292	http://dx.doi.org/10.6084/m9.figshare.1499292
Eastern Siberian Whimbrel	Data Curation	Eastern Siberian Whimbrel	Australian_Bird_Data_Version_1.xlsx	figshare	doi:10.6084/m9.figshare.1499292	http://dx.doi.org/10.6084/m9.figshare.1499292
Little Curlew	Data Curation	Little Curlew	Australian_Bird_Data_Version_1.xlsx	figshare	doi:10.6084/m9.figshare.1499292	http://dx.doi.org/10.6084/m9.figshare.1499292
Eurasian Curlew	Data Curation	Eurasian Curlew	Australian_Bird_Data_Version_1.xlsx	figshare	doi:10.6084/m9.figshare.1499292	http://dx.doi.org/10.6084/m9.figshare.1499292
Eastern Eurasian Curlew	Data Curation	Eastern Eurasian Curlew	Australian_Bird_Data_Version_1.xlsx	figshare	doi:10.6084/m9.figshare.1499292	http://dx.doi.org/10.6084/m9.figshare.1499292
Eastern Curlew	Data Curation	Eastern Curlew	Australian_Bird_Data_Version_1.xlsx	figshare	doi:10.6084/m9.figshare.1499292	http://dx.doi.org/10.6084/m9.figshare.1499292
Bar-tailed Godwit	Data Curation	Bar-tailed Godwit	Australian_Bird_Data_Version_1.xlsx	figshare	doi:10.6084/m9.figshare.1499292	http://dx.doi.org/10.6084/m9.figshare.1499292
Western Alaskan Bar-tailed Godwit	Data Curation	Western Alaskan Bar-tailed Godwit	Australian_Bird_Data_Version_1.xlsx	figshare	doi:10.6084/m9.figshare.1499292	http://dx.doi.org/10.6084/m9.figshare.1499292
Northern Siberian Bar-tailed Godwit	Data Curation	Northern Siberian Bar-tailed Godwit	Australian_Bird_Data_Version_1.xlsx	figshare	doi:10.6084/m9.figshare.1499292	http://dx.doi.org/10.6084/m9.figshare.1499292
Hudsonian Godwit	Data Curation	Hudsonian Godwit	Australian_Bird_Data_Version_1.xlsx	figshare	doi:10.6084/m9.figshare.1499292	http://dx.doi.org/10.6084/m9.figshare.1499292
Black-tailed Godwit	Data Curation	Black-tailed Godwit	Australian_Bird_Data_Version_1.xlsx	figshare	doi:10.6084/m9.figshare.1499292	http://dx.doi.org/10.6084/m9.figshare.1499292
Eastern Siberian Black-tailed Godwit	Data Curation	Eastern Siberian Black-tailed Godwit	Australian_Bird_Data_Version_1.xlsx	figshare	doi:10.6084/m9.figshare.1499292	http://dx.doi.org/10.6084/m9.figshare.1499292
Ruddy Turnstone	Data Curation	Ruddy Turnstone	Australian_Bird_Data_Version_1.xlsx	figshare	doi:10.6084/m9.figshare.1499292	http://dx.doi.org/10.6084/m9.figshare.1499292
Palaearctic Ruddy Turnstone	Data Curation	Palaearctic Ruddy Turnstone	Australian_Bird_Data_Version_1.xlsx	figshare	doi:10.6084/m9.figshare.1499292	http://dx.doi.org/10.6084/m9.figshare.1499292
Great Knot	Data Curation	Great Knot	Australian_Bird_Data_Version_1.xlsx	figshare	doi:10.6084/m9.figshare.1499292	http://dx.doi.org/10.6084/m9.figshare.1499292
Red Knot	Data Curation	Red Knot	Australian_Bird_Data_Version_1.xlsx	figshare	doi:10.6084/m9.figshare.1499292	http://dx.doi.org/10.6084/m9.figshare.1499292
New Siberian Islands Red Knot	Data Curation	New Siberian Islands Red Knot	Australian_Bird_Data_Version_1.xlsx	figshare	doi:10.6084/m9.figshare.1499292	http://dx.doi.org/10.6084/m9.figshare.1499292
North-eastern Siberian Red Knot	Data Curation	North-eastern Siberian Red Knot	Australian_Bird_Data_Version_1.xlsx	figshare	doi:10.6084/m9.figshare.1499292	http://dx.doi.org/10.6084/m9.figshare.1499292
Ruff	Data Curation	Ruff	Australian_Bird_Data_Version_1.xlsx	figshare	doi:10.6084/m9.figshare.1499292	http://dx.doi.org/10.6084/m9.figshare.1499292
Broad-billed Sandpiper	Data Curation	Broad-billed Sandpiper	Australian_Bird_Data_Version_1.xlsx	figshare	doi:10.6084/m9.figshare.1499292	http://dx.doi.org/10.6084/m9.figshare.1499292
Eastern Siberian Broad-billed Sandpiper	Data Curation	Eastern Siberian Broad-billed Sandpiper	Australian_Bird_Data_Version_1.xlsx	figshare	doi:10.6084/m9.figshare.1499292	http://dx.doi.org/10.6084/m9.figshare.1499292
Sharp-tailed Sandpiper	Data Curation	Sharp-tailed Sandpiper	Australian_Bird_Data_Version_1.xlsx	figshare	doi:10.6084/m9.figshare.1499292	http://dx.doi.org/10.6084/m9.figshare.1499292
Stilt Sandpiper	Data Curation	Stilt Sandpiper	Australian_Bird_Data_Version_1.xlsx	figshare	doi:10.6084/m9.figshare.1499292	http://dx.doi.org/10.6084/m9.figshare.1499292
Curlew Sandpiper	Data Curation	Curlew Sandpiper	Australian_Bird_Data_Version_1.xlsx	figshare	doi:10.6084/m9.figshare.1499292	http://dx.doi.org/10.6084/m9.figshare.1499292
Long-toed Stint	Data Curation	Long-toed Stint	Australian_Bird_Data_Version_1.xlsx	figshare	doi:10.6084/m9.figshare.1499292	http://dx.doi.org/10.6084/m9.figshare.1499292
Red-necked Stint	Data Curation	Red-necked Stint	Australian_Bird_Data_Version_1.xlsx	figshare	doi:10.6084/m9.figshare.1499292	http://dx.doi.org/10.6084/m9.figshare.1499292
Sanderling	Data Curation	Sanderling	Australian_Bird_Data_Version_1.xlsx	figshare	doi:10.6084/m9.figshare.1499292	http://dx.doi.org/10.6084/m9.figshare.1499292
Eastern Sanderling	Data Curation	Eastern Sanderling	Australian_Bird_Data_Version_1.xlsx	figshare	doi:10.6084/m9.figshare.1499292	http://dx.doi.org/10.6084/m9.figshare.1499292
Dunlin	Data Curation	Dunlin	Australian_Bird_Data_Version_1.xlsx	figshare	doi:10.6084/m9.figshare.1499292	http://dx.doi.org/10.6084/m9.figshare.1499292
Baird Sandpiper	Data Curation	Baird's Sandpiper	Australian_Bird_Data_Version_1.xlsx	figshare	doi:10.6084/m9.figshare.1499292	http://dx.doi.org/10.6084/m9.figshare.1499292
Little Stint	Data Curation	Little Stint	Australian_Bird_Data_Version_1.xlsx	figshare	doi:10.6084/m9.figshare.1499292	http://dx.doi.org/10.6084/m9.figshare.1499292
White-rumped Sandpiper	Data Curation	White-rumped Sandpiper	Australian_Bird_Data_Version_1.xlsx	figshare	doi:10.6084/m9.figshare.1499292	http://dx.doi.org/10.6084/m9.figshare.1499292
Buff-breasted Sandpiper	Data Curation	Buff-breasted Sandpiper	Australian_Bird_Data_Version_1.xlsx	figshare	doi:10.6084/m9.figshare.1499292	http://dx.doi.org/10.6084/m9.figshare.1499292
Pectoral Sandpiper	Data Curation	Pectoral Sandpiper	Australian_Bird_Data_Version_1.xlsx	figshare	doi:10.6084/m9.figshare.1499292	http://dx.doi.org/10.6084/m9.figshare.1499292
Asian Dowitcher	Data Curation	Asian Dowitcher	Australian_Bird_Data_Version_1.xlsx	figshare	doi:10.6084/m9.figshare.1499292	http://dx.doi.org/10.6084/m9.figshare.1499292
Short-billed Dowitcher	Data Curation	Short-billed Dowitcher	Australian_Bird_Data_Version_1.xlsx	figshare	doi:10.6084/m9.figshare.1499292	http://dx.doi.org/10.6084/m9.figshare.1499292
Latham Snipe	Data Curation	Latham's Snipe	Australian_Bird_Data_Version_1.xlsx	figshare	doi:10.6084/m9.figshare.1499292	http://dx.doi.org/10.6084/m9.figshare.1499292
Pintail Snipe	Data Curation	Pintail Snipe	Australian_Bird_Data_Version_1.xlsx	figshare	doi:10.6084/m9.figshare.1499292	http://dx.doi.org/10.6084/m9.figshare.1499292
Swinhoe Snipe	Data Curation	Swinhoe's Snipe	Australian_Bird_Data_Version_1.xlsx	figshare	doi:10.6084/m9.figshare.1499292	http://dx.doi.org/10.6084/m9.figshare.1499292
Terek Sandpiper	Data Curation	Terek Sandpiper	Australian_Bird_Data_Version_1.xlsx	figshare	doi:10.6084/m9.figshare.1499292	http://dx.doi.org/10.6084/m9.figshare.1499292
Common Sandpiper	Data Curation	Common Sandpiper	Australian_Bird_Data_Version_1.xlsx	figshare	doi:10.6084/m9.figshare.1499292	http://dx.doi.org/10.6084/m9.figshare.1499292
Green Sandpiper	Data Curation	Green Sandpiper	Australian_Bird_Data_Version_1.xlsx	figshare	doi:10.6084/m9.figshare.1499292	http://dx.doi.org/10.6084/m9.figshare.1499292
Grey-tailed Tattler	Data Curation	Grey-tailed Tattler	Australian_Bird_Data_Version_1.xlsx	figshare	doi:10.6084/m9.figshare.1499292	http://dx.doi.org/10.6084/m9.figshare.1499292
Wandering Tattler	Data Curation	Wandering Tattler	Australian_Bird_Data_Version_1.xlsx	figshare	doi:10.6084/m9.figshare.1499292	http://dx.doi.org/10.6084/m9.figshare.1499292
Lesser Yellowlegs	Data Curation	Lesser Yellowlegs	Australian_Bird_Data_Version_1.xlsx	figshare	doi:10.6084/m9.figshare.1499292	http://dx.doi.org/10.6084/m9.figshare.1499292
Spotted Redshank	Data Curation	Spotted Redshank	Australian_Bird_Data_Version_1.xlsx	figshare	doi:10.6084/m9.figshare.1499292	http://dx.doi.org/10.6084/m9.figshare.1499292
Common Greenshank	Data Curation	Common Greenshank	Australian_Bird_Data_Version_1.xlsx	figshare	doi:10.6084/m9.figshare.1499292	http://dx.doi.org/10.6084/m9.figshare.1499292
Common Redshank	Data Curation	Common Redshank	Australian_Bird_Data_Version_1.xlsx	figshare	doi:10.6084/m9.figshare.1499292	http://dx.doi.org/10.6084/m9.figshare.1499292
Wood Sandpiper	Data Curation	Wood Sandpiper	Australian_Bird_Data_Version_1.xlsx	figshare	doi:10.6084/m9.figshare.1499292	http://dx.doi.org/10.6084/m9.figshare.1499292
Marsh Sandpiper	Data Curation	Marsh Sandpiper	Australian_Bird_Data_Version_1.xlsx	figshare	doi:10.6084/m9.figshare.1499292	http://dx.doi.org/10.6084/m9.figshare.1499292
Nordmann Greenshank	Data Curation	Nordmann's Greenshank	Australian_Bird_Data_Version_1.xlsx	figshare	doi:10.6084/m9.figshare.1499292	http://dx.doi.org/10.6084/m9.figshare.1499292
Wilson Phalarope	Data Curation	Wilson's Phalarope	Australian_Bird_Data_Version_1.xlsx	figshare	doi:10.6084/m9.figshare.1499292	http://dx.doi.org/10.6084/m9.figshare.1499292
Red-necked Phalarope	Data Curation	Red-necked Phalarope	Australian_Bird_Data_Version_1.xlsx	figshare	doi:10.6084/m9.figshare.1499292	http://dx.doi.org/10.6084/m9.figshare.1499292
Grey Phalarope	Data Curation	Grey Phalarope	Australian_Bird_Data_Version_1.xlsx	figshare	doi:10.6084/m9.figshare.1499292	http://dx.doi.org/10.6084/m9.figshare.1499292
Red-backed Button-quail	Data Curation	Red-backed Button-quail	Australian_Bird_Data_Version_1.xlsx	figshare	doi:10.6084/m9.figshare.1499292	http://dx.doi.org/10.6084/m9.figshare.1499292
Australian Red-backed Button-quail	Data Curation	Australian Red-backed Button-quail	Australian_Bird_Data_Version_1.xlsx	figshare	doi:10.6084/m9.figshare.1499292	http://dx.doi.org/10.6084/m9.figshare.1499292
Black-breasted Button-quail	Data Curation	Black-breasted Button-quail	Australian_Bird_Data_Version_1.xlsx	figshare	doi:10.6084/m9.figshare.1499292	http://dx.doi.org/10.6084/m9.figshare.1499292
Painted Button-quail	Data Curation	Painted Button-quail	Australian_Bird_Data_Version_1.xlsx	figshare	doi:10.6084/m9.figshare.1499292	http://dx.doi.org/10.6084/m9.figshare.1499292
Houtman Abrolhos Painted Button-quail	Data Curation	Houtman Abrolhos Painted Button-quail	Australian_Bird_Data_Version_1.xlsx	figshare	doi:10.6084/m9.figshare.1499292	http://dx.doi.org/10.6084/m9.figshare.1499292
Australian Painted Button-quail	Data Curation	Australian Painted Button-quail	Australian_Bird_Data_Version_1.xlsx	figshare	doi:10.6084/m9.figshare.1499292	http://dx.doi.org/10.6084/m9.figshare.1499292
Buff-breasted Button-quail	Data Curation	Buff-breasted Button-quail	Australian_Bird_Data_Version_1.xlsx	figshare	doi:10.6084/m9.figshare.1499292	http://dx.doi.org/10.6084/m9.figshare.1499292
Chestnut-backed Button-quail	Data Curation	Chestnut-backed Button-quail	Australian_Bird_Data_Version_1.xlsx	figshare	doi:10.6084/m9.figshare.1499292	http://dx.doi.org/10.6084/m9.figshare.1499292
Red-chested Button-quail	Data Curation	Red-chested Button-quail	Australian_Bird_Data_Version_1.xlsx	figshare	doi:10.6084/m9.figshare.1499292	http://dx.doi.org/10.6084/m9.figshare.1499292
Little Button-quail	Data Curation	Little Button-quail	Australian_Bird_Data_Version_1.xlsx	figshare	doi:10.6084/m9.figshare.1499292	http://dx.doi.org/10.6084/m9.figshare.1499292
Australian Pratincole	Data Curation	Australian Pratincole	Australian_Bird_Data_Version_1.xlsx	figshare	doi:10.6084/m9.figshare.1499292	http://dx.doi.org/10.6084/m9.figshare.1499292
Oriental Pratincole	Data Curation	Oriental Pratincole	Australian_Bird_Data_Version_1.xlsx	figshare	doi:10.6084/m9.figshare.1499292	http://dx.doi.org/10.6084/m9.figshare.1499292
Long-tailed Jaeger	Data Curation	Long-tailed Jaeger	Australian_Bird_Data_Version_1.xlsx	figshare	doi:10.6084/m9.figshare.1499292	http://dx.doi.org/10.6084/m9.figshare.1499292
Arctic Jaeger	Data Curation	Arctic Jaeger	Australian_Bird_Data_Version_1.xlsx	figshare	doi:10.6084/m9.figshare.1499292	http://dx.doi.org/10.6084/m9.figshare.1499292
Pomarine Jaeger	Data Curation	Pomarine Jaeger	Australian_Bird_Data_Version_1.xlsx	figshare	doi:10.6084/m9.figshare.1499292	http://dx.doi.org/10.6084/m9.figshare.1499292
South Polar Skua	Data Curation	South Polar Skua	Australian_Bird_Data_Version_1.xlsx	figshare	doi:10.6084/m9.figshare.1499292	http://dx.doi.org/10.6084/m9.figshare.1499292
Brown Skua	Data Curation	Brown Skua	Australian_Bird_Data_Version_1.xlsx	figshare	doi:10.6084/m9.figshare.1499292	http://dx.doi.org/10.6084/m9.figshare.1499292
Subantarctic Brown Skua	Data Curation	Subantarctic Brown Skua	Australian_Bird_Data_Version_1.xlsx	figshare	doi:10.6084/m9.figshare.1499292	http://dx.doi.org/10.6084/m9.figshare.1499292
Common Noddy	Data Curation	Common Noddy	Australian_Bird_Data_Version_1.xlsx	figshare	doi:10.6084/m9.figshare.1499292	http://dx.doi.org/10.6084/m9.figshare.1499292
Indo-Pacific Common Noddy	Data Curation	Indo-Pacific Common Noddy	Australian_Bird_Data_Version_1.xlsx	figshare	doi:10.6084/m9.figshare.1499292	http://dx.doi.org/10.6084/m9.figshare.1499292
Lesser Noddy	Data Curation	Lesser Noddy	Australian_Bird_Data_Version_1.xlsx	figshare	doi:10.6084/m9.figshare.1499292	http://dx.doi.org/10.6084/m9.figshare.1499292
Houtman Abrolhos Lesser Noddy	Data Curation	Houtman Abrolhos Lesser Noddy	Australian_Bird_Data_Version_1.xlsx	figshare	doi:10.6084/m9.figshare.1499292	http://dx.doi.org/10.6084/m9.figshare.1499292
Black Noddy	Data Curation	Black Noddy	Australian_Bird_Data_Version_1.xlsx	figshare	doi:10.6084/m9.figshare.1499292	http://dx.doi.org/10.6084/m9.figshare.1499292
Indo-Pacific Black Noddy	Data Curation	Indo-Pacific Black Noddy	Australian_Bird_Data_Version_1.xlsx	figshare	doi:10.6084/m9.figshare.1499292	http://dx.doi.org/10.6084/m9.figshare.1499292
Grey Ternlet	Data Curation	Grey Ternlet	Australian_Bird_Data_Version_1.xlsx	figshare	doi:10.6084/m9.figshare.1499292	http://dx.doi.org/10.6084/m9.figshare.1499292
Western Pacific Grey Ternlet	Data Curation	Western Pacific Grey Ternlet	Australian_Bird_Data_Version_1.xlsx	figshare	doi:10.6084/m9.figshare.1499292	http://dx.doi.org/10.6084/m9.figshare.1499292
White Tern	Data Curation	White Tern	Australian_Bird_Data_Version_1.xlsx	figshare	doi:10.6084/m9.figshare.1499292	http://dx.doi.org/10.6084/m9.figshare.1499292
Indo-Pacific White Tern	Data Curation	Indo-Pacific White Tern	Australian_Bird_Data_Version_1.xlsx	figshare	doi:10.6084/m9.figshare.1499292	http://dx.doi.org/10.6084/m9.figshare.1499292
Sabine Gull	Data Curation	Sabine's Gull	Australian_Bird_Data_Version_1.xlsx	figshare	doi:10.6084/m9.figshare.1499292	http://dx.doi.org/10.6084/m9.figshare.1499292
Silver Gull	Data Curation	Silver Gull	Australian_Bird_Data_Version_1.xlsx	figshare	doi:10.6084/m9.figshare.1499292	http://dx.doi.org/10.6084/m9.figshare.1499292
Australian Silver Gull	Data Curation	Australian Silver Gull	Australian_Bird_Data_Version_1.xlsx	figshare	doi:10.6084/m9.figshare.1499292	http://dx.doi.org/10.6084/m9.figshare.1499292
Black-headed Gull	Data Curation	Black-headed Gull	Australian_Bird_Data_Version_1.xlsx	figshare	doi:10.6084/m9.figshare.1499292	http://dx.doi.org/10.6084/m9.figshare.1499292
Laughing Gull	Data Curation	Laughing Gull	Australian_Bird_Data_Version_1.xlsx	figshare	doi:10.6084/m9.figshare.1499292	http://dx.doi.org/10.6084/m9.figshare.1499292
Western Laughing Gull	Data Curation	Western Laughing Gull	Australian_Bird_Data_Version_1.xlsx	figshare	doi:10.6084/m9.figshare.1499292	http://dx.doi.org/10.6084/m9.figshare.1499292
Franklin Gull	Data Curation	Franklin's Gull	Australian_Bird_Data_Version_1.xlsx	figshare	doi:10.6084/m9.figshare.1499292	http://dx.doi.org/10.6084/m9.figshare.1499292
Pacific Gull	Data Curation	Pacific Gull	Australian_Bird_Data_Version_1.xlsx	figshare	doi:10.6084/m9.figshare.1499292	http://dx.doi.org/10.6084/m9.figshare.1499292
West Coast Pacific Gull	Data Curation	West Coast Pacific Gull	Australian_Bird_Data_Version_1.xlsx	figshare	doi:10.6084/m9.figshare.1499292	http://dx.doi.org/10.6084/m9.figshare.1499292
East Coast Pacific Gull	Data Curation	East Coast Pacific Gull	Australian_Bird_Data_Version_1.xlsx	figshare	doi:10.6084/m9.figshare.1499292	http://dx.doi.org/10.6084/m9.figshare.1499292
Black-tailed Gull	Data Curation	Black-tailed Gull	Australian_Bird_Data_Version_1.xlsx	figshare	doi:10.6084/m9.figshare.1499292	http://dx.doi.org/10.6084/m9.figshare.1499292
Mew Gull	Data Curation	Mew Gull	Australian_Bird_Data_Version_1.xlsx	figshare	doi:10.6084/m9.figshare.1499292	http://dx.doi.org/10.6084/m9.figshare.1499292
Kelp Gull	Data Curation	Kelp Gull	Australian_Bird_Data_Version_1.xlsx	figshare	doi:10.6084/m9.figshare.1499292	http://dx.doi.org/10.6084/m9.figshare.1499292
Pacific Kelp Gull	Data Curation	Pacific Kelp Gull	Australian_Bird_Data_Version_1.xlsx	figshare	doi:10.6084/m9.figshare.1499292	http://dx.doi.org/10.6084/m9.figshare.1499292
Lesser Black-backed Gull	Data Curation	Lesser Black-backed Gull	Australian_Bird_Data_Version_1.xlsx	figshare	doi:10.6084/m9.figshare.1499292	http://dx.doi.org/10.6084/m9.figshare.1499292
Indian Ocean Lesser Black-backed Gull	Data Curation	Indian Ocean Lesser Black-backed Gull	Australian_Bird_Data_Version_1.xlsx	figshare	doi:10.6084/m9.figshare.1499292	http://dx.doi.org/10.6084/m9.figshare.1499292
Slaty-backed Gull	Data Curation	Slaty-backed Gull	Australian_Bird_Data_Version_1.xlsx	figshare	doi:10.6084/m9.figshare.1499292	http://dx.doi.org/10.6084/m9.figshare.1499292
Sooty Tern	Data Curation	Sooty Tern	Australian_Bird_Data_Version_1.xlsx	figshare	doi:10.6084/m9.figshare.1499292	http://dx.doi.org/10.6084/m9.figshare.1499292
Indian Ocean Sooty Tern	Data Curation	Indian Ocean Sooty Tern	Australian_Bird_Data_Version_1.xlsx	figshare	doi:10.6084/m9.figshare.1499292	http://dx.doi.org/10.6084/m9.figshare.1499292
Pacific Sooty Tern	Data Curation	Pacific Sooty Tern	Australian_Bird_Data_Version_1.xlsx	figshare	doi:10.6084/m9.figshare.1499292	http://dx.doi.org/10.6084/m9.figshare.1499292
Bridled Tern	Data Curation	Bridled Tern	Australian_Bird_Data_Version_1.xlsx	figshare	doi:10.6084/m9.figshare.1499292	http://dx.doi.org/10.6084/m9.figshare.1499292
Indo-Pacific Bridled Tern	Data Curation	Indo-Pacific Bridled Tern	Australian_Bird_Data_Version_1.xlsx	figshare	doi:10.6084/m9.figshare.1499292	http://dx.doi.org/10.6084/m9.figshare.1499292
Western Indian Ocean Bridled Tern	Data Curation	Western Indian Ocean Bridled Tern	Australian_Bird_Data_Version_1.xlsx	figshare	doi:10.6084/m9.figshare.1499292	http://dx.doi.org/10.6084/m9.figshare.1499292
Little Tern	Data Curation	Little Tern	Australian_Bird_Data_Version_1.xlsx	figshare	doi:10.6084/m9.figshare.1499292	http://dx.doi.org/10.6084/m9.figshare.1499292
Western Pacific Little Tern	Data Curation	Western Pacific Little Tern	Australian_Bird_Data_Version_1.xlsx	figshare	doi:10.6084/m9.figshare.1499292	http://dx.doi.org/10.6084/m9.figshare.1499292
Saunders Tern	Data Curation	Saunders's Tern	Australian_Bird_Data_Version_1.xlsx	figshare	doi:10.6084/m9.figshare.1499292	http://dx.doi.org/10.6084/m9.figshare.1499292
Fairy Tern	Data Curation	Fairy Tern	Australian_Bird_Data_Version_1.xlsx	figshare	doi:10.6084/m9.figshare.1499292	http://dx.doi.org/10.6084/m9.figshare.1499292
New Caledonian Fairy Tern	Data Curation	New Caledonian Fairy Tern	Australian_Bird_Data_Version_1.xlsx	figshare	doi:10.6084/m9.figshare.1499292	http://dx.doi.org/10.6084/m9.figshare.1499292
Australian Fairy Tern	Data Curation	Australian Fairy Tern	Australian_Bird_Data_Version_1.xlsx	figshare	doi:10.6084/m9.figshare.1499292	http://dx.doi.org/10.6084/m9.figshare.1499292
Common Gull-billed Tern	Data Curation	Common Gull-billed Tern	Australian_Bird_Data_Version_1.xlsx	figshare	doi:10.6084/m9.figshare.1499292	http://dx.doi.org/10.6084/m9.figshare.1499292
Asian Gull-billed Tern	Data Curation	Asian Gull-billed Tern	Australian_Bird_Data_Version_1.xlsx	figshare	doi:10.6084/m9.figshare.1499292	http://dx.doi.org/10.6084/m9.figshare.1499292
Australian Gull-billed Tern	Data Curation	Australian Gull-billed Tern	Australian_Bird_Data_Version_1.xlsx	figshare	doi:10.6084/m9.figshare.1499292	http://dx.doi.org/10.6084/m9.figshare.1499292
Caspian Tern	Data Curation	Caspian Tern	Australian_Bird_Data_Version_1.xlsx	figshare	doi:10.6084/m9.figshare.1499292	http://dx.doi.org/10.6084/m9.figshare.1499292
Whiskered Tern	Data Curation	Whiskered Tern	Australian_Bird_Data_Version_1.xlsx	figshare	doi:10.6084/m9.figshare.1499292	http://dx.doi.org/10.6084/m9.figshare.1499292
Eastern Whiskered Tern	Data Curation	Eastern Whiskered Tern	Australian_Bird_Data_Version_1.xlsx	figshare	doi:10.6084/m9.figshare.1499292	http://dx.doi.org/10.6084/m9.figshare.1499292
White-winged Black Tern	Data Curation	White-winged Black Tern	Australian_Bird_Data_Version_1.xlsx	figshare	doi:10.6084/m9.figshare.1499292	http://dx.doi.org/10.6084/m9.figshare.1499292
Black Tern	Data Curation	Black Tern	Australian_Bird_Data_Version_1.xlsx	figshare	doi:10.6084/m9.figshare.1499292	http://dx.doi.org/10.6084/m9.figshare.1499292
Western Black Tern	Data Curation	Western Black Tern	Australian_Bird_Data_Version_1.xlsx	figshare	doi:10.6084/m9.figshare.1499292	http://dx.doi.org/10.6084/m9.figshare.1499292
Roseate Tern	Data Curation	Roseate Tern	Australian_Bird_Data_Version_1.xlsx	figshare	doi:10.6084/m9.figshare.1499292	http://dx.doi.org/10.6084/m9.figshare.1499292
Asian Roseate Tern	Data Curation	Asian Roseate Tern	Australian_Bird_Data_Version_1.xlsx	figshare	doi:10.6084/m9.figshare.1499292	http://dx.doi.org/10.6084/m9.figshare.1499292
Australasian Roseate Tern	Data Curation	Australasian Roseate Tern	Australian_Bird_Data_Version_1.xlsx	figshare	doi:10.6084/m9.figshare.1499292	http://dx.doi.org/10.6084/m9.figshare.1499292
White-fronted Tern	Data Curation	White-fronted Tern	Australian_Bird_Data_Version_1.xlsx	figshare	doi:10.6084/m9.figshare.1499292	http://dx.doi.org/10.6084/m9.figshare.1499292
Black-naped Tern	Data Curation	Black-naped Tern	Australian_Bird_Data_Version_1.xlsx	figshare	doi:10.6084/m9.figshare.1499292	http://dx.doi.org/10.6084/m9.figshare.1499292
Australasian Black-naped Tern	Data Curation	Australasian Black-naped Tern	Australian_Bird_Data_Version_1.xlsx	figshare	doi:10.6084/m9.figshare.1499292	http://dx.doi.org/10.6084/m9.figshare.1499292
Common Tern	Data Curation	Common Tern	Australian_Bird_Data_Version_1.xlsx	figshare	doi:10.6084/m9.figshare.1499292	http://dx.doi.org/10.6084/m9.figshare.1499292
Atlantic Common Tern	Data Curation	Atlantic Common Tern	Australian_Bird_Data_Version_1.xlsx	figshare	doi:10.6084/m9.figshare.1499292	http://dx.doi.org/10.6084/m9.figshare.1499292
Siberian Common Tern	Data Curation	Siberian Common Tern	Australian_Bird_Data_Version_1.xlsx	figshare	doi:10.6084/m9.figshare.1499292	http://dx.doi.org/10.6084/m9.figshare.1499292
Arctic Tern	Data Curation	Arctic Tern	Australian_Bird_Data_Version_1.xlsx	figshare	doi:10.6084/m9.figshare.1499292	http://dx.doi.org/10.6084/m9.figshare.1499292
Antarctic Tern	Data Curation	Antarctic Tern	Australian_Bird_Data_Version_1.xlsx	figshare	doi:10.6084/m9.figshare.1499292	http://dx.doi.org/10.6084/m9.figshare.1499292
New Zealand Antarctic Tern	Data Curation	New Zealand Antarctic Tern	Australian_Bird_Data_Version_1.xlsx	figshare	doi:10.6084/m9.figshare.1499292	http://dx.doi.org/10.6084/m9.figshare.1499292
Indian Ocean Antarctic Tern	Data Curation	Indian Ocean Antarctic Tern	Australian_Bird_Data_Version_1.xlsx	figshare	doi:10.6084/m9.figshare.1499292	http://dx.doi.org/10.6084/m9.figshare.1499292
Lesser Crested Tern	Data Curation	Lesser Crested Tern	Australian_Bird_Data_Version_1.xlsx	figshare	doi:10.6084/m9.figshare.1499292	http://dx.doi.org/10.6084/m9.figshare.1499292
Eastern Lesser Crested Tern	Data Curation	Eastern Lesser Crested Tern	Australian_Bird_Data_Version_1.xlsx	figshare	doi:10.6084/m9.figshare.1499292	http://dx.doi.org/10.6084/m9.figshare.1499292
Crested Tern	Data Curation	Crested Tern	Australian_Bird_Data_Version_1.xlsx	figshare	doi:10.6084/m9.figshare.1499292	http://dx.doi.org/10.6084/m9.figshare.1499292
Australasian Crested Tern	Data Curation	Australasian Crested Tern	Australian_Bird_Data_Version_1.xlsx	figshare	doi:10.6084/m9.figshare.1499292	http://dx.doi.org/10.6084/m9.figshare.1499292
Red-billed Tropicbird	Data Curation	Red-billed Tropicbird	Australian_Bird_Data_Version_1.xlsx	figshare	doi:10.6084/m9.figshare.1499292	http://dx.doi.org/10.6084/m9.figshare.1499292
Red-tailed Tropicbird	Data Curation	Red-tailed Tropicbird	Australian_Bird_Data_Version_1.xlsx	figshare	doi:10.6084/m9.figshare.1499292	http://dx.doi.org/10.6084/m9.figshare.1499292
Pacific Red-tailed Tropicbird	Data Curation	Pacific Red-tailed Tropicbird	Australian_Bird_Data_Version_1.xlsx	figshare	doi:10.6084/m9.figshare.1499292	http://dx.doi.org/10.6084/m9.figshare.1499292
Indian Ocean Red-tailed Tropicbird	Data Curation	Indian Ocean Red-tailed Tropicbird	Australian_Bird_Data_Version_1.xlsx	figshare	doi:10.6084/m9.figshare.1499292	http://dx.doi.org/10.6084/m9.figshare.1499292
White-tailed Tropicbird	Data Curation	White-tailed Tropicbird	Australian_Bird_Data_Version_1.xlsx	figshare	doi:10.6084/m9.figshare.1499292	http://dx.doi.org/10.6084/m9.figshare.1499292
Pacific White-tailed Tropicbird	Data Curation	Pacific White-tailed Tropicbird	Australian_Bird_Data_Version_1.xlsx	figshare	doi:10.6084/m9.figshare.1499292	http://dx.doi.org/10.6084/m9.figshare.1499292
Christmas Island White-tailed Tropicbird	Data Curation	Christmas Island White-tailed Tropicbird	Australian_Bird_Data_Version_1.xlsx	figshare	doi:10.6084/m9.figshare.1499292	http://dx.doi.org/10.6084/m9.figshare.1499292
Indian Ocean White-tailed Tropicbird	Data Curation	Indian Ocean White-tailed Tropicbird	Australian_Bird_Data_Version_1.xlsx	figshare	doi:10.6084/m9.figshare.1499292	http://dx.doi.org/10.6084/m9.figshare.1499292
King Penguin	Data Curation	King Penguin	Australian_Bird_Data_Version_1.xlsx	figshare	doi:10.6084/m9.figshare.1499292	http://dx.doi.org/10.6084/m9.figshare.1499292
Emperor Penguin	Data Curation	Emperor Penguin	Australian_Bird_Data_Version_1.xlsx	figshare	doi:10.6084/m9.figshare.1499292	http://dx.doi.org/10.6084/m9.figshare.1499292
Gentoo Penguin	Data Curation	Gentoo Penguin	Australian_Bird_Data_Version_1.xlsx	figshare	doi:10.6084/m9.figshare.1499292	http://dx.doi.org/10.6084/m9.figshare.1499292
Subantarctic Gentoo Penguin	Data Curation	Subantarctic Gentoo Penguin	Australian_Bird_Data_Version_1.xlsx	figshare	doi:10.6084/m9.figshare.1499292	http://dx.doi.org/10.6084/m9.figshare.1499292
Adelie Penguin	Data Curation	Adelie Penguin	Australian_Bird_Data_Version_1.xlsx	figshare	doi:10.6084/m9.figshare.1499292	http://dx.doi.org/10.6084/m9.figshare.1499292
Chinstrap Penguin	Data Curation	Chinstrap Penguin	Australian_Bird_Data_Version_1.xlsx	figshare	doi:10.6084/m9.figshare.1499292	http://dx.doi.org/10.6084/m9.figshare.1499292
Macaroni Penguin	Data Curation	Macaroni Penguin	Australian_Bird_Data_Version_1.xlsx	figshare	doi:10.6084/m9.figshare.1499292	http://dx.doi.org/10.6084/m9.figshare.1499292
Royal Penguin	Data Curation	Royal Penguin	Australian_Bird_Data_Version_1.xlsx	figshare	doi:10.6084/m9.figshare.1499292	http://dx.doi.org/10.6084/m9.figshare.1499292
Northern Rockhopper Penguin	Data Curation	Northern Rockhopper Penguin	Australian_Bird_Data_Version_1.xlsx	figshare	doi:10.6084/m9.figshare.1499292	http://dx.doi.org/10.6084/m9.figshare.1499292
Southern Rockhopper Penguin	Data Curation	Southern Rockhopper Penguin	Australian_Bird_Data_Version_1.xlsx	figshare	doi:10.6084/m9.figshare.1499292	http://dx.doi.org/10.6084/m9.figshare.1499292
Eastern Rockhopper Penguin	Data Curation	Eastern Rockhopper Penguin	Australian_Bird_Data_Version_1.xlsx	figshare	doi:10.6084/m9.figshare.1499292	http://dx.doi.org/10.6084/m9.figshare.1499292
Erect-crested Penguin	Data Curation	Erect-crested Penguin	Australian_Bird_Data_Version_1.xlsx	figshare	doi:10.6084/m9.figshare.1499292	http://dx.doi.org/10.6084/m9.figshare.1499292
Fiordland Penguin	Data Curation	Fiordland Penguin	Australian_Bird_Data_Version_1.xlsx	figshare	doi:10.6084/m9.figshare.1499292	http://dx.doi.org/10.6084/m9.figshare.1499292
Snares Penguin	Data Curation	Snares Penguin	Australian_Bird_Data_Version_1.xlsx	figshare	doi:10.6084/m9.figshare.1499292	http://dx.doi.org/10.6084/m9.figshare.1499292
Little Penguin	Data Curation	Little Penguin	Australian_Bird_Data_Version_1.xlsx	figshare	doi:10.6084/m9.figshare.1499292	http://dx.doi.org/10.6084/m9.figshare.1499292
Australian Little Penguin	Data Curation	Australian Little Penguin	Australian_Bird_Data_Version_1.xlsx	figshare	doi:10.6084/m9.figshare.1499292	http://dx.doi.org/10.6084/m9.figshare.1499292
Magellanic Penguin	Data Curation	Magellanic Penguin	Australian_Bird_Data_Version_1.xlsx	figshare	doi:10.6084/m9.figshare.1499292	http://dx.doi.org/10.6084/m9.figshare.1499292
Wilson Storm-Petrel	Data Curation	Wilson's Storm-Petrel	Australian_Bird_Data_Version_1.xlsx	figshare	doi:10.6084/m9.figshare.1499292	http://dx.doi.org/10.6084/m9.figshare.1499292
Antarctic Wilson Storm-Petrel	Data Curation	Antarctic Wilson's Storm-Petrel	Australian_Bird_Data_Version_1.xlsx	figshare	doi:10.6084/m9.figshare.1499292	http://dx.doi.org/10.6084/m9.figshare.1499292
Subantarctic Wilson Storm-Petrel	Data Curation	Subantarctic Wilson's Storm-Petrel	Australian_Bird_Data_Version_1.xlsx	figshare	doi:10.6084/m9.figshare.1499292	http://dx.doi.org/10.6084/m9.figshare.1499292
Grey-backed Storm-Petrel	Data Curation	Grey-backed Storm-Petrel	Australian_Bird_Data_Version_1.xlsx	figshare	doi:10.6084/m9.figshare.1499292	http://dx.doi.org/10.6084/m9.figshare.1499292
White-faced Storm-Petrel	Data Curation	White-faced Storm-Petrel	Australian_Bird_Data_Version_1.xlsx	figshare	doi:10.6084/m9.figshare.1499292	http://dx.doi.org/10.6084/m9.figshare.1499292
Australian White-faced Storm-Petrel	Data Curation	Australian White-faced Storm-Petrel	Australian_Bird_Data_Version_1.xlsx	figshare	doi:10.6084/m9.figshare.1499292	http://dx.doi.org/10.6084/m9.figshare.1499292
White-bellied Storm-Petrel	Data Curation	White-bellied Storm-Petrel	Australian_Bird_Data_Version_1.xlsx	figshare	doi:10.6084/m9.figshare.1499292	http://dx.doi.org/10.6084/m9.figshare.1499292
Tasman White-bellied Storm-Petrel	Data Curation	Tasman White-bellied Storm-Petrel	Australian_Bird_Data_Version_1.xlsx	figshare	doi:10.6084/m9.figshare.1499292	http://dx.doi.org/10.6084/m9.figshare.1499292
Black-bellied Storm-Petrel	Data Curation	Black-bellied Storm-Petrel	Australian_Bird_Data_Version_1.xlsx	figshare	doi:10.6084/m9.figshare.1499292	http://dx.doi.org/10.6084/m9.figshare.1499292
Pacific Black-bellied Storm-Petrel	Data Curation	Pacific Black-bellied Storm-Petrel	Australian_Bird_Data_Version_1.xlsx	figshare	doi:10.6084/m9.figshare.1499292	http://dx.doi.org/10.6084/m9.figshare.1499292
New Zealand Storm-Petrel	Data Curation	New Zealand Storm-Petrel	Australian_Bird_Data_Version_1.xlsx	figshare	doi:10.6084/m9.figshare.1499292	http://dx.doi.org/10.6084/m9.figshare.1499292
Polynesian Storm-Petrel	Data Curation	Polynesian Storm-Petrel	Australian_Bird_Data_Version_1.xlsx	figshare	doi:10.6084/m9.figshare.1499292	http://dx.doi.org/10.6084/m9.figshare.1499292
Laysan Albatross	Data Curation	Laysan Albatross	Australian_Bird_Data_Version_1.xlsx	figshare	doi:10.6084/m9.figshare.1499292	http://dx.doi.org/10.6084/m9.figshare.1499292
Wandering Albatross	Data Curation	Wandering Albatross	Australian_Bird_Data_Version_1.xlsx	figshare	doi:10.6084/m9.figshare.1499292	http://dx.doi.org/10.6084/m9.figshare.1499292
Antipodean Albatross	Data Curation	Antipodean Albatross	Australian_Bird_Data_Version_1.xlsx	figshare	doi:10.6084/m9.figshare.1499292	http://dx.doi.org/10.6084/m9.figshare.1499292
Eastern Antipodean Albatross	Data Curation	Eastern Antipodean Albatross	Australian_Bird_Data_Version_1.xlsx	figshare	doi:10.6084/m9.figshare.1499292	http://dx.doi.org/10.6084/m9.figshare.1499292
Gibson Albatross	Data Curation	Gibson's Albatross	Australian_Bird_Data_Version_1.xlsx	figshare	doi:10.6084/m9.figshare.1499292	http://dx.doi.org/10.6084/m9.figshare.1499292
Amsterdam Albatross	Data Curation	Amsterdam Albatross	Australian_Bird_Data_Version_1.xlsx	figshare	doi:10.6084/m9.figshare.1499292	http://dx.doi.org/10.6084/m9.figshare.1499292
Tristan Albatross	Data Curation	Tristan Albatross	Australian_Bird_Data_Version_1.xlsx	figshare	doi:10.6084/m9.figshare.1499292	http://dx.doi.org/10.6084/m9.figshare.1499292
Northern Royal Albatross	Data Curation	Northern Royal Albatross	Australian_Bird_Data_Version_1.xlsx	figshare	doi:10.6084/m9.figshare.1499292	http://dx.doi.org/10.6084/m9.figshare.1499292
Southern Royal Albatross	Data Curation	Southern Royal Albatross	Australian_Bird_Data_Version_1.xlsx	figshare	doi:10.6084/m9.figshare.1499292	http://dx.doi.org/10.6084/m9.figshare.1499292
Light-mantled Sooty Albatross	Data Curation	Light-mantled Sooty Albatross	Australian_Bird_Data_Version_1.xlsx	figshare	doi:10.6084/m9.figshare.1499292	http://dx.doi.org/10.6084/m9.figshare.1499292
Sooty Albatross	Data Curation	Sooty Albatross	Australian_Bird_Data_Version_1.xlsx	figshare	doi:10.6084/m9.figshare.1499292	http://dx.doi.org/10.6084/m9.figshare.1499292
Atlantic Yellow-nosed Albatross	Data Curation	Atlantic Yellow-nosed Albatross	Australian_Bird_Data_Version_1.xlsx	figshare	doi:10.6084/m9.figshare.1499292	http://dx.doi.org/10.6084/m9.figshare.1499292
Indian Yellow-nosed Albatross	Data Curation	Indian Yellow-nosed Albatross	Australian_Bird_Data_Version_1.xlsx	figshare	doi:10.6084/m9.figshare.1499292	http://dx.doi.org/10.6084/m9.figshare.1499292
Grey-headed Albatross	Data Curation	Grey-headed Albatross	Australian_Bird_Data_Version_1.xlsx	figshare	doi:10.6084/m9.figshare.1499292	http://dx.doi.org/10.6084/m9.figshare.1499292
Black-browed Albatross	Data Curation	Black-browed Albatross	Australian_Bird_Data_Version_1.xlsx	figshare	doi:10.6084/m9.figshare.1499292	http://dx.doi.org/10.6084/m9.figshare.1499292
Campbell Albatross	Data Curation	Campbell Albatross	Australian_Bird_Data_Version_1.xlsx	figshare	doi:10.6084/m9.figshare.1499292	http://dx.doi.org/10.6084/m9.figshare.1499292
Buller Albatross	Data Curation	Buller's Albatross	Australian_Bird_Data_Version_1.xlsx	figshare	doi:10.6084/m9.figshare.1499292	http://dx.doi.org/10.6084/m9.figshare.1499292
Southern Buller Albatross	Data Curation	Southern Buller's Albatross	Australian_Bird_Data_Version_1.xlsx	figshare	doi:10.6084/m9.figshare.1499292	http://dx.doi.org/10.6084/m9.figshare.1499292
Northern Buller Albatross	Data Curation	Northern Buller's Albatross	Australian_Bird_Data_Version_1.xlsx	figshare	doi:10.6084/m9.figshare.1499292	http://dx.doi.org/10.6084/m9.figshare.1499292
Shy Albatross	Data Curation	Shy Albatross	Australian_Bird_Data_Version_1.xlsx	figshare	doi:10.6084/m9.figshare.1499292	http://dx.doi.org/10.6084/m9.figshare.1499292
White-capped Albatross	Data Curation	White-capped Albatross	Australian_Bird_Data_Version_1.xlsx	figshare	doi:10.6084/m9.figshare.1499292	http://dx.doi.org/10.6084/m9.figshare.1499292
Chatham Albatross	Data Curation	Chatham Albatross	Australian_Bird_Data_Version_1.xlsx	figshare	doi:10.6084/m9.figshare.1499292	http://dx.doi.org/10.6084/m9.figshare.1499292
Salvin Albatross	Data Curation	Salvin's Albatross	Australian_Bird_Data_Version_1.xlsx	figshare	doi:10.6084/m9.figshare.1499292	http://dx.doi.org/10.6084/m9.figshare.1499292
Matsudaira Storm-Petrel	Data Curation	Matsudaira's Storm-Petrel	Australian_Bird_Data_Version_1.xlsx	figshare	doi:10.6084/m9.figshare.1499292	http://dx.doi.org/10.6084/m9.figshare.1499292
Leach Storm-Petrel	Data Curation	Leach's Storm-Petrel	Australian_Bird_Data_Version_1.xlsx	figshare	doi:10.6084/m9.figshare.1499292	http://dx.doi.org/10.6084/m9.figshare.1499292
Pacific Leach Storm-Petrel	Data Curation	Pacific Leach's Storm-Petrel	Australian_Bird_Data_Version_1.xlsx	figshare	doi:10.6084/m9.figshare.1499292	http://dx.doi.org/10.6084/m9.figshare.1499292
Swinhoe Storm-Petrel	Data Curation	Swinhoe's Storm-Petrel	Australian_Bird_Data_Version_1.xlsx	figshare	doi:10.6084/m9.figshare.1499292	http://dx.doi.org/10.6084/m9.figshare.1499292
Tristram Storm-Petrel	Data Curation	Tristram's Storm-Petrel	Australian_Bird_Data_Version_1.xlsx	figshare	doi:10.6084/m9.figshare.1499292	http://dx.doi.org/10.6084/m9.figshare.1499292
Northern Giant-Petrel	Data Curation	Northern Giant-Petrel	Australian_Bird_Data_Version_1.xlsx	figshare	doi:10.6084/m9.figshare.1499292	http://dx.doi.org/10.6084/m9.figshare.1499292
Southern Giant-Petrel	Data Curation	Southern Giant-Petrel	Australian_Bird_Data_Version_1.xlsx	figshare	doi:10.6084/m9.figshare.1499292	http://dx.doi.org/10.6084/m9.figshare.1499292
Southern Fulmar	Data Curation	Southern Fulmar	Australian_Bird_Data_Version_1.xlsx	figshare	doi:10.6084/m9.figshare.1499292	http://dx.doi.org/10.6084/m9.figshare.1499292
Antarctic Petrel	Data Curation	Antarctic Petrel	Australian_Bird_Data_Version_1.xlsx	figshare	doi:10.6084/m9.figshare.1499292	http://dx.doi.org/10.6084/m9.figshare.1499292
Cape Petrel	Data Curation	Cape Petrel	Australian_Bird_Data_Version_1.xlsx	figshare	doi:10.6084/m9.figshare.1499292	http://dx.doi.org/10.6084/m9.figshare.1499292
Northern Cape Petrel	Data Curation	Northern Cape Petrel	Australian_Bird_Data_Version_1.xlsx	figshare	doi:10.6084/m9.figshare.1499292	http://dx.doi.org/10.6084/m9.figshare.1499292
Southern Cape Petrel	Data Curation	Southern Cape Petrel	Australian_Bird_Data_Version_1.xlsx	figshare	doi:10.6084/m9.figshare.1499292	http://dx.doi.org/10.6084/m9.figshare.1499292
Snow Petrel	Data Curation	Snow Petrel	Australian_Bird_Data_Version_1.xlsx	figshare	doi:10.6084/m9.figshare.1499292	http://dx.doi.org/10.6084/m9.figshare.1499292
Southern Snow Petrel	Data Curation	Southern Snow Petrel	Australian_Bird_Data_Version_1.xlsx	figshare	doi:10.6084/m9.figshare.1499292	http://dx.doi.org/10.6084/m9.figshare.1499292
Blue Petrel	Data Curation	Blue Petrel	Australian_Bird_Data_Version_1.xlsx	figshare	doi:10.6084/m9.figshare.1499292	http://dx.doi.org/10.6084/m9.figshare.1499292
Broad-billed Prion	Data Curation	Broad-billed Prion	Australian_Bird_Data_Version_1.xlsx	figshare	doi:10.6084/m9.figshare.1499292	http://dx.doi.org/10.6084/m9.figshare.1499292
Salvin Prion	Data Curation	Salvin's Prion	Australian_Bird_Data_Version_1.xlsx	figshare	doi:10.6084/m9.figshare.1499292	http://dx.doi.org/10.6084/m9.figshare.1499292
Eastern Salvin Prion	Data Curation	Eastern Salvin's Prion	Australian_Bird_Data_Version_1.xlsx	figshare	doi:10.6084/m9.figshare.1499292	http://dx.doi.org/10.6084/m9.figshare.1499292
Western Salvin Prion	Data Curation	Western Salvin's Prion	Australian_Bird_Data_Version_1.xlsx	figshare	doi:10.6084/m9.figshare.1499292	http://dx.doi.org/10.6084/m9.figshare.1499292
Antarctic Prion	Data Curation	Antarctic Prion	Australian_Bird_Data_Version_1.xlsx	figshare	doi:10.6084/m9.figshare.1499292	http://dx.doi.org/10.6084/m9.figshare.1499292
Slender-billed Prion	Data Curation	Slender-billed Prion	Australian_Bird_Data_Version_1.xlsx	figshare	doi:10.6084/m9.figshare.1499292	http://dx.doi.org/10.6084/m9.figshare.1499292
Fairy Prion	Data Curation	Fairy Prion	Australian_Bird_Data_Version_1.xlsx	figshare	doi:10.6084/m9.figshare.1499292	http://dx.doi.org/10.6084/m9.figshare.1499292
Northern Fairy Prion	Data Curation	Northern Fairy Prion	Australian_Bird_Data_Version_1.xlsx	figshare	doi:10.6084/m9.figshare.1499292	http://dx.doi.org/10.6084/m9.figshare.1499292
Southern Fairy Prion	Data Curation	Southern Fairy Prion	Australian_Bird_Data_Version_1.xlsx	figshare	doi:10.6084/m9.figshare.1499292	http://dx.doi.org/10.6084/m9.figshare.1499292
Fulmar Prion	Data Curation	Fulmar Prion	Australian_Bird_Data_Version_1.xlsx	figshare	doi:10.6084/m9.figshare.1499292	http://dx.doi.org/10.6084/m9.figshare.1499292
Southern Fulmar Prion	Data Curation	Southern Fulmar Prion	Australian_Bird_Data_Version_1.xlsx	figshare	doi:10.6084/m9.figshare.1499292	http://dx.doi.org/10.6084/m9.figshare.1499292
Kerguelen Petrel	Data Curation	Kerguelen Petrel	Australian_Bird_Data_Version_1.xlsx	figshare	doi:10.6084/m9.figshare.1499292	http://dx.doi.org/10.6084/m9.figshare.1499292
Gould Petrel	Data Curation	Gould's Petrel	Australian_Bird_Data_Version_1.xlsx	figshare	doi:10.6084/m9.figshare.1499292	http://dx.doi.org/10.6084/m9.figshare.1499292
New Caledonian Gould Petrel	Data Curation	New Caledonian Gould's Petrel	Australian_Bird_Data_Version_1.xlsx	figshare	doi:10.6084/m9.figshare.1499292	http://dx.doi.org/10.6084/m9.figshare.1499292
Australian Gould Petrel	Data Curation	Australian Gould's Petrel	Australian_Bird_Data_Version_1.xlsx	figshare	doi:10.6084/m9.figshare.1499292	http://dx.doi.org/10.6084/m9.figshare.1499292
Collared Petrel	Data Curation	Collared Petrel	Australian_Bird_Data_Version_1.xlsx	figshare	doi:10.6084/m9.figshare.1499292	http://dx.doi.org/10.6084/m9.figshare.1499292
Stejneger Petrel	Data Curation	Stejneger's Petrel	Australian_Bird_Data_Version_1.xlsx	figshare	doi:10.6084/m9.figshare.1499292	http://dx.doi.org/10.6084/m9.figshare.1499292
Cook Petrel	Data Curation	Cook's Petrel	Australian_Bird_Data_Version_1.xlsx	figshare	doi:10.6084/m9.figshare.1499292	http://dx.doi.org/10.6084/m9.figshare.1499292
Pycroft Petrel	Data Curation	Pycroft's Petrel	Australian_Bird_Data_Version_1.xlsx	figshare	doi:10.6084/m9.figshare.1499292	http://dx.doi.org/10.6084/m9.figshare.1499292
Black-winged Petrel	Data Curation	Black-winged Petrel	Australian_Bird_Data_Version_1.xlsx	figshare	doi:10.6084/m9.figshare.1499292	http://dx.doi.org/10.6084/m9.figshare.1499292
Providence Petrel	Data Curation	Providence Petrel	Australian_Bird_Data_Version_1.xlsx	figshare	doi:10.6084/m9.figshare.1499292	http://dx.doi.org/10.6084/m9.figshare.1499292
Kermadec Petrel	Data Curation	Kermadec Petrel	Australian_Bird_Data_Version_1.xlsx	figshare	doi:10.6084/m9.figshare.1499292	http://dx.doi.org/10.6084/m9.figshare.1499292
Western Kermadec Petrel	Data Curation	Western Kermadec Petrel	Australian_Bird_Data_Version_1.xlsx	figshare	doi:10.6084/m9.figshare.1499292	http://dx.doi.org/10.6084/m9.figshare.1499292
Herald Petrel	Data Curation	Herald Petrel	Australian_Bird_Data_Version_1.xlsx	figshare	doi:10.6084/m9.figshare.1499292	http://dx.doi.org/10.6084/m9.figshare.1499292
Mottled Petrel	Data Curation	Mottled Petrel	Australian_Bird_Data_Version_1.xlsx	figshare	doi:10.6084/m9.figshare.1499292	http://dx.doi.org/10.6084/m9.figshare.1499292
Barau Petrel	Data Curation	Barau's Petrel	Australian_Bird_Data_Version_1.xlsx	figshare	doi:10.6084/m9.figshare.1499292	http://dx.doi.org/10.6084/m9.figshare.1499292
White-necked Petrel	Data Curation	White-necked Petrel	Australian_Bird_Data_Version_1.xlsx	figshare	doi:10.6084/m9.figshare.1499292	http://dx.doi.org/10.6084/m9.figshare.1499292
Southern White-necked Petrel	Data Curation	Southern White-necked Petrel	Australian_Bird_Data_Version_1.xlsx	figshare	doi:10.6084/m9.figshare.1499292	http://dx.doi.org/10.6084/m9.figshare.1499292
Vanuatu White-necked Petrel	Data Curation	Vanuatu White-necked Petrel	Australian_Bird_Data_Version_1.xlsx	figshare	doi:10.6084/m9.figshare.1499292	http://dx.doi.org/10.6084/m9.figshare.1499292
Juan Fernandez Petrel	Data Curation	Juan Fernandez Petrel	Australian_Bird_Data_Version_1.xlsx	figshare	doi:10.6084/m9.figshare.1499292	http://dx.doi.org/10.6084/m9.figshare.1499292
Soft-plumaged Petrel	Data Curation	Soft-plumaged Petrel	Australian_Bird_Data_Version_1.xlsx	figshare	doi:10.6084/m9.figshare.1499292	http://dx.doi.org/10.6084/m9.figshare.1499292
Atlantic Petrel	Data Curation	Atlantic Petrel	Australian_Bird_Data_Version_1.xlsx	figshare	doi:10.6084/m9.figshare.1499292	http://dx.doi.org/10.6084/m9.figshare.1499292
White-headed Petrel	Data Curation	White-headed Petrel	Australian_Bird_Data_Version_1.xlsx	figshare	doi:10.6084/m9.figshare.1499292	http://dx.doi.org/10.6084/m9.figshare.1499292
Great-winged Petrel	Data Curation	Great-winged Petrel	Australian_Bird_Data_Version_1.xlsx	figshare	doi:10.6084/m9.figshare.1499292	http://dx.doi.org/10.6084/m9.figshare.1499292
Grey-faced Petrel	Data Curation	Grey-faced Petrel	Australian_Bird_Data_Version_1.xlsx	figshare	doi:10.6084/m9.figshare.1499292	http://dx.doi.org/10.6084/m9.figshare.1499292
Grey Petrel	Data Curation	Grey Petrel	Australian_Bird_Data_Version_1.xlsx	figshare	doi:10.6084/m9.figshare.1499292	http://dx.doi.org/10.6084/m9.figshare.1499292
White-chinned Petrel	Data Curation	White-chinned Petrel	Australian_Bird_Data_Version_1.xlsx	figshare	doi:10.6084/m9.figshare.1499292	http://dx.doi.org/10.6084/m9.figshare.1499292
Westland Petrel	Data Curation	Westland Petrel	Australian_Bird_Data_Version_1.xlsx	figshare	doi:10.6084/m9.figshare.1499292	http://dx.doi.org/10.6084/m9.figshare.1499292
Black Petrel	Data Curation	Black Petrel	Australian_Bird_Data_Version_1.xlsx	figshare	doi:10.6084/m9.figshare.1499292	http://dx.doi.org/10.6084/m9.figshare.1499292
Wedge-tailed Shearwater	Data Curation	Wedge-tailed Shearwater	Australian_Bird_Data_Version_1.xlsx	figshare	doi:10.6084/m9.figshare.1499292	http://dx.doi.org/10.6084/m9.figshare.1499292
Buller Shearwater	Data Curation	Buller's Shearwater	Australian_Bird_Data_Version_1.xlsx	figshare	doi:10.6084/m9.figshare.1499292	http://dx.doi.org/10.6084/m9.figshare.1499292
Short-tailed Shearwater	Data Curation	Short-tailed Shearwater	Australian_Bird_Data_Version_1.xlsx	figshare	doi:10.6084/m9.figshare.1499292	http://dx.doi.org/10.6084/m9.figshare.1499292
Sooty Shearwater	Data Curation	Sooty Shearwater	Australian_Bird_Data_Version_1.xlsx	figshare	doi:10.6084/m9.figshare.1499292	http://dx.doi.org/10.6084/m9.figshare.1499292
Great Shearwater	Data Curation	Great Shearwater	Australian_Bird_Data_Version_1.xlsx	figshare	doi:10.6084/m9.figshare.1499292	http://dx.doi.org/10.6084/m9.figshare.1499292
Flesh-footed Shearwater	Data Curation	Flesh-footed Shearwater	Australian_Bird_Data_Version_1.xlsx	figshare	doi:10.6084/m9.figshare.1499292	http://dx.doi.org/10.6084/m9.figshare.1499292
Pink-footed Shearwater	Data Curation	Pink-footed Shearwater	Australian_Bird_Data_Version_1.xlsx	figshare	doi:10.6084/m9.figshare.1499292	http://dx.doi.org/10.6084/m9.figshare.1499292
Streaked Shearwater	Data Curation	Streaked Shearwater	Australian_Bird_Data_Version_1.xlsx	figshare	doi:10.6084/m9.figshare.1499292	http://dx.doi.org/10.6084/m9.figshare.1499292
Fluttering Shearwater	Data Curation	Fluttering Shearwater	Australian_Bird_Data_Version_1.xlsx	figshare	doi:10.6084/m9.figshare.1499292	http://dx.doi.org/10.6084/m9.figshare.1499292
Hutton Shearwater	Data Curation	Hutton's Shearwater	Australian_Bird_Data_Version_1.xlsx	figshare	doi:10.6084/m9.figshare.1499292	http://dx.doi.org/10.6084/m9.figshare.1499292
Newell Shearwater	Data Curation	Newell's Shearwater	Australian_Bird_Data_Version_1.xlsx	figshare	doi:10.6084/m9.figshare.1499292	http://dx.doi.org/10.6084/m9.figshare.1499292
Manx Shearwater	Data Curation	Manx Shearwater	Australian_Bird_Data_Version_1.xlsx	figshare	doi:10.6084/m9.figshare.1499292	http://dx.doi.org/10.6084/m9.figshare.1499292
Atlantic Manx Shearwater	Data Curation	Atlantic Manx Shearwater	Australian_Bird_Data_Version_1.xlsx	figshare	doi:10.6084/m9.figshare.1499292	http://dx.doi.org/10.6084/m9.figshare.1499292
Little Shearwater	Data Curation	Little Shearwater	Australian_Bird_Data_Version_1.xlsx	figshare	doi:10.6084/m9.figshare.1499292	http://dx.doi.org/10.6084/m9.figshare.1499292
Tasman Little Shearwater	Data Curation	Tasman Little Shearwater	Australian_Bird_Data_Version_1.xlsx	figshare	doi:10.6084/m9.figshare.1499292	http://dx.doi.org/10.6084/m9.figshare.1499292
Western Australian Little Shearwater	Data Curation	Western Australian Little Shearwater	Australian_Bird_Data_Version_1.xlsx	figshare	doi:10.6084/m9.figshare.1499292	http://dx.doi.org/10.6084/m9.figshare.1499292
Subantarctic Shearwater	Data Curation	Subantarctic Shearwater	Australian_Bird_Data_Version_1.xlsx	figshare	doi:10.6084/m9.figshare.1499292	http://dx.doi.org/10.6084/m9.figshare.1499292
Tropical Shearwater	Data Curation	Tropical Shearwater	Australian_Bird_Data_Version_1.xlsx	figshare	doi:10.6084/m9.figshare.1499292	http://dx.doi.org/10.6084/m9.figshare.1499292
Tahiti Petrel	Data Curation	Tahiti Petrel	Australian_Bird_Data_Version_1.xlsx	figshare	doi:10.6084/m9.figshare.1499292	http://dx.doi.org/10.6084/m9.figshare.1499292
Pacific Tahiti Petrel	Data Curation	Pacific Tahiti Petrel	Australian_Bird_Data_Version_1.xlsx	figshare	doi:10.6084/m9.figshare.1499292	http://dx.doi.org/10.6084/m9.figshare.1499292
New Caledonian Tahiti Petrel	Data Curation	New Caledonian Tahiti Petrel	Australian_Bird_Data_Version_1.xlsx	figshare	doi:10.6084/m9.figshare.1499292	http://dx.doi.org/10.6084/m9.figshare.1499292
Bulwer Petrel	Data Curation	Bulwer's Petrel	Australian_Bird_Data_Version_1.xlsx	figshare	doi:10.6084/m9.figshare.1499292	http://dx.doi.org/10.6084/m9.figshare.1499292
Jouanin Petrel	Data Curation	Jouanin's Petrel	Australian_Bird_Data_Version_1.xlsx	figshare	doi:10.6084/m9.figshare.1499292	http://dx.doi.org/10.6084/m9.figshare.1499292
South Georgian Diving-Petrel	Data Curation	South Georgian Diving-Petrel	Australian_Bird_Data_Version_1.xlsx	figshare	doi:10.6084/m9.figshare.1499292	http://dx.doi.org/10.6084/m9.figshare.1499292
Common Diving-Petrel	Data Curation	Common Diving-Petrel	Australian_Bird_Data_Version_1.xlsx	figshare	doi:10.6084/m9.figshare.1499292	http://dx.doi.org/10.6084/m9.figshare.1499292
Southern Common Diving-Petrel	Data Curation	Southern Common Diving-Petrel	Australian_Bird_Data_Version_1.xlsx	figshare	doi:10.6084/m9.figshare.1499292	http://dx.doi.org/10.6084/m9.figshare.1499292
Australasian Common Diving-Petrel	Data Curation	Australasian Common Diving-Petrel	Australian_Bird_Data_Version_1.xlsx	figshare	doi:10.6084/m9.figshare.1499292	http://dx.doi.org/10.6084/m9.figshare.1499292
Black-necked Stork	Data Curation	Black-necked Stork	Australian_Bird_Data_Version_1.xlsx	figshare	doi:10.6084/m9.figshare.1499292	http://dx.doi.org/10.6084/m9.figshare.1499292
Torresian Black-necked Stork	Data Curation	Torresian Black-necked Stork	Australian_Bird_Data_Version_1.xlsx	figshare	doi:10.6084/m9.figshare.1499292	http://dx.doi.org/10.6084/m9.figshare.1499292
Australian Pelican	Data Curation	Australian Pelican	Australian_Bird_Data_Version_1.xlsx	figshare	doi:10.6084/m9.figshare.1499292	http://dx.doi.org/10.6084/m9.figshare.1499292
Australasian Bittern	Data Curation	Australasian Bittern	Australian_Bird_Data_Version_1.xlsx	figshare	doi:10.6084/m9.figshare.1499292	http://dx.doi.org/10.6084/m9.figshare.1499292
Australian Little Bittern	Data Curation	Australian Little Bittern	Australian_Bird_Data_Version_1.xlsx	figshare	doi:10.6084/m9.figshare.1499292	http://dx.doi.org/10.6084/m9.figshare.1499292
Yellow Bittern	Data Curation	Yellow Bittern	Australian_Bird_Data_Version_1.xlsx	figshare	doi:10.6084/m9.figshare.1499292	http://dx.doi.org/10.6084/m9.figshare.1499292
Schrenck Bittern	Data Curation	Schrenck's Bittern	Australian_Bird_Data_Version_1.xlsx	figshare	doi:10.6084/m9.figshare.1499292	http://dx.doi.org/10.6084/m9.figshare.1499292
Cinnamon Bittern	Data Curation	Cinnamon Bittern	Australian_Bird_Data_Version_1.xlsx	figshare	doi:10.6084/m9.figshare.1499292	http://dx.doi.org/10.6084/m9.figshare.1499292
Black Bittern	Data Curation	Black Bittern	Australian_Bird_Data_Version_1.xlsx	figshare	doi:10.6084/m9.figshare.1499292	http://dx.doi.org/10.6084/m9.figshare.1499292
Torresian Black Bittern	Data Curation	Torresian Black Bittern	Australian_Bird_Data_Version_1.xlsx	figshare	doi:10.6084/m9.figshare.1499292	http://dx.doi.org/10.6084/m9.figshare.1499292
Asian Black Bittern	Data Curation	Asian Black Bittern	Australian_Bird_Data_Version_1.xlsx	figshare	doi:10.6084/m9.figshare.1499292	http://dx.doi.org/10.6084/m9.figshare.1499292
Japanese Night-Heron	Data Curation	Japanese Night-Heron	Australian_Bird_Data_Version_1.xlsx	figshare	doi:10.6084/m9.figshare.1499292	http://dx.doi.org/10.6084/m9.figshare.1499292
Malayan Night-Heron	Data Curation	Malayan Night-Heron	Australian_Bird_Data_Version_1.xlsx	figshare	doi:10.6084/m9.figshare.1499292	http://dx.doi.org/10.6084/m9.figshare.1499292
Black-crowned Night-Heron	Data Curation	Black-crowned Night-Heron	Australian_Bird_Data_Version_1.xlsx	figshare	doi:10.6084/m9.figshare.1499292	http://dx.doi.org/10.6084/m9.figshare.1499292
Eastern Black-crowned Night-Heron	Data Curation	Eastern Black-crowned Night-Heron	Australian_Bird_Data_Version_1.xlsx	figshare	doi:10.6084/m9.figshare.1499292	http://dx.doi.org/10.6084/m9.figshare.1499292
Nankeen Night-Heron	Data Curation	Nankeen Night-Heron	Australian_Bird_Data_Version_1.xlsx	figshare	doi:10.6084/m9.figshare.1499292	http://dx.doi.org/10.6084/m9.figshare.1499292
Torresian Nankeen Night-Heron	Data Curation	Torresian Nankeen Night-Heron	Australian_Bird_Data_Version_1.xlsx	figshare	doi:10.6084/m9.figshare.1499292	http://dx.doi.org/10.6084/m9.figshare.1499292
Striated Heron	Data Curation	Striated Heron	Australian_Bird_Data_Version_1.xlsx	figshare	doi:10.6084/m9.figshare.1499292	http://dx.doi.org/10.6084/m9.figshare.1499292
East Asian Striated Heron	Data Curation	East Asian Striated Heron	Australian_Bird_Data_Version_1.xlsx	figshare	doi:10.6084/m9.figshare.1499292	http://dx.doi.org/10.6084/m9.figshare.1499292
Eastern Striated Heron	Data Curation	Eastern Striated Heron	Australian_Bird_Data_Version_1.xlsx	figshare	doi:10.6084/m9.figshare.1499292	http://dx.doi.org/10.6084/m9.figshare.1499292
Western Striated Heron	Data Curation	Western Striated Heron	Australian_Bird_Data_Version_1.xlsx	figshare	doi:10.6084/m9.figshare.1499292	http://dx.doi.org/10.6084/m9.figshare.1499292
Chinese Pond Heron	Data Curation	Chinese Pond Heron	Australian_Bird_Data_Version_1.xlsx	figshare	doi:10.6084/m9.figshare.1499292	http://dx.doi.org/10.6084/m9.figshare.1499292
Javan Pond Heron	Data Curation	Javan Pond Heron	Australian_Bird_Data_Version_1.xlsx	figshare	doi:10.6084/m9.figshare.1499292	http://dx.doi.org/10.6084/m9.figshare.1499292
Eastern Javan Pond Heron	Data Curation	Eastern Javan Pond Heron	Australian_Bird_Data_Version_1.xlsx	figshare	doi:10.6084/m9.figshare.1499292	http://dx.doi.org/10.6084/m9.figshare.1499292
Cattle Egret	Data Curation	Cattle Egret	Australian_Bird_Data_Version_1.xlsx	figshare	doi:10.6084/m9.figshare.1499292	http://dx.doi.org/10.6084/m9.figshare.1499292
Eastern Cattle Egret	Data Curation	Eastern Cattle Egret	Australian_Bird_Data_Version_1.xlsx	figshare	doi:10.6084/m9.figshare.1499292	http://dx.doi.org/10.6084/m9.figshare.1499292
Grey Heron	Data Curation	Grey Heron	Australian_Bird_Data_Version_1.xlsx	figshare	doi:10.6084/m9.figshare.1499292	http://dx.doi.org/10.6084/m9.figshare.1499292
Eastern Grey Heron	Data Curation	Eastern Grey Heron	Australian_Bird_Data_Version_1.xlsx	figshare	doi:10.6084/m9.figshare.1499292	http://dx.doi.org/10.6084/m9.figshare.1499292
White-necked Heron	Data Curation	White-necked Heron	Australian_Bird_Data_Version_1.xlsx	figshare	doi:10.6084/m9.figshare.1499292	http://dx.doi.org/10.6084/m9.figshare.1499292
Great-billed Heron	Data Curation	Great-billed Heron	Australian_Bird_Data_Version_1.xlsx	figshare	doi:10.6084/m9.figshare.1499292	http://dx.doi.org/10.6084/m9.figshare.1499292
Australasian Great-billed Heron	Data Curation	Australasian Great-billed Heron	Australian_Bird_Data_Version_1.xlsx	figshare	doi:10.6084/m9.figshare.1499292	http://dx.doi.org/10.6084/m9.figshare.1499292
Purple Heron	Data Curation	Purple Heron	Australian_Bird_Data_Version_1.xlsx	figshare	doi:10.6084/m9.figshare.1499292	http://dx.doi.org/10.6084/m9.figshare.1499292
Great Egret	Data Curation	Great Egret	Australian_Bird_Data_Version_1.xlsx	figshare	doi:10.6084/m9.figshare.1499292	http://dx.doi.org/10.6084/m9.figshare.1499292
Eastern Great Egret	Data Curation	Eastern Great Egret	Australian_Bird_Data_Version_1.xlsx	figshare	doi:10.6084/m9.figshare.1499292	http://dx.doi.org/10.6084/m9.figshare.1499292
Intermediate Egret	Data Curation	Intermediate Egret	Australian_Bird_Data_Version_1.xlsx	figshare	doi:10.6084/m9.figshare.1499292	http://dx.doi.org/10.6084/m9.figshare.1499292
Eastern Intermediate Egret	Data Curation	Eastern Intermediate Egret	Australian_Bird_Data_Version_1.xlsx	figshare	doi:10.6084/m9.figshare.1499292	http://dx.doi.org/10.6084/m9.figshare.1499292
Pied Heron	Data Curation	Pied Heron	Australian_Bird_Data_Version_1.xlsx	figshare	doi:10.6084/m9.figshare.1499292	http://dx.doi.org/10.6084/m9.figshare.1499292
White-faced Heron	Data Curation	White-faced Heron	Australian_Bird_Data_Version_1.xlsx	figshare	doi:10.6084/m9.figshare.1499292	http://dx.doi.org/10.6084/m9.figshare.1499292
Little Egret	Data Curation	Little Egret	Australian_Bird_Data_Version_1.xlsx	figshare	doi:10.6084/m9.figshare.1499292	http://dx.doi.org/10.6084/m9.figshare.1499292
Chinese Little Egret	Data Curation	Chinese Little Egret	Australian_Bird_Data_Version_1.xlsx	figshare	doi:10.6084/m9.figshare.1499292	http://dx.doi.org/10.6084/m9.figshare.1499292
Australasian Little Egret	Data Curation	Australasian Little Egret	Australian_Bird_Data_Version_1.xlsx	figshare	doi:10.6084/m9.figshare.1499292	http://dx.doi.org/10.6084/m9.figshare.1499292
Western Reef Egret	Data Curation	Western Reef Egret	Australian_Bird_Data_Version_1.xlsx	figshare	doi:10.6084/m9.figshare.1499292	http://dx.doi.org/10.6084/m9.figshare.1499292
Arabian Western Reef Egret	Data Curation	Arabian Western Reef Egret	Australian_Bird_Data_Version_1.xlsx	figshare	doi:10.6084/m9.figshare.1499292	http://dx.doi.org/10.6084/m9.figshare.1499292
Eastern Reef Egret	Data Curation	Eastern Reef Egret	Australian_Bird_Data_Version_1.xlsx	figshare	doi:10.6084/m9.figshare.1499292	http://dx.doi.org/10.6084/m9.figshare.1499292
Common Eastern Reef Egret	Data Curation	Common Eastern Reef Egret	Australian_Bird_Data_Version_1.xlsx	figshare	doi:10.6084/m9.figshare.1499292	http://dx.doi.org/10.6084/m9.figshare.1499292
Australian White Ibis	Data Curation	Australian White Ibis	Australian_Bird_Data_Version_1.xlsx	figshare	doi:10.6084/m9.figshare.1499292	http://dx.doi.org/10.6084/m9.figshare.1499292
Straw-necked Ibis	Data Curation	Straw-necked Ibis	Australian_Bird_Data_Version_1.xlsx	figshare	doi:10.6084/m9.figshare.1499292	http://dx.doi.org/10.6084/m9.figshare.1499292
Yellow-billed Spoonbill	Data Curation	Yellow-billed Spoonbill	Australian_Bird_Data_Version_1.xlsx	figshare	doi:10.6084/m9.figshare.1499292	http://dx.doi.org/10.6084/m9.figshare.1499292
Royal Spoonbill	Data Curation	Royal Spoonbill	Australian_Bird_Data_Version_1.xlsx	figshare	doi:10.6084/m9.figshare.1499292	http://dx.doi.org/10.6084/m9.figshare.1499292
Glossy Ibis	Data Curation	Glossy Ibis	Australian_Bird_Data_Version_1.xlsx	figshare	doi:10.6084/m9.figshare.1499292	http://dx.doi.org/10.6084/m9.figshare.1499292
Lesser Frigatebird	Data Curation	Lesser Frigatebird	Australian_Bird_Data_Version_1.xlsx	figshare	doi:10.6084/m9.figshare.1499292	http://dx.doi.org/10.6084/m9.figshare.1499292
Indo-Pacific Lesser Frigatebird	Data Curation	Indo-Pacific Lesser Frigatebird	Australian_Bird_Data_Version_1.xlsx	figshare	doi:10.6084/m9.figshare.1499292	http://dx.doi.org/10.6084/m9.figshare.1499292
Great Frigatebird	Data Curation	Great Frigatebird	Australian_Bird_Data_Version_1.xlsx	figshare	doi:10.6084/m9.figshare.1499292	http://dx.doi.org/10.6084/m9.figshare.1499292
Christmas Island Frigatebird	Data Curation	Christmas Island Frigatebird	Australian_Bird_Data_Version_1.xlsx	figshare	doi:10.6084/m9.figshare.1499292	http://dx.doi.org/10.6084/m9.figshare.1499292
Abbott Booby	Data Curation	Abbott's Booby	Australian_Bird_Data_Version_1.xlsx	figshare	doi:10.6084/m9.figshare.1499292	http://dx.doi.org/10.6084/m9.figshare.1499292
Cape Gannet	Data Curation	Cape Gannet	Australian_Bird_Data_Version_1.xlsx	figshare	doi:10.6084/m9.figshare.1499292	http://dx.doi.org/10.6084/m9.figshare.1499292
Australasian Gannet	Data Curation	Australasian Gannet	Australian_Bird_Data_Version_1.xlsx	figshare	doi:10.6084/m9.figshare.1499292	http://dx.doi.org/10.6084/m9.figshare.1499292
Red-footed Booby	Data Curation	Red-footed Booby	Australian_Bird_Data_Version_1.xlsx	figshare	doi:10.6084/m9.figshare.1499292	http://dx.doi.org/10.6084/m9.figshare.1499292
Indo-Pacific Red-footed Booby	Data Curation	Indo-Pacific Red-footed Booby	Australian_Bird_Data_Version_1.xlsx	figshare	doi:10.6084/m9.figshare.1499292	http://dx.doi.org/10.6084/m9.figshare.1499292
Brown Booby	Data Curation	Brown Booby	Australian_Bird_Data_Version_1.xlsx	figshare	doi:10.6084/m9.figshare.1499292	http://dx.doi.org/10.6084/m9.figshare.1499292
Indo-Pacific Brown Booby	Data Curation	Indo-Pacific Brown Booby	Australian_Bird_Data_Version_1.xlsx	figshare	doi:10.6084/m9.figshare.1499292	http://dx.doi.org/10.6084/m9.figshare.1499292
Masked Booby	Data Curation	Masked Booby	Australian_Bird_Data_Version_1.xlsx	figshare	doi:10.6084/m9.figshare.1499292	http://dx.doi.org/10.6084/m9.figshare.1499292
Indo-Pacific Masked Booby	Data Curation	Indo-Pacific Masked Booby	Australian_Bird_Data_Version_1.xlsx	figshare	doi:10.6084/m9.figshare.1499292	http://dx.doi.org/10.6084/m9.figshare.1499292
Tasman Masked Booby	Data Curation	Tasman Masked Booby	Australian_Bird_Data_Version_1.xlsx	figshare	doi:10.6084/m9.figshare.1499292	http://dx.doi.org/10.6084/m9.figshare.1499292
Little Pied Cormorant	Data Curation	Little Pied Cormorant	Australian_Bird_Data_Version_1.xlsx	figshare	doi:10.6084/m9.figshare.1499292	http://dx.doi.org/10.6084/m9.figshare.1499292
Australasian Little Pied Cormorant	Data Curation	Australasian Little Pied Cormorant	Australian_Bird_Data_Version_1.xlsx	figshare	doi:10.6084/m9.figshare.1499292	http://dx.doi.org/10.6084/m9.figshare.1499292
Imperial Shag	Data Curation	Imperial Shag	Australian_Bird_Data_Version_1.xlsx	figshare	doi:10.6084/m9.figshare.1499292	http://dx.doi.org/10.6084/m9.figshare.1499292
Heard Island Imperial Shag	Data Curation	Heard Island Imperial Shag	Australian_Bird_Data_Version_1.xlsx	figshare	doi:10.6084/m9.figshare.1499292	http://dx.doi.org/10.6084/m9.figshare.1499292
Macquarie Island Imperial Shag	Data Curation	Macquarie Island Imperial Shag	Australian_Bird_Data_Version_1.xlsx	figshare	doi:10.6084/m9.figshare.1499292	http://dx.doi.org/10.6084/m9.figshare.1499292
Great Cormorant	Data Curation	Great Cormorant	Australian_Bird_Data_Version_1.xlsx	figshare	doi:10.6084/m9.figshare.1499292	http://dx.doi.org/10.6084/m9.figshare.1499292
Australian Great Cormorant	Data Curation	Australian Great Cormorant	Australian_Bird_Data_Version_1.xlsx	figshare	doi:10.6084/m9.figshare.1499292	http://dx.doi.org/10.6084/m9.figshare.1499292
Little Black Cormorant	Data Curation	Little Black Cormorant	Australian_Bird_Data_Version_1.xlsx	figshare	doi:10.6084/m9.figshare.1499292	http://dx.doi.org/10.6084/m9.figshare.1499292
Black-faced Cormorant	Data Curation	Black-faced Cormorant	Australian_Bird_Data_Version_1.xlsx	figshare	doi:10.6084/m9.figshare.1499292	http://dx.doi.org/10.6084/m9.figshare.1499292
Pied Cormorant	Data Curation	Pied Cormorant	Australian_Bird_Data_Version_1.xlsx	figshare	doi:10.6084/m9.figshare.1499292	http://dx.doi.org/10.6084/m9.figshare.1499292
Australian Pied Cormorant	Data Curation	Australian Pied Cormorant	Australian_Bird_Data_Version_1.xlsx	figshare	doi:10.6084/m9.figshare.1499292	http://dx.doi.org/10.6084/m9.figshare.1499292
Australasian Darter	Data Curation	Australasian Darter	Australian_Bird_Data_Version_1.xlsx	figshare	doi:10.6084/m9.figshare.1499292	http://dx.doi.org/10.6084/m9.figshare.1499292
Australian Darter	Data Curation	Australian Darter	Australian_Bird_Data_Version_1.xlsx	figshare	doi:10.6084/m9.figshare.1499292	http://dx.doi.org/10.6084/m9.figshare.1499292
Osprey	Data Curation	Osprey	Australian_Bird_Data_Version_1.xlsx	figshare	doi:10.6084/m9.figshare.1499292	http://dx.doi.org/10.6084/m9.figshare.1499292
Eastern Osprey	Data Curation	Eastern Osprey	Australian_Bird_Data_Version_1.xlsx	figshare	doi:10.6084/m9.figshare.1499292	http://dx.doi.org/10.6084/m9.figshare.1499292
Black-shouldered Kite	Data Curation	Black-shouldered Kite	Australian_Bird_Data_Version_1.xlsx	figshare	doi:10.6084/m9.figshare.1499292	http://dx.doi.org/10.6084/m9.figshare.1499292
Letter-winged Kite	Data Curation	Letter-winged Kite	Australian_Bird_Data_Version_1.xlsx	figshare	doi:10.6084/m9.figshare.1499292	http://dx.doi.org/10.6084/m9.figshare.1499292
Oriental Honey-buzzard	Data Curation	Oriental Honey-buzzard	Australian_Bird_Data_Version_1.xlsx	figshare	doi:10.6084/m9.figshare.1499292	http://dx.doi.org/10.6084/m9.figshare.1499292
Black-breasted Buzzard	Data Curation	Black-breasted Buzzard	Australian_Bird_Data_Version_1.xlsx	figshare	doi:10.6084/m9.figshare.1499292	http://dx.doi.org/10.6084/m9.figshare.1499292
Square-tailed Kite	Data Curation	Square-tailed Kite	Australian_Bird_Data_Version_1.xlsx	figshare	doi:10.6084/m9.figshare.1499292	http://dx.doi.org/10.6084/m9.figshare.1499292
Pacific Baza	Data Curation	Pacific Baza	Australian_Bird_Data_Version_1.xlsx	figshare	doi:10.6084/m9.figshare.1499292	http://dx.doi.org/10.6084/m9.figshare.1499292
Australian Pacific Baza	Data Curation	Australian Pacific Baza	Australian_Bird_Data_Version_1.xlsx	figshare	doi:10.6084/m9.figshare.1499292	http://dx.doi.org/10.6084/m9.figshare.1499292
Gurney Eagle	Data Curation	Gurney's Eagle	Australian_Bird_Data_Version_1.xlsx	figshare	doi:10.6084/m9.figshare.1499292	http://dx.doi.org/10.6084/m9.figshare.1499292
Wedge-tailed Eagle	Data Curation	Wedge-tailed Eagle	Australian_Bird_Data_Version_1.xlsx	figshare	doi:10.6084/m9.figshare.1499292	http://dx.doi.org/10.6084/m9.figshare.1499292
Mainland Wedge-tailed Eagle	Data Curation	Mainland Wedge-tailed Eagle	Australian_Bird_Data_Version_1.xlsx	figshare	doi:10.6084/m9.figshare.1499292	http://dx.doi.org/10.6084/m9.figshare.1499292
Tasmanian Wedge-tailed Eagle	Data Curation	Tasmanian Wedge-tailed Eagle	Australian_Bird_Data_Version_1.xlsx	figshare	doi:10.6084/m9.figshare.1499292	http://dx.doi.org/10.6084/m9.figshare.1499292
Little Eagle	Data Curation	Little Eagle	Australian_Bird_Data_Version_1.xlsx	figshare	doi:10.6084/m9.figshare.1499292	http://dx.doi.org/10.6084/m9.figshare.1499292
Swamp Harrier	Data Curation	Swamp Harrier	Australian_Bird_Data_Version_1.xlsx	figshare	doi:10.6084/m9.figshare.1499292	http://dx.doi.org/10.6084/m9.figshare.1499292
Spotted Harrier	Data Curation	Spotted Harrier	Australian_Bird_Data_Version_1.xlsx	figshare	doi:10.6084/m9.figshare.1499292	http://dx.doi.org/10.6084/m9.figshare.1499292
Grey Goshawk	Data Curation	Grey Goshawk	Australian_Bird_Data_Version_1.xlsx	figshare	doi:10.6084/m9.figshare.1499292	http://dx.doi.org/10.6084/m9.figshare.1499292
Chinese Goshawk	Data Curation	Chinese Goshawk	Australian_Bird_Data_Version_1.xlsx	figshare	doi:10.6084/m9.figshare.1499292	http://dx.doi.org/10.6084/m9.figshare.1499292
Brown Goshawk	Data Curation	Brown Goshawk	Australian_Bird_Data_Version_1.xlsx	figshare	doi:10.6084/m9.figshare.1499292	http://dx.doi.org/10.6084/m9.figshare.1499292
Northern Brown Goshawk	Data Curation	Northern Brown Goshawk	Australian_Bird_Data_Version_1.xlsx	figshare	doi:10.6084/m9.figshare.1499292	http://dx.doi.org/10.6084/m9.figshare.1499292
Papuan Brown Goshawk	Data Curation	Papuan Brown Goshawk	Australian_Bird_Data_Version_1.xlsx	figshare	doi:10.6084/m9.figshare.1499292	http://dx.doi.org/10.6084/m9.figshare.1499292
Southern Brown Goshawk	Data Curation	Southern Brown Goshawk	Australian_Bird_Data_Version_1.xlsx	figshare	doi:10.6084/m9.figshare.1499292	http://dx.doi.org/10.6084/m9.figshare.1499292
Christmas Island Goshawk	Data Curation	Christmas Island Goshawk	Australian_Bird_Data_Version_1.xlsx	figshare	doi:10.6084/m9.figshare.1499292	http://dx.doi.org/10.6084/m9.figshare.1499292
Japanese Sparrowhawk	Data Curation	Japanese Sparrowhawk	Australian_Bird_Data_Version_1.xlsx	figshare	doi:10.6084/m9.figshare.1499292	http://dx.doi.org/10.6084/m9.figshare.1499292
Collared Sparrowhawk	Data Curation	Collared Sparrowhawk	Australian_Bird_Data_Version_1.xlsx	figshare	doi:10.6084/m9.figshare.1499292	http://dx.doi.org/10.6084/m9.figshare.1499292
Australian Collared Sparrowhawk	Data Curation	Australian Collared Sparrowhawk	Australian_Bird_Data_Version_1.xlsx	figshare	doi:10.6084/m9.figshare.1499292	http://dx.doi.org/10.6084/m9.figshare.1499292
Red Goshawk	Data Curation	Red Goshawk	Australian_Bird_Data_Version_1.xlsx	figshare	doi:10.6084/m9.figshare.1499292	http://dx.doi.org/10.6084/m9.figshare.1499292
White-bellied Sea-Eagle	Data Curation	White-bellied Sea-Eagle	Australian_Bird_Data_Version_1.xlsx	figshare	doi:10.6084/m9.figshare.1499292	http://dx.doi.org/10.6084/m9.figshare.1499292
Whistling Kite	Data Curation	Whistling Kite	Australian_Bird_Data_Version_1.xlsx	figshare	doi:10.6084/m9.figshare.1499292	http://dx.doi.org/10.6084/m9.figshare.1499292
Brahminy Kite	Data Curation	Brahminy Kite	Australian_Bird_Data_Version_1.xlsx	figshare	doi:10.6084/m9.figshare.1499292	http://dx.doi.org/10.6084/m9.figshare.1499292
Torresian Brahminy Kite	Data Curation	Torresian Brahminy Kite	Australian_Bird_Data_Version_1.xlsx	figshare	doi:10.6084/m9.figshare.1499292	http://dx.doi.org/10.6084/m9.figshare.1499292
Black Kite	Data Curation	Black Kite	Australian_Bird_Data_Version_1.xlsx	figshare	doi:10.6084/m9.figshare.1499292	http://dx.doi.org/10.6084/m9.figshare.1499292
Torresian Black Kite	Data Curation	Torresian Black Kite	Australian_Bird_Data_Version_1.xlsx	figshare	doi:10.6084/m9.figshare.1499292	http://dx.doi.org/10.6084/m9.figshare.1499292
Eastern Grass Owl	Data Curation	Eastern Grass Owl	Australian_Bird_Data_Version_1.xlsx	figshare	doi:10.6084/m9.figshare.1499292	http://dx.doi.org/10.6084/m9.figshare.1499292
Australian Eastern Grass Owl	Data Curation	Australian Eastern Grass Owl	Australian_Bird_Data_Version_1.xlsx	figshare	doi:10.6084/m9.figshare.1499292	http://dx.doi.org/10.6084/m9.figshare.1499292
Greater Sooty Owl	Data Curation	Greater Sooty Owl	Australian_Bird_Data_Version_1.xlsx	figshare	doi:10.6084/m9.figshare.1499292	http://dx.doi.org/10.6084/m9.figshare.1499292
Lesser Sooty Owl	Data Curation	Lesser Sooty Owl	Australian_Bird_Data_Version_1.xlsx	figshare	doi:10.6084/m9.figshare.1499292	http://dx.doi.org/10.6084/m9.figshare.1499292
Masked Owl	Data Curation	Masked Owl	Australian_Bird_Data_Version_1.xlsx	figshare	doi:10.6084/m9.figshare.1499292	http://dx.doi.org/10.6084/m9.figshare.1499292
Tasmanian Masked Owl	Data Curation	Tasmanian Masked Owl	Australian_Bird_Data_Version_1.xlsx	figshare	doi:10.6084/m9.figshare.1499292	http://dx.doi.org/10.6084/m9.figshare.1499292
Northern Masked Owl	Data Curation	Northern Masked Owl	Australian_Bird_Data_Version_1.xlsx	figshare	doi:10.6084/m9.figshare.1499292	http://dx.doi.org/10.6084/m9.figshare.1499292
Tiwi Islands Masked Owl	Data Curation	Tiwi Islands Masked Owl	Australian_Bird_Data_Version_1.xlsx	figshare	doi:10.6084/m9.figshare.1499292	http://dx.doi.org/10.6084/m9.figshare.1499292
Southern Masked Owl	Data Curation	Southern Masked Owl	Australian_Bird_Data_Version_1.xlsx	figshare	doi:10.6084/m9.figshare.1499292	http://dx.doi.org/10.6084/m9.figshare.1499292
Barn Owl	Data Curation	Barn Owl	Australian_Bird_Data_Version_1.xlsx	figshare	doi:10.6084/m9.figshare.1499292	http://dx.doi.org/10.6084/m9.figshare.1499292
Eastern Barn Owl	Data Curation	Eastern Barn Owl	Australian_Bird_Data_Version_1.xlsx	figshare	doi:10.6084/m9.figshare.1499292	http://dx.doi.org/10.6084/m9.figshare.1499292
Rufous Owl	Data Curation	Rufous Owl	Australian_Bird_Data_Version_1.xlsx	figshare	doi:10.6084/m9.figshare.1499292	http://dx.doi.org/10.6084/m9.figshare.1499292
Cape York Rufous Owl	Data Curation	Cape York Rufous Owl	Australian_Bird_Data_Version_1.xlsx	figshare	doi:10.6084/m9.figshare.1499292	http://dx.doi.org/10.6084/m9.figshare.1499292
Eastern Rufous Owl	Data Curation	Eastern Rufous Owl	Australian_Bird_Data_Version_1.xlsx	figshare	doi:10.6084/m9.figshare.1499292	http://dx.doi.org/10.6084/m9.figshare.1499292
North-western Rufous Owl	Data Curation	North-western Rufous Owl	Australian_Bird_Data_Version_1.xlsx	figshare	doi:10.6084/m9.figshare.1499292	http://dx.doi.org/10.6084/m9.figshare.1499292
Powerful Owl	Data Curation	Powerful Owl	Australian_Bird_Data_Version_1.xlsx	figshare	doi:10.6084/m9.figshare.1499292	http://dx.doi.org/10.6084/m9.figshare.1499292
Barking Owl	Data Curation	Barking Owl	Australian_Bird_Data_Version_1.xlsx	figshare	doi:10.6084/m9.figshare.1499292	http://dx.doi.org/10.6084/m9.figshare.1499292
Papuan Barking Owl	Data Curation	Papuan Barking Owl	Australian_Bird_Data_Version_1.xlsx	figshare	doi:10.6084/m9.figshare.1499292	http://dx.doi.org/10.6084/m9.figshare.1499292
Southern Barking Owl	Data Curation	Southern Barking Owl	Australian_Bird_Data_Version_1.xlsx	figshare	doi:10.6084/m9.figshare.1499292	http://dx.doi.org/10.6084/m9.figshare.1499292
Northern Barking Owl	Data Curation	Northern Barking Owl	Australian_Bird_Data_Version_1.xlsx	figshare	doi:10.6084/m9.figshare.1499292	http://dx.doi.org/10.6084/m9.figshare.1499292
Southern Boobook	Data Curation	Southern Boobook	Australian_Bird_Data_Version_1.xlsx	figshare	doi:10.6084/m9.figshare.1499292	http://dx.doi.org/10.6084/m9.figshare.1499292
South-eastern Boobook	Data Curation	South-eastern Boobook	Australian_Bird_Data_Version_1.xlsx	figshare	doi:10.6084/m9.figshare.1499292	http://dx.doi.org/10.6084/m9.figshare.1499292
Kangaroo Island Boobook	Data Curation	Kangaroo Island Boobook	Australian_Bird_Data_Version_1.xlsx	figshare	doi:10.6084/m9.figshare.1499292	http://dx.doi.org/10.6084/m9.figshare.1499292
Wet Tropics Boobook	Data Curation	Wet Tropics Boobook	Australian_Bird_Data_Version_1.xlsx	figshare	doi:10.6084/m9.figshare.1499292	http://dx.doi.org/10.6084/m9.figshare.1499292
Western Boobook	Data Curation	Western Boobook	Australian_Bird_Data_Version_1.xlsx	figshare	doi:10.6084/m9.figshare.1499292	http://dx.doi.org/10.6084/m9.figshare.1499292
Tasmanian Boobook	Data Curation	Tasmanian Boobook	Australian_Bird_Data_Version_1.xlsx	figshare	doi:10.6084/m9.figshare.1499292	http://dx.doi.org/10.6084/m9.figshare.1499292
New Zealand Boobook	Data Curation	New Zealand Boobook	Australian_Bird_Data_Version_1.xlsx	figshare	doi:10.6084/m9.figshare.1499292	http://dx.doi.org/10.6084/m9.figshare.1499292
Lord Howe Boobook	Data Curation	Lord Howe Boobook	Australian_Bird_Data_Version_1.xlsx	figshare	doi:10.6084/m9.figshare.1499292	http://dx.doi.org/10.6084/m9.figshare.1499292
Norfolk Island Boobook	Data Curation	Norfolk Island Boobook	Australian_Bird_Data_Version_1.xlsx	figshare	doi:10.6084/m9.figshare.1499292	http://dx.doi.org/10.6084/m9.figshare.1499292
Brown Hawk-Owl	Data Curation	Brown Hawk-Owl	Australian_Bird_Data_Version_1.xlsx	figshare	doi:10.6084/m9.figshare.1499292	http://dx.doi.org/10.6084/m9.figshare.1499292
Manchurian Brown Hawk-Owl	Data Curation	Manchurian Brown Hawk-Owl	Australian_Bird_Data_Version_1.xlsx	figshare	doi:10.6084/m9.figshare.1499292	http://dx.doi.org/10.6084/m9.figshare.1499292
Christmas Island Hawk-Owl	Data Curation	Christmas Island Hawk-Owl	Australian_Bird_Data_Version_1.xlsx	figshare	doi:10.6084/m9.figshare.1499292	http://dx.doi.org/10.6084/m9.figshare.1499292
Oriental Scops-Owl	Data Curation	Oriental Scops-Owl	Australian_Bird_Data_Version_1.xlsx	figshare	doi:10.6084/m9.figshare.1499292	http://dx.doi.org/10.6084/m9.figshare.1499292
Eastern Oriental Scops-Owl	Data Curation	Eastern Oriental Scops-Owl	Australian_Bird_Data_Version_1.xlsx	figshare	doi:10.6084/m9.figshare.1499292	http://dx.doi.org/10.6084/m9.figshare.1499292
Buffy Fish-Owl	Data Curation	Buffy Fish-Owl	Australian_Bird_Data_Version_1.xlsx	figshare	doi:10.6084/m9.figshare.1499292	http://dx.doi.org/10.6084/m9.figshare.1499292
Indonesian Buffy Fish-Owl	Data Curation	Indonesian Buffy Fish-Owl	Australian_Bird_Data_Version_1.xlsx	figshare	doi:10.6084/m9.figshare.1499292	http://dx.doi.org/10.6084/m9.figshare.1499292
Eurasian Hoopoe	Data Curation	Eurasian Hoopoe	Australian_Bird_Data_Version_1.xlsx	figshare	doi:10.6084/m9.figshare.1499292	http://dx.doi.org/10.6084/m9.figshare.1499292
Rainbow Bee-eater	Data Curation	Rainbow Bee-eater	Australian_Bird_Data_Version_1.xlsx	figshare	doi:10.6084/m9.figshare.1499292	http://dx.doi.org/10.6084/m9.figshare.1499292
Dollarbird	Data Curation	Dollarbird	Australian_Bird_Data_Version_1.xlsx	figshare	doi:10.6084/m9.figshare.1499292	http://dx.doi.org/10.6084/m9.figshare.1499292
Eastern Dollarbird	Data Curation	Eastern Dollarbird	Australian_Bird_Data_Version_1.xlsx	figshare	doi:10.6084/m9.figshare.1499292	http://dx.doi.org/10.6084/m9.figshare.1499292
European Roller	Data Curation	European Roller	Australian_Bird_Data_Version_1.xlsx	figshare	doi:10.6084/m9.figshare.1499292	http://dx.doi.org/10.6084/m9.figshare.1499292
Little Kingfisher	Data Curation	Little Kingfisher	Australian_Bird_Data_Version_1.xlsx	figshare	doi:10.6084/m9.figshare.1499292	http://dx.doi.org/10.6084/m9.figshare.1499292
Eastern Little Kingfisher	Data Curation	Eastern Little Kingfisher	Australian_Bird_Data_Version_1.xlsx	figshare	doi:10.6084/m9.figshare.1499292	http://dx.doi.org/10.6084/m9.figshare.1499292
Papuan Little Kingfisher	Data Curation	Papuan Little Kingfisher	Australian_Bird_Data_Version_1.xlsx	figshare	doi:10.6084/m9.figshare.1499292	http://dx.doi.org/10.6084/m9.figshare.1499292
Western Little Kingfisher	Data Curation	Western Little Kingfisher	Australian_Bird_Data_Version_1.xlsx	figshare	doi:10.6084/m9.figshare.1499292	http://dx.doi.org/10.6084/m9.figshare.1499292
Azure Kingfisher	Data Curation	Azure Kingfisher	Australian_Bird_Data_Version_1.xlsx	figshare	doi:10.6084/m9.figshare.1499292	http://dx.doi.org/10.6084/m9.figshare.1499292
Southern Azure Kingfisher	Data Curation	Southern Azure Kingfisher	Australian_Bird_Data_Version_1.xlsx	figshare	doi:10.6084/m9.figshare.1499292	http://dx.doi.org/10.6084/m9.figshare.1499292
Tasmanian Azure Kingfisher	Data Curation	Tasmanian Azure Kingfisher	Australian_Bird_Data_Version_1.xlsx	figshare	doi:10.6084/m9.figshare.1499292	http://dx.doi.org/10.6084/m9.figshare.1499292
Northern Azure Kingfisher	Data Curation	Northern Azure Kingfisher	Australian_Bird_Data_Version_1.xlsx	figshare	doi:10.6084/m9.figshare.1499292	http://dx.doi.org/10.6084/m9.figshare.1499292
Common Kingfisher	Data Curation	Common Kingfisher	Australian_Bird_Data_Version_1.xlsx	figshare	doi:10.6084/m9.figshare.1499292	http://dx.doi.org/10.6084/m9.figshare.1499292
Black-capped Kingfisher	Data Curation	Black-capped Kingfisher	Australian_Bird_Data_Version_1.xlsx	figshare	doi:10.6084/m9.figshare.1499292	http://dx.doi.org/10.6084/m9.figshare.1499292
Yellow-billed Kingfisher	Data Curation	Yellow-billed Kingfisher	Australian_Bird_Data_Version_1.xlsx	figshare	doi:10.6084/m9.figshare.1499292	http://dx.doi.org/10.6084/m9.figshare.1499292
Australian Yellow-billed Kingfisher	Data Curation	Australian Yellow-billed Kingfisher	Australian_Bird_Data_Version_1.xlsx	figshare	doi:10.6084/m9.figshare.1499292	http://dx.doi.org/10.6084/m9.figshare.1499292
Forest Kingfisher	Data Curation	Forest Kingfisher	Australian_Bird_Data_Version_1.xlsx	figshare	doi:10.6084/m9.figshare.1499292	http://dx.doi.org/10.6084/m9.figshare.1499292
Eastern Forest Kingfisher	Data Curation	Eastern Forest Kingfisher	Australian_Bird_Data_Version_1.xlsx	figshare	doi:10.6084/m9.figshare.1499292	http://dx.doi.org/10.6084/m9.figshare.1499292
Top End Forest Kingfisher	Data Curation	Top End Forest Kingfisher	Australian_Bird_Data_Version_1.xlsx	figshare	doi:10.6084/m9.figshare.1499292	http://dx.doi.org/10.6084/m9.figshare.1499292
Collared Kingfisher	Data Curation	Collared Kingfisher	Australian_Bird_Data_Version_1.xlsx	figshare	doi:10.6084/m9.figshare.1499292	http://dx.doi.org/10.6084/m9.figshare.1499292
South-eastern Collared Kingfisher	Data Curation	South-eastern Collared Kingfisher	Australian_Bird_Data_Version_1.xlsx	figshare	doi:10.6084/m9.figshare.1499292	http://dx.doi.org/10.6084/m9.figshare.1499292
Pilbara Collared Kingfisher	Data Curation	Pilbara Collared Kingfisher	Australian_Bird_Data_Version_1.xlsx	figshare	doi:10.6084/m9.figshare.1499292	http://dx.doi.org/10.6084/m9.figshare.1499292
Northern Collared Kingfisher	Data Curation	Northern Collared Kingfisher	Australian_Bird_Data_Version_1.xlsx	figshare	doi:10.6084/m9.figshare.1499292	http://dx.doi.org/10.6084/m9.figshare.1499292
Sacred Kingfisher	Data Curation	Sacred Kingfisher	Australian_Bird_Data_Version_1.xlsx	figshare	doi:10.6084/m9.figshare.1499292	http://dx.doi.org/10.6084/m9.figshare.1499292
Norfolk Island Sacred Kingfisher	Data Curation	Norfolk Island Sacred Kingfisher	Australian_Bird_Data_Version_1.xlsx	figshare	doi:10.6084/m9.figshare.1499292	http://dx.doi.org/10.6084/m9.figshare.1499292
Australian Sacred Kingfisher	Data Curation	Australian Sacred Kingfisher	Australian_Bird_Data_Version_1.xlsx	figshare	doi:10.6084/m9.figshare.1499292	http://dx.doi.org/10.6084/m9.figshare.1499292
Tasman Sacred Kingfisher	Data Curation	Tasman Sacred Kingfisher	Australian_Bird_Data_Version_1.xlsx	figshare	doi:10.6084/m9.figshare.1499292	http://dx.doi.org/10.6084/m9.figshare.1499292
Red-backed Kingfisher	Data Curation	Red-backed Kingfisher	Australian_Bird_Data_Version_1.xlsx	figshare	doi:10.6084/m9.figshare.1499292	http://dx.doi.org/10.6084/m9.figshare.1499292
Little Paradise-Kingfisher	Data Curation	Little Paradise-Kingfisher	Australian_Bird_Data_Version_1.xlsx	figshare	doi:10.6084/m9.figshare.1499292	http://dx.doi.org/10.6084/m9.figshare.1499292
Buff-breasted Paradise-Kingfisher	Data Curation	Buff-breasted Paradise-Kingfisher	Australian_Bird_Data_Version_1.xlsx	figshare	doi:10.6084/m9.figshare.1499292	http://dx.doi.org/10.6084/m9.figshare.1499292
Australian Buff-breasted Paradise-Kingfisher	Data Curation	Australian Buff-breasted Paradise-Kingfisher	Australian_Bird_Data_Version_1.xlsx	figshare	doi:10.6084/m9.figshare.1499292	http://dx.doi.org/10.6084/m9.figshare.1499292
Laughing Kookaburra	Data Curation	Laughing Kookaburra	Australian_Bird_Data_Version_1.xlsx	figshare	doi:10.6084/m9.figshare.1499292	http://dx.doi.org/10.6084/m9.figshare.1499292
Cape York Laughing Kookaburra	Data Curation	Cape York Laughing Kookaburra	Australian_Bird_Data_Version_1.xlsx	figshare	doi:10.6084/m9.figshare.1499292	http://dx.doi.org/10.6084/m9.figshare.1499292
Southern Laughing Kookaburra	Data Curation	Southern Laughing Kookaburra	Australian_Bird_Data_Version_1.xlsx	figshare	doi:10.6084/m9.figshare.1499292	http://dx.doi.org/10.6084/m9.figshare.1499292
Blue-winged Kookaburra	Data Curation	Blue-winged Kookaburra	Australian_Bird_Data_Version_1.xlsx	figshare	doi:10.6084/m9.figshare.1499292	http://dx.doi.org/10.6084/m9.figshare.1499292
Northern Blue-winged Kookaburra	Data Curation	Northern Blue-winged Kookaburra	Australian_Bird_Data_Version_1.xlsx	figshare	doi:10.6084/m9.figshare.1499292	http://dx.doi.org/10.6084/m9.figshare.1499292
Pilbara Blue-winged Kookaburra	Data Curation	Pilbara Blue-winged Kookaburra	Australian_Bird_Data_Version_1.xlsx	figshare	doi:10.6084/m9.figshare.1499292	http://dx.doi.org/10.6084/m9.figshare.1499292
Nankeen Kestrel	Data Curation	Nankeen Kestrel	Australian_Bird_Data_Version_1.xlsx	figshare	doi:10.6084/m9.figshare.1499292	http://dx.doi.org/10.6084/m9.figshare.1499292
Australasian Nankeen Kestrel	Data Curation	Australasian Nankeen Kestrel	Australian_Bird_Data_Version_1.xlsx	figshare	doi:10.6084/m9.figshare.1499292	http://dx.doi.org/10.6084/m9.figshare.1499292
Eurasian Hobby	Data Curation	Eurasian Hobby	Australian_Bird_Data_Version_1.xlsx	figshare	doi:10.6084/m9.figshare.1499292	http://dx.doi.org/10.6084/m9.figshare.1499292
Australian Hobby	Data Curation	Australian Hobby	Australian_Bird_Data_Version_1.xlsx	figshare	doi:10.6084/m9.figshare.1499292	http://dx.doi.org/10.6084/m9.figshare.1499292
Southern Australian Hobby	Data Curation	Southern Australian Hobby	Australian_Bird_Data_Version_1.xlsx	figshare	doi:10.6084/m9.figshare.1499292	http://dx.doi.org/10.6084/m9.figshare.1499292
Inland Australian Hobby	Data Curation	Inland Australian Hobby	Australian_Bird_Data_Version_1.xlsx	figshare	doi:10.6084/m9.figshare.1499292	http://dx.doi.org/10.6084/m9.figshare.1499292
Brown Falcon	Data Curation	Brown Falcon	Australian_Bird_Data_Version_1.xlsx	figshare	doi:10.6084/m9.figshare.1499292	http://dx.doi.org/10.6084/m9.figshare.1499292
Australian Brown Falcon	Data Curation	Australian Brown Falcon	Australian_Bird_Data_Version_1.xlsx	figshare	doi:10.6084/m9.figshare.1499292	http://dx.doi.org/10.6084/m9.figshare.1499292
Grey Falcon	Data Curation	Grey Falcon	Australian_Bird_Data_Version_1.xlsx	figshare	doi:10.6084/m9.figshare.1499292	http://dx.doi.org/10.6084/m9.figshare.1499292
Black Falcon	Data Curation	Black Falcon	Australian_Bird_Data_Version_1.xlsx	figshare	doi:10.6084/m9.figshare.1499292	http://dx.doi.org/10.6084/m9.figshare.1499292
Peregrine Falcon	Data Curation	Peregrine Falcon	Australian_Bird_Data_Version_1.xlsx	figshare	doi:10.6084/m9.figshare.1499292	http://dx.doi.org/10.6084/m9.figshare.1499292
Australian Peregrine Falcon	Data Curation	Australian Peregrine Falcon	Australian_Bird_Data_Version_1.xlsx	figshare	doi:10.6084/m9.figshare.1499292	http://dx.doi.org/10.6084/m9.figshare.1499292
Siberian Peregrine Falcon	Data Curation	Siberian Peregrine Falcon	Australian_Bird_Data_Version_1.xlsx	figshare	doi:10.6084/m9.figshare.1499292	http://dx.doi.org/10.6084/m9.figshare.1499292
Norfolk Island Kaka	Data Curation	Norfolk Island Kaka	Australian_Bird_Data_Version_1.xlsx	figshare	doi:10.6084/m9.figshare.1499292	http://dx.doi.org/10.6084/m9.figshare.1499292
Cockatiel	Data Curation	Cockatiel	Australian_Bird_Data_Version_1.xlsx	figshare	doi:10.6084/m9.figshare.1499292	http://dx.doi.org/10.6084/m9.figshare.1499292
Red-tailed Black-Cockatoo	Data Curation	Red-tailed Black-Cockatoo	Australian_Bird_Data_Version_1.xlsx	figshare	doi:10.6084/m9.figshare.1499292	http://dx.doi.org/10.6084/m9.figshare.1499292
North-eastern Red-tailed Black-Cockatoo	Data Curation	North-eastern Red-tailed Black-Cockatoo	Australian_Bird_Data_Version_1.xlsx	figshare	doi:10.6084/m9.figshare.1499292	http://dx.doi.org/10.6084/m9.figshare.1499292
South-eastern Red-tailed Black-Cockatoo	Data Curation	South-eastern Red-tailed Black-Cockatoo	Australian_Bird_Data_Version_1.xlsx	figshare	doi:10.6084/m9.figshare.1499292	http://dx.doi.org/10.6084/m9.figshare.1499292
North-western Red-tailed Black-Cockatoo	Data Curation	North-western Red-tailed Black-Cockatoo	Australian_Bird_Data_Version_1.xlsx	figshare	doi:10.6084/m9.figshare.1499292	http://dx.doi.org/10.6084/m9.figshare.1499292
Forest Red-tailed Black-Cockatoo	Data Curation	Forest Red-tailed Black-Cockatoo	Australian_Bird_Data_Version_1.xlsx	figshare	doi:10.6084/m9.figshare.1499292	http://dx.doi.org/10.6084/m9.figshare.1499292
Inland Red-tailed Black-Cockatoo	Data Curation	Inland Red-tailed Black-Cockatoo	Australian_Bird_Data_Version_1.xlsx	figshare	doi:10.6084/m9.figshare.1499292	http://dx.doi.org/10.6084/m9.figshare.1499292
Glossy Black-Cockatoo	Data Curation	Glossy Black-Cockatoo	Australian_Bird_Data_Version_1.xlsx	figshare	doi:10.6084/m9.figshare.1499292	http://dx.doi.org/10.6084/m9.figshare.1499292
Capricorn Glossy Black-Cockatoo	Data Curation	Capricorn Glossy Black-Cockatoo	Australian_Bird_Data_Version_1.xlsx	figshare	doi:10.6084/m9.figshare.1499292	http://dx.doi.org/10.6084/m9.figshare.1499292
Kangaroo Island Glossy Black-Cockatoo	Data Curation	Kangaroo Island Glossy Black-Cockatoo	Australian_Bird_Data_Version_1.xlsx	figshare	doi:10.6084/m9.figshare.1499292	http://dx.doi.org/10.6084/m9.figshare.1499292
South-eastern Glossy Black-Cockatoo	Data Curation	South-eastern Glossy Black-Cockatoo	Australian_Bird_Data_Version_1.xlsx	figshare	doi:10.6084/m9.figshare.1499292	http://dx.doi.org/10.6084/m9.figshare.1499292
Yellow-tailed Black-Cockatoo	Data Curation	Yellow-tailed Black-Cockatoo	Australian_Bird_Data_Version_1.xlsx	figshare	doi:10.6084/m9.figshare.1499292	http://dx.doi.org/10.6084/m9.figshare.1499292
Eastern Yellow-tailed Black-Cockatoo	Data Curation	Eastern Yellow-tailed Black-Cockatoo	Australian_Bird_Data_Version_1.xlsx	figshare	doi:10.6084/m9.figshare.1499292	http://dx.doi.org/10.6084/m9.figshare.1499292
Western Yellow-tailed Black-Cockatoo	Data Curation	Western Yellow-tailed Black-Cockatoo	Australian_Bird_Data_Version_1.xlsx	figshare	doi:10.6084/m9.figshare.1499292	http://dx.doi.org/10.6084/m9.figshare.1499292
Tasmanian Yellow-tailed Black-Cockatoo	Data Curation	Tasmanian Yellow-tailed Black-Cockatoo	Australian_Bird_Data_Version_1.xlsx	figshare	doi:10.6084/m9.figshare.1499292	http://dx.doi.org/10.6084/m9.figshare.1499292
Baudin Black-Cockatoo	Data Curation	Baudin's Black-Cockatoo	Australian_Bird_Data_Version_1.xlsx	figshare	doi:10.6084/m9.figshare.1499292	http://dx.doi.org/10.6084/m9.figshare.1499292
Carnaby Black-Cockatoo	Data Curation	Carnaby's Black-Cockatoo	Australian_Bird_Data_Version_1.xlsx	figshare	doi:10.6084/m9.figshare.1499292	http://dx.doi.org/10.6084/m9.figshare.1499292
Palm Cockatoo	Data Curation	Palm Cockatoo	Australian_Bird_Data_Version_1.xlsx	figshare	doi:10.6084/m9.figshare.1499292	http://dx.doi.org/10.6084/m9.figshare.1499292
Australian Palm Cockatoo	Data Curation	Australian Palm Cockatoo	Australian_Bird_Data_Version_1.xlsx	figshare	doi:10.6084/m9.figshare.1499292	http://dx.doi.org/10.6084/m9.figshare.1499292
Gang-gang Cockatoo	Data Curation	Gang-gang Cockatoo	Australian_Bird_Data_Version_1.xlsx	figshare	doi:10.6084/m9.figshare.1499292	http://dx.doi.org/10.6084/m9.figshare.1499292
Galah	Data Curation	Galah	Australian_Bird_Data_Version_1.xlsx	figshare	doi:10.6084/m9.figshare.1499292	http://dx.doi.org/10.6084/m9.figshare.1499292
Eastern Galah	Data Curation	Eastern Galah	Australian_Bird_Data_Version_1.xlsx	figshare	doi:10.6084/m9.figshare.1499292	http://dx.doi.org/10.6084/m9.figshare.1499292
Northern Galah	Data Curation	Northern Galah	Australian_Bird_Data_Version_1.xlsx	figshare	doi:10.6084/m9.figshare.1499292	http://dx.doi.org/10.6084/m9.figshare.1499292
Western Galah	Data Curation	Western Galah	Australian_Bird_Data_Version_1.xlsx	figshare	doi:10.6084/m9.figshare.1499292	http://dx.doi.org/10.6084/m9.figshare.1499292
Major Mitchell Cockatoo	Data Curation	Major Mitchell's Cockatoo	Australian_Bird_Data_Version_1.xlsx	figshare	doi:10.6084/m9.figshare.1499292	http://dx.doi.org/10.6084/m9.figshare.1499292
Eastern Major Mitchell Cockatoo	Data Curation	Eastern Major Mitchell's Cockatoo	Australian_Bird_Data_Version_1.xlsx	figshare	doi:10.6084/m9.figshare.1499292	http://dx.doi.org/10.6084/m9.figshare.1499292
Western Major Mitchell Cockatoo	Data Curation	Western Major Mitchell's Cockatoo	Australian_Bird_Data_Version_1.xlsx	figshare	doi:10.6084/m9.figshare.1499292	http://dx.doi.org/10.6084/m9.figshare.1499292
Long-billed Corella	Data Curation	Long-billed Corella	Australian_Bird_Data_Version_1.xlsx	figshare	doi:10.6084/m9.figshare.1499292	http://dx.doi.org/10.6084/m9.figshare.1499292
Western Corella	Data Curation	Western Corella	Australian_Bird_Data_Version_1.xlsx	figshare	doi:10.6084/m9.figshare.1499292	http://dx.doi.org/10.6084/m9.figshare.1499292
Butler Corella	Data Curation	Butler's Corella	Australian_Bird_Data_Version_1.xlsx	figshare	doi:10.6084/m9.figshare.1499292	http://dx.doi.org/10.6084/m9.figshare.1499292
Muir Corella	Data Curation	Muir's Corella	Australian_Bird_Data_Version_1.xlsx	figshare	doi:10.6084/m9.figshare.1499292	http://dx.doi.org/10.6084/m9.figshare.1499292
Little Corella	Data Curation	Little Corella	Australian_Bird_Data_Version_1.xlsx	figshare	doi:10.6084/m9.figshare.1499292	http://dx.doi.org/10.6084/m9.figshare.1499292
Eastern Little Corella	Data Curation	Eastern Little Corella	Australian_Bird_Data_Version_1.xlsx	figshare	doi:10.6084/m9.figshare.1499292	http://dx.doi.org/10.6084/m9.figshare.1499292
Cape York Little Corella	Data Curation	Cape York Little Corella	Australian_Bird_Data_Version_1.xlsx	figshare	doi:10.6084/m9.figshare.1499292	http://dx.doi.org/10.6084/m9.figshare.1499292
North-western Little Corella	Data Curation	North-western Little Corella	Australian_Bird_Data_Version_1.xlsx	figshare	doi:10.6084/m9.figshare.1499292	http://dx.doi.org/10.6084/m9.figshare.1499292
Sulphur-crested Cockatoo	Data Curation	Sulphur-crested Cockatoo	Australian_Bird_Data_Version_1.xlsx	figshare	doi:10.6084/m9.figshare.1499292	http://dx.doi.org/10.6084/m9.figshare.1499292
Northern Sulphur-crested Cockatoo	Data Curation	Northern Sulphur-crested Cockatoo	Australian_Bird_Data_Version_1.xlsx	figshare	doi:10.6084/m9.figshare.1499292	http://dx.doi.org/10.6084/m9.figshare.1499292
Eastern Sulphur-crested Cockatoo	Data Curation	Eastern Sulphur-crested Cockatoo	Australian_Bird_Data_Version_1.xlsx	figshare	doi:10.6084/m9.figshare.1499292	http://dx.doi.org/10.6084/m9.figshare.1499292
Superb Parrot	Data Curation	Superb Parrot	Australian_Bird_Data_Version_1.xlsx	figshare	doi:10.6084/m9.figshare.1499292	http://dx.doi.org/10.6084/m9.figshare.1499292
Regent Parrot	Data Curation	Regent Parrot	Australian_Bird_Data_Version_1.xlsx	figshare	doi:10.6084/m9.figshare.1499292	http://dx.doi.org/10.6084/m9.figshare.1499292
Western Regent Parrot	Data Curation	Western Regent Parrot	Australian_Bird_Data_Version_1.xlsx	figshare	doi:10.6084/m9.figshare.1499292	http://dx.doi.org/10.6084/m9.figshare.1499292
Eastern Regent Parrot	Data Curation	Eastern Regent Parrot	Australian_Bird_Data_Version_1.xlsx	figshare	doi:10.6084/m9.figshare.1499292	http://dx.doi.org/10.6084/m9.figshare.1499292
Princess Parrot	Data Curation	Princess Parrot	Australian_Bird_Data_Version_1.xlsx	figshare	doi:10.6084/m9.figshare.1499292	http://dx.doi.org/10.6084/m9.figshare.1499292
Australian King-Parrot	Data Curation	Australian King-Parrot	Australian_Bird_Data_Version_1.xlsx	figshare	doi:10.6084/m9.figshare.1499292	http://dx.doi.org/10.6084/m9.figshare.1499292
Wet Tropics Australian King-Parrot	Data Curation	Wet Tropics Australian King-Parrot	Australian_Bird_Data_Version_1.xlsx	figshare	doi:10.6084/m9.figshare.1499292	http://dx.doi.org/10.6084/m9.figshare.1499292
Southern Australian King-Parrot	Data Curation	Southern Australian King-Parrot	Australian_Bird_Data_Version_1.xlsx	figshare	doi:10.6084/m9.figshare.1499292	http://dx.doi.org/10.6084/m9.figshare.1499292
Red-winged Parrot	Data Curation	Red-winged Parrot	Australian_Bird_Data_Version_1.xlsx	figshare	doi:10.6084/m9.figshare.1499292	http://dx.doi.org/10.6084/m9.figshare.1499292
Eclectus Parrot	Data Curation	Eclectus Parrot	Australian_Bird_Data_Version_1.xlsx	figshare	doi:10.6084/m9.figshare.1499292	http://dx.doi.org/10.6084/m9.figshare.1499292
Cape York Eclectus Parrot	Data Curation	Cape York Eclectus Parrot	Australian_Bird_Data_Version_1.xlsx	figshare	doi:10.6084/m9.figshare.1499292	http://dx.doi.org/10.6084/m9.figshare.1499292
Papuan Eclectus Parrot	Data Curation	Papuan Eclectus Parrot	Australian_Bird_Data_Version_1.xlsx	figshare	doi:10.6084/m9.figshare.1499292	http://dx.doi.org/10.6084/m9.figshare.1499292
Red-cheeked Parrot	Data Curation	Red-cheeked Parrot	Australian_Bird_Data_Version_1.xlsx	figshare	doi:10.6084/m9.figshare.1499292	http://dx.doi.org/10.6084/m9.figshare.1499292
Papuan Red-cheeked Parrot	Data Curation	Papuan Red-cheeked Parrot	Australian_Bird_Data_Version_1.xlsx	figshare	doi:10.6084/m9.figshare.1499292	http://dx.doi.org/10.6084/m9.figshare.1499292
Cape York Red-cheeked Parrot	Data Curation	Cape York Red-cheeked Parrot	Australian_Bird_Data_Version_1.xlsx	figshare	doi:10.6084/m9.figshare.1499292	http://dx.doi.org/10.6084/m9.figshare.1499292
Red-rumped Parrot	Data Curation	Red-rumped Parrot	Australian_Bird_Data_Version_1.xlsx	figshare	doi:10.6084/m9.figshare.1499292	http://dx.doi.org/10.6084/m9.figshare.1499292
Lake Eyre Basin Red-rumped Parrot	Data Curation	Lake Eyre Basin Red-rumped Parrot	Australian_Bird_Data_Version_1.xlsx	figshare	doi:10.6084/m9.figshare.1499292	http://dx.doi.org/10.6084/m9.figshare.1499292
South-eastern Red-rumped Parrot	Data Curation	South-eastern Red-rumped Parrot	Australian_Bird_Data_Version_1.xlsx	figshare	doi:10.6084/m9.figshare.1499292	http://dx.doi.org/10.6084/m9.figshare.1499292
Blue Bonnet	Data Curation	Blue Bonnet	Australian_Bird_Data_Version_1.xlsx	figshare	doi:10.6084/m9.figshare.1499292	http://dx.doi.org/10.6084/m9.figshare.1499292
South-eastern Blue Bonnet	Data Curation	South-eastern Blue Bonnet	Australian_Bird_Data_Version_1.xlsx	figshare	doi:10.6084/m9.figshare.1499292	http://dx.doi.org/10.6084/m9.figshare.1499292
Southern Brigalow Blue Bonnet	Data Curation	Southern Brigalow Blue Bonnet	Australian_Bird_Data_Version_1.xlsx	figshare	doi:10.6084/m9.figshare.1499292	http://dx.doi.org/10.6084/m9.figshare.1499292
Naretha Blue Bonnet	Data Curation	Naretha Blue Bonnet	Australian_Bird_Data_Version_1.xlsx	figshare	doi:10.6084/m9.figshare.1499292	http://dx.doi.org/10.6084/m9.figshare.1499292
Lake Eyre Basin Blue Bonnet	Data Curation	Lake Eyre Basin Blue Bonnet	Australian_Bird_Data_Version_1.xlsx	figshare	doi:10.6084/m9.figshare.1499292	http://dx.doi.org/10.6084/m9.figshare.1499292
Mulga Parrot	Data Curation	Mulga Parrot	Australian_Bird_Data_Version_1.xlsx	figshare	doi:10.6084/m9.figshare.1499292	http://dx.doi.org/10.6084/m9.figshare.1499292
Hooded Parrot	Data Curation	Hooded Parrot	Australian_Bird_Data_Version_1.xlsx	figshare	doi:10.6084/m9.figshare.1499292	http://dx.doi.org/10.6084/m9.figshare.1499292
Golden-shouldered Parrot	Data Curation	Golden-shouldered Parrot	Australian_Bird_Data_Version_1.xlsx	figshare	doi:10.6084/m9.figshare.1499292	http://dx.doi.org/10.6084/m9.figshare.1499292
Paradise Parrot	Data Curation	Paradise Parrot	Australian_Bird_Data_Version_1.xlsx	figshare	doi:10.6084/m9.figshare.1499292	http://dx.doi.org/10.6084/m9.figshare.1499292
Red-capped Parrot	Data Curation	Red-capped Parrot	Australian_Bird_Data_Version_1.xlsx	figshare	doi:10.6084/m9.figshare.1499292	http://dx.doi.org/10.6084/m9.figshare.1499292
Green Rosella	Data Curation	Green Rosella	Australian_Bird_Data_Version_1.xlsx	figshare	doi:10.6084/m9.figshare.1499292	http://dx.doi.org/10.6084/m9.figshare.1499292
King Island Green Rosella	Data Curation	King Island Green Rosella	Australian_Bird_Data_Version_1.xlsx	figshare	doi:10.6084/m9.figshare.1499292	http://dx.doi.org/10.6084/m9.figshare.1499292
Tasmanian Green Rosella	Data Curation	Tasmanian Green Rosella	Australian_Bird_Data_Version_1.xlsx	figshare	doi:10.6084/m9.figshare.1499292	http://dx.doi.org/10.6084/m9.figshare.1499292
Crimson Rosella	Data Curation	Crimson Rosella	Australian_Bird_Data_Version_1.xlsx	figshare	doi:10.6084/m9.figshare.1499292	http://dx.doi.org/10.6084/m9.figshare.1499292
South-eastern Crimson Rosella	Data Curation	South-eastern Crimson Rosella	Australian_Bird_Data_Version_1.xlsx	figshare	doi:10.6084/m9.figshare.1499292	http://dx.doi.org/10.6084/m9.figshare.1499292
Yellow Rosella	Data Curation	Yellow Rosella	Australian_Bird_Data_Version_1.xlsx	figshare	doi:10.6084/m9.figshare.1499292	http://dx.doi.org/10.6084/m9.figshare.1499292
Fleurieu Peninsula Crimson Rosella	Data Curation	Fleurieu Peninsula Crimson Rosella	Australian_Bird_Data_Version_1.xlsx	figshare	doi:10.6084/m9.figshare.1499292	http://dx.doi.org/10.6084/m9.figshare.1499292
Kangaroo Island Crimson Rosella	Data Curation	Kangaroo Island Crimson Rosella	Australian_Bird_Data_Version_1.xlsx	figshare	doi:10.6084/m9.figshare.1499292	http://dx.doi.org/10.6084/m9.figshare.1499292
Wet Tropics Crimson Rosella	Data Curation	Wet Tropics Crimson Rosella	Australian_Bird_Data_Version_1.xlsx	figshare	doi:10.6084/m9.figshare.1499292	http://dx.doi.org/10.6084/m9.figshare.1499292
Flinders Ranges Crimson Rosella	Data Curation	Flinders Ranges Crimson Rosella	Australian_Bird_Data_Version_1.xlsx	figshare	doi:10.6084/m9.figshare.1499292	http://dx.doi.org/10.6084/m9.figshare.1499292
Northern Rosella	Data Curation	Northern Rosella	Australian_Bird_Data_Version_1.xlsx	figshare	doi:10.6084/m9.figshare.1499292	http://dx.doi.org/10.6084/m9.figshare.1499292
Kimberley Northern Rosella	Data Curation	Kimberley Northern Rosella	Australian_Bird_Data_Version_1.xlsx	figshare	doi:10.6084/m9.figshare.1499292	http://dx.doi.org/10.6084/m9.figshare.1499292
Top End Northern Rosella	Data Curation	Top End Northern Rosella	Australian_Bird_Data_Version_1.xlsx	figshare	doi:10.6084/m9.figshare.1499292	http://dx.doi.org/10.6084/m9.figshare.1499292
Pale-headed Rosella	Data Curation	Pale-headed Rosella	Australian_Bird_Data_Version_1.xlsx	figshare	doi:10.6084/m9.figshare.1499292	http://dx.doi.org/10.6084/m9.figshare.1499292
Cape York Pale-headed Rosella	Data Curation	Cape York Pale-headed Rosella	Australian_Bird_Data_Version_1.xlsx	figshare	doi:10.6084/m9.figshare.1499292	http://dx.doi.org/10.6084/m9.figshare.1499292
Southern Pale-headed Rosella	Data Curation	Southern Pale-headed Rosella	Australian_Bird_Data_Version_1.xlsx	figshare	doi:10.6084/m9.figshare.1499292	http://dx.doi.org/10.6084/m9.figshare.1499292
Eastern Rosella	Data Curation	Eastern Rosella	Australian_Bird_Data_Version_1.xlsx	figshare	doi:10.6084/m9.figshare.1499292	http://dx.doi.org/10.6084/m9.figshare.1499292
Tasmanian Eastern Rosella	Data Curation	Tasmanian Eastern Rosella	Australian_Bird_Data_Version_1.xlsx	figshare	doi:10.6084/m9.figshare.1499292	http://dx.doi.org/10.6084/m9.figshare.1499292
Golden-mantled Rosella	Data Curation	Golden-mantled Rosella	Australian_Bird_Data_Version_1.xlsx	figshare	doi:10.6084/m9.figshare.1499292	http://dx.doi.org/10.6084/m9.figshare.1499292
South-east Eastern Rosella	Data Curation	South-east Eastern Rosella	Australian_Bird_Data_Version_1.xlsx	figshare	doi:10.6084/m9.figshare.1499292	http://dx.doi.org/10.6084/m9.figshare.1499292
Western Rosella	Data Curation	Western Rosella	Australian_Bird_Data_Version_1.xlsx	figshare	doi:10.6084/m9.figshare.1499292	http://dx.doi.org/10.6084/m9.figshare.1499292
South-west Western Rosella	Data Curation	South-west Western Rosella	Australian_Bird_Data_Version_1.xlsx	figshare	doi:10.6084/m9.figshare.1499292	http://dx.doi.org/10.6084/m9.figshare.1499292
Inland Western Rosella	Data Curation	Inland Western Rosella	Australian_Bird_Data_Version_1.xlsx	figshare	doi:10.6084/m9.figshare.1499292	http://dx.doi.org/10.6084/m9.figshare.1499292
Australian Ringneck	Data Curation	Australian Ringneck	Australian_Bird_Data_Version_1.xlsx	figshare	doi:10.6084/m9.figshare.1499292	http://dx.doi.org/10.6084/m9.figshare.1499292
Mallee Ringneck	Data Curation	Mallee Ringneck	Australian_Bird_Data_Version_1.xlsx	figshare	doi:10.6084/m9.figshare.1499292	http://dx.doi.org/10.6084/m9.figshare.1499292
Channel country Ringneck	Data Curation	Channel country Ringneck	Australian_Bird_Data_Version_1.xlsx	figshare	doi:10.6084/m9.figshare.1499292	http://dx.doi.org/10.6084/m9.figshare.1499292
Twenty-eight Parrot	Data Curation	Twenty-eight Parrot	Australian_Bird_Data_Version_1.xlsx	figshare	doi:10.6084/m9.figshare.1499292	http://dx.doi.org/10.6084/m9.figshare.1499292
Port Lincoln Parrot	Data Curation	Port Lincoln Parrot	Australian_Bird_Data_Version_1.xlsx	figshare	doi:10.6084/m9.figshare.1499292	http://dx.doi.org/10.6084/m9.figshare.1499292
Swift Parrot	Data Curation	Swift Parrot	Australian_Bird_Data_Version_1.xlsx	figshare	doi:10.6084/m9.figshare.1499292	http://dx.doi.org/10.6084/m9.figshare.1499292
Red-fronted Parakeet	Data Curation	Red-fronted Parakeet	Australian_Bird_Data_Version_1.xlsx	figshare	doi:10.6084/m9.figshare.1499292	http://dx.doi.org/10.6084/m9.figshare.1499292
Norfolk Island Green Parrot	Data Curation	Norfolk Island Green Parrot	Australian_Bird_Data_Version_1.xlsx	figshare	doi:10.6084/m9.figshare.1499292	http://dx.doi.org/10.6084/m9.figshare.1499292
Macquarie Island Red-fronted Parakeet	Data Curation	Macquarie Island Red-fronted Parakeet	Australian_Bird_Data_Version_1.xlsx	figshare	doi:10.6084/m9.figshare.1499292	http://dx.doi.org/10.6084/m9.figshare.1499292
Lord Howe Red-fronted Parakeet	Data Curation	Lord Howe Red-fronted Parakeet	Australian_Bird_Data_Version_1.xlsx	figshare	doi:10.6084/m9.figshare.1499292	http://dx.doi.org/10.6084/m9.figshare.1499292
Ground Parrot	Data Curation	Ground Parrot	Australian_Bird_Data_Version_1.xlsx	figshare	doi:10.6084/m9.figshare.1499292	http://dx.doi.org/10.6084/m9.figshare.1499292
Western Ground Parrot	Data Curation	Western Ground Parrot	Australian_Bird_Data_Version_1.xlsx	figshare	doi:10.6084/m9.figshare.1499292	http://dx.doi.org/10.6084/m9.figshare.1499292
Tasmanian Ground Parrot	Data Curation	Tasmanian Ground Parrot	Australian_Bird_Data_Version_1.xlsx	figshare	doi:10.6084/m9.figshare.1499292	http://dx.doi.org/10.6084/m9.figshare.1499292
Mainland Ground Parrot	Data Curation	Mainland Ground Parrot	Australian_Bird_Data_Version_1.xlsx	figshare	doi:10.6084/m9.figshare.1499292	http://dx.doi.org/10.6084/m9.figshare.1499292
Night Parrot	Data Curation	Night Parrot	Australian_Bird_Data_Version_1.xlsx	figshare	doi:10.6084/m9.figshare.1499292	http://dx.doi.org/10.6084/m9.figshare.1499292
Bourke Parrot	Data Curation	Bourke's Parrot	Australian_Bird_Data_Version_1.xlsx	figshare	doi:10.6084/m9.figshare.1499292	http://dx.doi.org/10.6084/m9.figshare.1499292
Blue-winged Parrot	Data Curation	Blue-winged Parrot	Australian_Bird_Data_Version_1.xlsx	figshare	doi:10.6084/m9.figshare.1499292	http://dx.doi.org/10.6084/m9.figshare.1499292
Elegant Parrot	Data Curation	Elegant Parrot	Australian_Bird_Data_Version_1.xlsx	figshare	doi:10.6084/m9.figshare.1499292	http://dx.doi.org/10.6084/m9.figshare.1499292
Western Elegant Parrot	Data Curation	Western Elegant Parrot	Australian_Bird_Data_Version_1.xlsx	figshare	doi:10.6084/m9.figshare.1499292	http://dx.doi.org/10.6084/m9.figshare.1499292
Eastern Elegant Parrot	Data Curation	Eastern Elegant Parrot	Australian_Bird_Data_Version_1.xlsx	figshare	doi:10.6084/m9.figshare.1499292	http://dx.doi.org/10.6084/m9.figshare.1499292
Rock Parrot	Data Curation	Rock Parrot	Australian_Bird_Data_Version_1.xlsx	figshare	doi:10.6084/m9.figshare.1499292	http://dx.doi.org/10.6084/m9.figshare.1499292
Western Rock Parrot	Data Curation	Western Rock Parrot	Australian_Bird_Data_Version_1.xlsx	figshare	doi:10.6084/m9.figshare.1499292	http://dx.doi.org/10.6084/m9.figshare.1499292
Eastern Rock Parrot	Data Curation	Eastern Rock Parrot	Australian_Bird_Data_Version_1.xlsx	figshare	doi:10.6084/m9.figshare.1499292	http://dx.doi.org/10.6084/m9.figshare.1499292
Orange-bellied Parrot	Data Curation	Orange-bellied Parrot	Australian_Bird_Data_Version_1.xlsx	figshare	doi:10.6084/m9.figshare.1499292	http://dx.doi.org/10.6084/m9.figshare.1499292
Turquoise Parrot	Data Curation	Turquoise Parrot	Australian_Bird_Data_Version_1.xlsx	figshare	doi:10.6084/m9.figshare.1499292	http://dx.doi.org/10.6084/m9.figshare.1499292
Scarlet-chested Parrot	Data Curation	Scarlet-chested Parrot	Australian_Bird_Data_Version_1.xlsx	figshare	doi:10.6084/m9.figshare.1499292	http://dx.doi.org/10.6084/m9.figshare.1499292
Musk Lorikeet	Data Curation	Musk Lorikeet	Australian_Bird_Data_Version_1.xlsx	figshare	doi:10.6084/m9.figshare.1499292	http://dx.doi.org/10.6084/m9.figshare.1499292
South-eastern Musk Lorikeet	Data Curation	South-eastern Musk Lorikeet	Australian_Bird_Data_Version_1.xlsx	figshare	doi:10.6084/m9.figshare.1499292	http://dx.doi.org/10.6084/m9.figshare.1499292
Tasmanian Musk Lorikeet	Data Curation	Tasmanian Musk Lorikeet	Australian_Bird_Data_Version_1.xlsx	figshare	doi:10.6084/m9.figshare.1499292	http://dx.doi.org/10.6084/m9.figshare.1499292
Little Lorikeet	Data Curation	Little Lorikeet	Australian_Bird_Data_Version_1.xlsx	figshare	doi:10.6084/m9.figshare.1499292	http://dx.doi.org/10.6084/m9.figshare.1499292
Purple-crowned Lorikeet	Data Curation	Purple-crowned Lorikeet	Australian_Bird_Data_Version_1.xlsx	figshare	doi:10.6084/m9.figshare.1499292	http://dx.doi.org/10.6084/m9.figshare.1499292
Varied Lorikeet	Data Curation	Varied Lorikeet	Australian_Bird_Data_Version_1.xlsx	figshare	doi:10.6084/m9.figshare.1499292	http://dx.doi.org/10.6084/m9.figshare.1499292
Coconut Lorikeet	Data Curation	Coconut Lorikeet	Australian_Bird_Data_Version_1.xlsx	figshare	doi:10.6084/m9.figshare.1499292	http://dx.doi.org/10.6084/m9.figshare.1499292
Arafura Coconut Lorikeet	Data Curation	Arafura Coconut Lorikeet	Australian_Bird_Data_Version_1.xlsx	figshare	doi:10.6084/m9.figshare.1499292	http://dx.doi.org/10.6084/m9.figshare.1499292
Rainbow Lorikeet	Data Curation	Rainbow Lorikeet	Australian_Bird_Data_Version_1.xlsx	figshare	doi:10.6084/m9.figshare.1499292	http://dx.doi.org/10.6084/m9.figshare.1499292
South Australian Rainbow Lorikeet	Data Curation	South Australian Rainbow Lorikeet	Australian_Bird_Data_Version_1.xlsx	figshare	doi:10.6084/m9.figshare.1499292	http://dx.doi.org/10.6084/m9.figshare.1499292
Eastern Rainbow Lorikeet	Data Curation	Eastern Rainbow Lorikeet	Australian_Bird_Data_Version_1.xlsx	figshare	doi:10.6084/m9.figshare.1499292	http://dx.doi.org/10.6084/m9.figshare.1499292
Cape York Rainbow Lorikeet	Data Curation	Cape York Rainbow Lorikeet	Australian_Bird_Data_Version_1.xlsx	figshare	doi:10.6084/m9.figshare.1499292	http://dx.doi.org/10.6084/m9.figshare.1499292
Red-collared Lorikeet	Data Curation	Red-collared Lorikeet	Australian_Bird_Data_Version_1.xlsx	figshare	doi:10.6084/m9.figshare.1499292	http://dx.doi.org/10.6084/m9.figshare.1499292
Scaly-breasted Lorikeet	Data Curation	Scaly-breasted Lorikeet	Australian_Bird_Data_Version_1.xlsx	figshare	doi:10.6084/m9.figshare.1499292	http://dx.doi.org/10.6084/m9.figshare.1499292
Budgerigar	Data Curation	Budgerigar	Australian_Bird_Data_Version_1.xlsx	figshare	doi:10.6084/m9.figshare.1499292	http://dx.doi.org/10.6084/m9.figshare.1499292
Double-eyed Fig-Parrot	Data Curation	Double-eyed Fig-Parrot	Australian_Bird_Data_Version_1.xlsx	figshare	doi:10.6084/m9.figshare.1499292	http://dx.doi.org/10.6084/m9.figshare.1499292
Macleay Fig-Parrot	Data Curation	Macleay's Fig-Parrot	Australian_Bird_Data_Version_1.xlsx	figshare	doi:10.6084/m9.figshare.1499292	http://dx.doi.org/10.6084/m9.figshare.1499292
Marshall Fig-Parrot	Data Curation	Marshall's Fig-Parrot	Australian_Bird_Data_Version_1.xlsx	figshare	doi:10.6084/m9.figshare.1499292	http://dx.doi.org/10.6084/m9.figshare.1499292
Coxen Fig-Parrot	Data Curation	Coxen's Fig-Parrot	Australian_Bird_Data_Version_1.xlsx	figshare	doi:10.6084/m9.figshare.1499292	http://dx.doi.org/10.6084/m9.figshare.1499292
Red-bellied Pitta	Data Curation	Red-bellied Pitta	Australian_Bird_Data_Version_1.xlsx	figshare	doi:10.6084/m9.figshare.1499292	http://dx.doi.org/10.6084/m9.figshare.1499292
Torresian Red-bellied Pitta	Data Curation	Torresian Red-bellied Pitta	Australian_Bird_Data_Version_1.xlsx	figshare	doi:10.6084/m9.figshare.1499292	http://dx.doi.org/10.6084/m9.figshare.1499292
Blue-winged Pitta	Data Curation	Blue-winged Pitta	Australian_Bird_Data_Version_1.xlsx	figshare	doi:10.6084/m9.figshare.1499292	http://dx.doi.org/10.6084/m9.figshare.1499292
Indonesian Blue-winged Pitta	Data Curation	Indonesian Blue-winged Pitta	Australian_Bird_Data_Version_1.xlsx	figshare	doi:10.6084/m9.figshare.1499292	http://dx.doi.org/10.6084/m9.figshare.1499292
Fairy Pitta	Data Curation	Fairy Pitta	Australian_Bird_Data_Version_1.xlsx	figshare	doi:10.6084/m9.figshare.1499292	http://dx.doi.org/10.6084/m9.figshare.1499292
Hooded Pitta	Data Curation	Hooded Pitta	Australian_Bird_Data_Version_1.xlsx	figshare	doi:10.6084/m9.figshare.1499292	http://dx.doi.org/10.6084/m9.figshare.1499292
Chinese Hooded Pitta	Data Curation	Chinese Hooded Pitta	Australian_Bird_Data_Version_1.xlsx	figshare	doi:10.6084/m9.figshare.1499292	http://dx.doi.org/10.6084/m9.figshare.1499292
Noisy Pitta	Data Curation	Noisy Pitta	Australian_Bird_Data_Version_1.xlsx	figshare	doi:10.6084/m9.figshare.1499292	http://dx.doi.org/10.6084/m9.figshare.1499292
Central Queensland Noisy Pitta	Data Curation	Central Queensland Noisy Pitta	Australian_Bird_Data_Version_1.xlsx	figshare	doi:10.6084/m9.figshare.1499292	http://dx.doi.org/10.6084/m9.figshare.1499292
Cape York Noisy Pitta	Data Curation	Cape York Noisy Pitta	Australian_Bird_Data_Version_1.xlsx	figshare	doi:10.6084/m9.figshare.1499292	http://dx.doi.org/10.6084/m9.figshare.1499292
Central East Coast Noisy Pitta	Data Curation	Central East Coast Noisy Pitta	Australian_Bird_Data_Version_1.xlsx	figshare	doi:10.6084/m9.figshare.1499292	http://dx.doi.org/10.6084/m9.figshare.1499292
Rainbow Pitta	Data Curation	Rainbow Pitta	Australian_Bird_Data_Version_1.xlsx	figshare	doi:10.6084/m9.figshare.1499292	http://dx.doi.org/10.6084/m9.figshare.1499292
Top End Rainbow Pitta	Data Curation	Top End Rainbow Pitta	Australian_Bird_Data_Version_1.xlsx	figshare	doi:10.6084/m9.figshare.1499292	http://dx.doi.org/10.6084/m9.figshare.1499292
Kimberley Rainbow Pitta	Data Curation	Kimberley Rainbow Pitta	Australian_Bird_Data_Version_1.xlsx	figshare	doi:10.6084/m9.figshare.1499292	http://dx.doi.org/10.6084/m9.figshare.1499292
Albert Lyrebird	Data Curation	Albert's Lyrebird	Australian_Bird_Data_Version_1.xlsx	figshare	doi:10.6084/m9.figshare.1499292	http://dx.doi.org/10.6084/m9.figshare.1499292
Superb Lyrebird	Data Curation	Superb Lyrebird	Australian_Bird_Data_Version_1.xlsx	figshare	doi:10.6084/m9.figshare.1499292	http://dx.doi.org/10.6084/m9.figshare.1499292
Northern Superb Lyrebird	Data Curation	Northern Superb Lyrebird	Australian_Bird_Data_Version_1.xlsx	figshare	doi:10.6084/m9.figshare.1499292	http://dx.doi.org/10.6084/m9.figshare.1499292
Central Superb Lyrebird	Data Curation	Central Superb Lyrebird	Australian_Bird_Data_Version_1.xlsx	figshare	doi:10.6084/m9.figshare.1499292	http://dx.doi.org/10.6084/m9.figshare.1499292
Southern Superb Lyrebird	Data Curation	Southern Superb Lyrebird	Australian_Bird_Data_Version_1.xlsx	figshare	doi:10.6084/m9.figshare.1499292	http://dx.doi.org/10.6084/m9.figshare.1499292
Rufous Scrub-bird	Data Curation	Rufous Scrub-bird	Australian_Bird_Data_Version_1.xlsx	figshare	doi:10.6084/m9.figshare.1499292	http://dx.doi.org/10.6084/m9.figshare.1499292
Southern Rufous Scrub-bird	Data Curation	Southern Rufous Scrub-bird	Australian_Bird_Data_Version_1.xlsx	figshare	doi:10.6084/m9.figshare.1499292	http://dx.doi.org/10.6084/m9.figshare.1499292
Northern Rufous Scrub-bird	Data Curation	Northern Rufous Scrub-bird	Australian_Bird_Data_Version_1.xlsx	figshare	doi:10.6084/m9.figshare.1499292	http://dx.doi.org/10.6084/m9.figshare.1499292
Noisy Scrub-bird	Data Curation	Noisy Scrub-bird	Australian_Bird_Data_Version_1.xlsx	figshare	doi:10.6084/m9.figshare.1499292	http://dx.doi.org/10.6084/m9.figshare.1499292
Spotted Catbird	Data Curation	Spotted Catbird	Australian_Bird_Data_Version_1.xlsx	figshare	doi:10.6084/m9.figshare.1499292	http://dx.doi.org/10.6084/m9.figshare.1499292
Cape York Spotted Catbird	Data Curation	Cape York Spotted Catbird	Australian_Bird_Data_Version_1.xlsx	figshare	doi:10.6084/m9.figshare.1499292	http://dx.doi.org/10.6084/m9.figshare.1499292
Wet Tropics Spotted Catbird	Data Curation	Wet Tropics Spotted Catbird	Australian_Bird_Data_Version_1.xlsx	figshare	doi:10.6084/m9.figshare.1499292	http://dx.doi.org/10.6084/m9.figshare.1499292
Green Catbird	Data Curation	Green Catbird	Australian_Bird_Data_Version_1.xlsx	figshare	doi:10.6084/m9.figshare.1499292	http://dx.doi.org/10.6084/m9.figshare.1499292
Tooth-billed Bowerbird	Data Curation	Tooth-billed Bowerbird	Australian_Bird_Data_Version_1.xlsx	figshare	doi:10.6084/m9.figshare.1499292	http://dx.doi.org/10.6084/m9.figshare.1499292
Golden Bowerbird	Data Curation	Golden Bowerbird	Australian_Bird_Data_Version_1.xlsx	figshare	doi:10.6084/m9.figshare.1499292	http://dx.doi.org/10.6084/m9.figshare.1499292
Regent Bowerbird	Data Curation	Regent Bowerbird	Australian_Bird_Data_Version_1.xlsx	figshare	doi:10.6084/m9.figshare.1499292	http://dx.doi.org/10.6084/m9.figshare.1499292
Satin Bowerbird	Data Curation	Satin Bowerbird	Australian_Bird_Data_Version_1.xlsx	figshare	doi:10.6084/m9.figshare.1499292	http://dx.doi.org/10.6084/m9.figshare.1499292
Wet Tropics Satin Bowerbird	Data Curation	Wet Tropics Satin Bowerbird	Australian_Bird_Data_Version_1.xlsx	figshare	doi:10.6084/m9.figshare.1499292	http://dx.doi.org/10.6084/m9.figshare.1499292
Southern Satin Bowerbird	Data Curation	Southern Satin Bowerbird	Australian_Bird_Data_Version_1.xlsx	figshare	doi:10.6084/m9.figshare.1499292	http://dx.doi.org/10.6084/m9.figshare.1499292
Spotted Bowerbird	Data Curation	Spotted Bowerbird	Australian_Bird_Data_Version_1.xlsx	figshare	doi:10.6084/m9.figshare.1499292	http://dx.doi.org/10.6084/m9.figshare.1499292
Western Bowerbird	Data Curation	Western Bowerbird	Australian_Bird_Data_Version_1.xlsx	figshare	doi:10.6084/m9.figshare.1499292	http://dx.doi.org/10.6084/m9.figshare.1499292
North-west Cape Western Bowerbird	Data Curation	North-west Cape Western Bowerbird	Australian_Bird_Data_Version_1.xlsx	figshare	doi:10.6084/m9.figshare.1499292	http://dx.doi.org/10.6084/m9.figshare.1499292
Inland Western Bowerbird	Data Curation	Inland Western Bowerbird	Australian_Bird_Data_Version_1.xlsx	figshare	doi:10.6084/m9.figshare.1499292	http://dx.doi.org/10.6084/m9.figshare.1499292
Great Bowerbird	Data Curation	Great Bowerbird	Australian_Bird_Data_Version_1.xlsx	figshare	doi:10.6084/m9.figshare.1499292	http://dx.doi.org/10.6084/m9.figshare.1499292
Western Great Bowerbird	Data Curation	Western Great Bowerbird	Australian_Bird_Data_Version_1.xlsx	figshare	doi:10.6084/m9.figshare.1499292	http://dx.doi.org/10.6084/m9.figshare.1499292
Eastern Great Bowerbird	Data Curation	Eastern Great Bowerbird	Australian_Bird_Data_Version_1.xlsx	figshare	doi:10.6084/m9.figshare.1499292	http://dx.doi.org/10.6084/m9.figshare.1499292
Fawn-breasted Bowerbird	Data Curation	Fawn-breasted Bowerbird	Australian_Bird_Data_Version_1.xlsx	figshare	doi:10.6084/m9.figshare.1499292	http://dx.doi.org/10.6084/m9.figshare.1499292
White-throated Treecreeper	Data Curation	White-throated Treecreeper	Australian_Bird_Data_Version_1.xlsx	figshare	doi:10.6084/m9.figshare.1499292	http://dx.doi.org/10.6084/m9.figshare.1499292
Mount Lofty Ranges White-throated Treecreeper	Data Curation	Mount Lofty Ranges White-throated Treecreeper	Australian_Bird_Data_Version_1.xlsx	figshare	doi:10.6084/m9.figshare.1499292	http://dx.doi.org/10.6084/m9.figshare.1499292
Eungella White-throated Treecreeper	Data Curation	Eungella White-throated Treecreeper	Australian_Bird_Data_Version_1.xlsx	figshare	doi:10.6084/m9.figshare.1499292	http://dx.doi.org/10.6084/m9.figshare.1499292
South-eastern White-throated Treecreeper	Data Curation	South-eastern White-throated Treecreeper	Australian_Bird_Data_Version_1.xlsx	figshare	doi:10.6084/m9.figshare.1499292	http://dx.doi.org/10.6084/m9.figshare.1499292
Central Eastern White-throated Treecreeper	Data Curation	Central Eastern White-throated Treecreeper	Australian_Bird_Data_Version_1.xlsx	figshare	doi:10.6084/m9.figshare.1499292	http://dx.doi.org/10.6084/m9.figshare.1499292
Wet Tropics White-throated Treecreeper	Data Curation	Wet Tropics White-throated Treecreeper	Australian_Bird_Data_Version_1.xlsx	figshare	doi:10.6084/m9.figshare.1499292	http://dx.doi.org/10.6084/m9.figshare.1499292
Red-browed Treecreeper	Data Curation	Red-browed Treecreeper	Australian_Bird_Data_Version_1.xlsx	figshare	doi:10.6084/m9.figshare.1499292	http://dx.doi.org/10.6084/m9.figshare.1499292
White-browed Treecreeper	Data Curation	White-browed Treecreeper	Australian_Bird_Data_Version_1.xlsx	figshare	doi:10.6084/m9.figshare.1499292	http://dx.doi.org/10.6084/m9.figshare.1499292
Western White-browed Treecreeper	Data Curation	Western White-browed Treecreeper	Australian_Bird_Data_Version_1.xlsx	figshare	doi:10.6084/m9.figshare.1499292	http://dx.doi.org/10.6084/m9.figshare.1499292
Eastern White-browed Treecreeper	Data Curation	Eastern White-browed Treecreeper	Australian_Bird_Data_Version_1.xlsx	figshare	doi:10.6084/m9.figshare.1499292	http://dx.doi.org/10.6084/m9.figshare.1499292
Rufous Treecreeper	Data Curation	Rufous Treecreeper	Australian_Bird_Data_Version_1.xlsx	figshare	doi:10.6084/m9.figshare.1499292	http://dx.doi.org/10.6084/m9.figshare.1499292
Brown Treecreeper	Data Curation	Brown Treecreeper	Australian_Bird_Data_Version_1.xlsx	figshare	doi:10.6084/m9.figshare.1499292	http://dx.doi.org/10.6084/m9.figshare.1499292
Cape York Brown Treecreeper	Data Curation	Cape York Brown Treecreeper	Australian_Bird_Data_Version_1.xlsx	figshare	doi:10.6084/m9.figshare.1499292	http://dx.doi.org/10.6084/m9.figshare.1499292
North-eastern Brown Treecreeper	Data Curation	North-eastern Brown Treecreeper	Australian_Bird_Data_Version_1.xlsx	figshare	doi:10.6084/m9.figshare.1499292	http://dx.doi.org/10.6084/m9.figshare.1499292
South-eastern Brown Treecreeper	Data Curation	South-eastern Brown Treecreeper	Australian_Bird_Data_Version_1.xlsx	figshare	doi:10.6084/m9.figshare.1499292	http://dx.doi.org/10.6084/m9.figshare.1499292
Black-tailed Treecreeper	Data Curation	Black-tailed Treecreeper	Australian_Bird_Data_Version_1.xlsx	figshare	doi:10.6084/m9.figshare.1499292	http://dx.doi.org/10.6084/m9.figshare.1499292
Northern Black-tailed Treecreeper	Data Curation	Northern Black-tailed Treecreeper	Australian_Bird_Data_Version_1.xlsx	figshare	doi:10.6084/m9.figshare.1499292	http://dx.doi.org/10.6084/m9.figshare.1499292
Pilbara Black-tailed Treecreeper	Data Curation	Pilbara Black-tailed Treecreeper	Australian_Bird_Data_Version_1.xlsx	figshare	doi:10.6084/m9.figshare.1499292	http://dx.doi.org/10.6084/m9.figshare.1499292
Purple-crowned Fairy-wren	Data Curation	Purple-crowned Fairy-wren	Australian_Bird_Data_Version_1.xlsx	figshare	doi:10.6084/m9.figshare.1499292	http://dx.doi.org/10.6084/m9.figshare.1499292
Western Purple-crowned Fairy-wren	Data Curation	Western Purple-crowned Fairy-wren	Australian_Bird_Data_Version_1.xlsx	figshare	doi:10.6084/m9.figshare.1499292	http://dx.doi.org/10.6084/m9.figshare.1499292
Eastern Purple-crowned Fairy-wren	Data Curation	Eastern Purple-crowned Fairy-wren	Australian_Bird_Data_Version_1.xlsx	figshare	doi:10.6084/m9.figshare.1499292	http://dx.doi.org/10.6084/m9.figshare.1499292
Red-winged Fairy-wren	Data Curation	Red-winged Fairy-wren	Australian_Bird_Data_Version_1.xlsx	figshare	doi:10.6084/m9.figshare.1499292	http://dx.doi.org/10.6084/m9.figshare.1499292
Blue-breasted Fairy-wren	Data Curation	Blue-breasted Fairy-wren	Australian_Bird_Data_Version_1.xlsx	figshare	doi:10.6084/m9.figshare.1499292	http://dx.doi.org/10.6084/m9.figshare.1499292
Lovely Fairy-wren	Data Curation	Lovely Fairy-wren	Australian_Bird_Data_Version_1.xlsx	figshare	doi:10.6084/m9.figshare.1499292	http://dx.doi.org/10.6084/m9.figshare.1499292
Variegated Fairy-wren	Data Curation	Variegated Fairy-wren	Australian_Bird_Data_Version_1.xlsx	figshare	doi:10.6084/m9.figshare.1499292	http://dx.doi.org/10.6084/m9.figshare.1499292
Inland Variegated Fairy-wren	Data Curation	Inland Variegated Fairy-wren	Australian_Bird_Data_Version_1.xlsx	figshare	doi:10.6084/m9.figshare.1499292	http://dx.doi.org/10.6084/m9.figshare.1499292
Shark Bay Variegated Fairy-wren	Data Curation	Shark Bay Variegated Fairy-wren	Australian_Bird_Data_Version_1.xlsx	figshare	doi:10.6084/m9.figshare.1499292	http://dx.doi.org/10.6084/m9.figshare.1499292
Top End Variegated Fairy-wren	Data Curation	Top End Variegated Fairy-wren	Australian_Bird_Data_Version_1.xlsx	figshare	doi:10.6084/m9.figshare.1499292	http://dx.doi.org/10.6084/m9.figshare.1499292
Central East Coast Variegated Fairy-wren	Data Curation	Central East Coast Variegated Fairy-wren	Australian_Bird_Data_Version_1.xlsx	figshare	doi:10.6084/m9.figshare.1499292	http://dx.doi.org/10.6084/m9.figshare.1499292
Kimberley Variegated Fairy-wren	Data Curation	Kimberley Variegated Fairy-wren	Australian_Bird_Data_Version_1.xlsx	figshare	doi:10.6084/m9.figshare.1499292	http://dx.doi.org/10.6084/m9.figshare.1499292
Superb Fairy-wren	Data Curation	Superb Fairy-wren	Australian_Bird_Data_Version_1.xlsx	figshare	doi:10.6084/m9.figshare.1499292	http://dx.doi.org/10.6084/m9.figshare.1499292
Kangaroo Island Superb Fairy-wren	Data Curation	Kangaroo Island Superb Fairy-wren	Australian_Bird_Data_Version_1.xlsx	figshare	doi:10.6084/m9.figshare.1499292	http://dx.doi.org/10.6084/m9.figshare.1499292
Tasmanian Superb Fairy-wren	Data Curation	Tasmanian Superb Fairy-wren	Australian_Bird_Data_Version_1.xlsx	figshare	doi:10.6084/m9.figshare.1499292	http://dx.doi.org/10.6084/m9.figshare.1499292
Northern Superb Fairy-wren	Data Curation	Northern Superb Fairy-wren	Australian_Bird_Data_Version_1.xlsx	figshare	doi:10.6084/m9.figshare.1499292	http://dx.doi.org/10.6084/m9.figshare.1499292
King Island Superb Fairy-wren	Data Curation	King Island Superb Fairy-wren	Australian_Bird_Data_Version_1.xlsx	figshare	doi:10.6084/m9.figshare.1499292	http://dx.doi.org/10.6084/m9.figshare.1499292
South Australian Superb Fairy-wren	Data Curation	South Australian Superb Fairy-wren	Australian_Bird_Data_Version_1.xlsx	figshare	doi:10.6084/m9.figshare.1499292	http://dx.doi.org/10.6084/m9.figshare.1499292
Flinders Island Superb Fairy-wren	Data Curation	Flinders Island Superb Fairy-wren	Australian_Bird_Data_Version_1.xlsx	figshare	doi:10.6084/m9.figshare.1499292	http://dx.doi.org/10.6084/m9.figshare.1499292
Splendid Fairy-wren	Data Curation	Splendid Fairy-wren	Australian_Bird_Data_Version_1.xlsx	figshare	doi:10.6084/m9.figshare.1499292	http://dx.doi.org/10.6084/m9.figshare.1499292
Channel Country Splendid Fairy-wren	Data Curation	Channel Country Splendid Fairy-wren	Australian_Bird_Data_Version_1.xlsx	figshare	doi:10.6084/m9.figshare.1499292	http://dx.doi.org/10.6084/m9.figshare.1499292
Eastern Splendid Fairy-wren	Data Curation	Eastern Splendid Fairy-wren	Australian_Bird_Data_Version_1.xlsx	figshare	doi:10.6084/m9.figshare.1499292	http://dx.doi.org/10.6084/m9.figshare.1499292
Central Splendid Fairy-wren	Data Curation	Central Splendid Fairy-wren	Australian_Bird_Data_Version_1.xlsx	figshare	doi:10.6084/m9.figshare.1499292	http://dx.doi.org/10.6084/m9.figshare.1499292
Western Splendid Fairy-wren	Data Curation	Western Splendid Fairy-wren	Australian_Bird_Data_Version_1.xlsx	figshare	doi:10.6084/m9.figshare.1499292	http://dx.doi.org/10.6084/m9.figshare.1499292
Red-backed Fairy-wren	Data Curation	Red-backed Fairy-wren	Australian_Bird_Data_Version_1.xlsx	figshare	doi:10.6084/m9.figshare.1499292	http://dx.doi.org/10.6084/m9.figshare.1499292
Northern Red-backed Fairy-wren	Data Curation	Northern Red-backed Fairy-wren	Australian_Bird_Data_Version_1.xlsx	figshare	doi:10.6084/m9.figshare.1499292	http://dx.doi.org/10.6084/m9.figshare.1499292
Eastern Red-backed Fairy-wren	Data Curation	Eastern Red-backed Fairy-wren	Australian_Bird_Data_Version_1.xlsx	figshare	doi:10.6084/m9.figshare.1499292	http://dx.doi.org/10.6084/m9.figshare.1499292
White-winged Fairy-wren	Data Curation	White-winged Fairy-wren	Australian_Bird_Data_Version_1.xlsx	figshare	doi:10.6084/m9.figshare.1499292	http://dx.doi.org/10.6084/m9.figshare.1499292
Barrow Island White-winged Fairy-wren	Data Curation	Barrow Island White-winged Fairy-wren	Australian_Bird_Data_Version_1.xlsx	figshare	doi:10.6084/m9.figshare.1499292	http://dx.doi.org/10.6084/m9.figshare.1499292
Mainland White-winged Fairy-wren	Data Curation	Mainland White-winged Fairy-wren	Australian_Bird_Data_Version_1.xlsx	figshare	doi:10.6084/m9.figshare.1499292	http://dx.doi.org/10.6084/m9.figshare.1499292
Dirk Hartog White-winged Fairy-wren	Data Curation	Dirk Hartog White-winged Fairy-wren	Australian_Bird_Data_Version_1.xlsx	figshare	doi:10.6084/m9.figshare.1499292	http://dx.doi.org/10.6084/m9.figshare.1499292
Southern Emu-wren	Data Curation	Southern Emu-wren	Australian_Bird_Data_Version_1.xlsx	figshare	doi:10.6084/m9.figshare.1499292	http://dx.doi.org/10.6084/m9.figshare.1499292
Kangaroo Island Southern Emu-wren	Data Curation	Kangaroo Island Southern Emu-wren	Australian_Bird_Data_Version_1.xlsx	figshare	doi:10.6084/m9.figshare.1499292	http://dx.doi.org/10.6084/m9.figshare.1499292
Dirk Hartog Island Southern Emu-wren	Data Curation	Dirk Hartog Island Southern Emu-wren	Australian_Bird_Data_Version_1.xlsx	figshare	doi:10.6084/m9.figshare.1499292	http://dx.doi.org/10.6084/m9.figshare.1499292
Fleurieu Peninsula Southern Emu-wren	Data Curation	Fleurieu Peninsula Southern Emu-wren	Australian_Bird_Data_Version_1.xlsx	figshare	doi:10.6084/m9.figshare.1499292	http://dx.doi.org/10.6084/m9.figshare.1499292
Tasmanian Southern Emu-wren	Data Curation	Tasmanian Southern Emu-wren	Australian_Bird_Data_Version_1.xlsx	figshare	doi:10.6084/m9.figshare.1499292	http://dx.doi.org/10.6084/m9.figshare.1499292
East Coast Southern Emu-wren	Data Curation	East Coast Southern Emu-wren	Australian_Bird_Data_Version_1.xlsx	figshare	doi:10.6084/m9.figshare.1499292	http://dx.doi.org/10.6084/m9.figshare.1499292
Eyre Peninsula Southern Emu-wren	Data Curation	Eyre Peninsula Southern Emu-wren	Australian_Bird_Data_Version_1.xlsx	figshare	doi:10.6084/m9.figshare.1499292	http://dx.doi.org/10.6084/m9.figshare.1499292
Glenelg Southern Emu-wren	Data Curation	Glenelg Southern Emu-wren	Australian_Bird_Data_Version_1.xlsx	figshare	doi:10.6084/m9.figshare.1499292	http://dx.doi.org/10.6084/m9.figshare.1499292
West Coast Southern Emu-wren	Data Curation	West Coast Southern Emu-wren	Australian_Bird_Data_Version_1.xlsx	figshare	doi:10.6084/m9.figshare.1499292	http://dx.doi.org/10.6084/m9.figshare.1499292
Mallee Emu-wren	Data Curation	Mallee Emu-wren	Australian_Bird_Data_Version_1.xlsx	figshare	doi:10.6084/m9.figshare.1499292	http://dx.doi.org/10.6084/m9.figshare.1499292
Rufous-crowned Emu-wren	Data Curation	Rufous-crowned Emu-wren	Australian_Bird_Data_Version_1.xlsx	figshare	doi:10.6084/m9.figshare.1499292	http://dx.doi.org/10.6084/m9.figshare.1499292
Grey Grasswren	Data Curation	Grey Grasswren	Australian_Bird_Data_Version_1.xlsx	figshare	doi:10.6084/m9.figshare.1499292	http://dx.doi.org/10.6084/m9.figshare.1499292
Bulloo Grey Grasswren	Data Curation	Bulloo Grey Grasswren	Australian_Bird_Data_Version_1.xlsx	figshare	doi:10.6084/m9.figshare.1499292	http://dx.doi.org/10.6084/m9.figshare.1499292
Diamantina Grey Grasswren	Data Curation	Diamantina Grey Grasswren	Australian_Bird_Data_Version_1.xlsx	figshare	doi:10.6084/m9.figshare.1499292	http://dx.doi.org/10.6084/m9.figshare.1499292
White-throated Grasswren	Data Curation	White-throated Grasswren	Australian_Bird_Data_Version_1.xlsx	figshare	doi:10.6084/m9.figshare.1499292	http://dx.doi.org/10.6084/m9.figshare.1499292
Carpentarian Grasswren	Data Curation	Carpentarian Grasswren	Australian_Bird_Data_Version_1.xlsx	figshare	doi:10.6084/m9.figshare.1499292	http://dx.doi.org/10.6084/m9.figshare.1499292
Striated Grasswren	Data Curation	Striated Grasswren	Australian_Bird_Data_Version_1.xlsx	figshare	doi:10.6084/m9.figshare.1499292	http://dx.doi.org/10.6084/m9.figshare.1499292
Sandplain Striated Grasswren	Data Curation	Sandplain Striated Grasswren	Australian_Bird_Data_Version_1.xlsx	figshare	doi:10.6084/m9.figshare.1499292	http://dx.doi.org/10.6084/m9.figshare.1499292
Opalton Striated Grasswren	Data Curation	Opalton Striated Grasswren	Australian_Bird_Data_Version_1.xlsx	figshare	doi:10.6084/m9.figshare.1499292	http://dx.doi.org/10.6084/m9.figshare.1499292
Mallee Striated Grasswren	Data Curation	Mallee Striated Grasswren	Australian_Bird_Data_Version_1.xlsx	figshare	doi:10.6084/m9.figshare.1499292	http://dx.doi.org/10.6084/m9.figshare.1499292
Pilbara Striated Grasswren	Data Curation	Pilbara Striated Grasswren	Australian_Bird_Data_Version_1.xlsx	figshare	doi:10.6084/m9.figshare.1499292	http://dx.doi.org/10.6084/m9.figshare.1499292
Short-tailed Grasswren	Data Curation	Short-tailed Grasswren	Australian_Bird_Data_Version_1.xlsx	figshare	doi:10.6084/m9.figshare.1499292	http://dx.doi.org/10.6084/m9.figshare.1499292
Flinders Ranges Short-tailed Grasswren	Data Curation	Flinders Ranges Short-tailed Grasswren	Australian_Bird_Data_Version_1.xlsx	figshare	doi:10.6084/m9.figshare.1499292	http://dx.doi.org/10.6084/m9.figshare.1499292
Gawler Ranges Short-tailed Grasswren	Data Curation	Gawler Ranges Short-tailed Grasswren	Australian_Bird_Data_Version_1.xlsx	figshare	doi:10.6084/m9.figshare.1499292	http://dx.doi.org/10.6084/m9.figshare.1499292
Black Grasswren	Data Curation	Black Grasswren	Australian_Bird_Data_Version_1.xlsx	figshare	doi:10.6084/m9.figshare.1499292	http://dx.doi.org/10.6084/m9.figshare.1499292
Eyrean Grasswren	Data Curation	Eyrean Grasswren	Australian_Bird_Data_Version_1.xlsx	figshare	doi:10.6084/m9.figshare.1499292	http://dx.doi.org/10.6084/m9.figshare.1499292
Kalkadoon Grasswren	Data Curation	Kalkadoon Grasswren	Australian_Bird_Data_Version_1.xlsx	figshare	doi:10.6084/m9.figshare.1499292	http://dx.doi.org/10.6084/m9.figshare.1499292
Dusky Grasswren	Data Curation	Dusky Grasswren	Australian_Bird_Data_Version_1.xlsx	figshare	doi:10.6084/m9.figshare.1499292	http://dx.doi.org/10.6084/m9.figshare.1499292
Western Grasswren	Data Curation	Western Grasswren	Australian_Bird_Data_Version_1.xlsx	figshare	doi:10.6084/m9.figshare.1499292	http://dx.doi.org/10.6084/m9.figshare.1499292
Dirk Hartog Western Grasswren	Data Curation	Dirk Hartog Western Grasswren	Australian_Bird_Data_Version_1.xlsx	figshare	doi:10.6084/m9.figshare.1499292	http://dx.doi.org/10.6084/m9.figshare.1499292
Murchison Western Grasswren	Data Curation	Murchison Western Grasswren	Australian_Bird_Data_Version_1.xlsx	figshare	doi:10.6084/m9.figshare.1499292	http://dx.doi.org/10.6084/m9.figshare.1499292
Large-tailed Western Grasswren	Data Curation	Large-tailed Western Grasswren	Australian_Bird_Data_Version_1.xlsx	figshare	doi:10.6084/m9.figshare.1499292	http://dx.doi.org/10.6084/m9.figshare.1499292
Eyre Peninsula Western Grasswren	Data Curation	Eyre Peninsula Western Grasswren	Australian_Bird_Data_Version_1.xlsx	figshare	doi:10.6084/m9.figshare.1499292	http://dx.doi.org/10.6084/m9.figshare.1499292
Shark Bay Western Grasswren	Data Curation	Shark Bay Western Grasswren	Australian_Bird_Data_Version_1.xlsx	figshare	doi:10.6084/m9.figshare.1499292	http://dx.doi.org/10.6084/m9.figshare.1499292
Thick-billed Grasswren	Data Curation	Thick-billed Grasswren	Australian_Bird_Data_Version_1.xlsx	figshare	doi:10.6084/m9.figshare.1499292	http://dx.doi.org/10.6084/m9.figshare.1499292
Lake Frome Thick-billed Grasswren	Data Curation	Lake Frome Thick-billed Grasswren	Australian_Bird_Data_Version_1.xlsx	figshare	doi:10.6084/m9.figshare.1499292	http://dx.doi.org/10.6084/m9.figshare.1499292
Western Thick-billed Grasswren	Data Curation	Western Thick-billed Grasswren	Australian_Bird_Data_Version_1.xlsx	figshare	doi:10.6084/m9.figshare.1499292	http://dx.doi.org/10.6084/m9.figshare.1499292
Eastern Thick-billed Grasswren	Data Curation	Eastern Thick-billed Grasswren	Australian_Bird_Data_Version_1.xlsx	figshare	doi:10.6084/m9.figshare.1499292	http://dx.doi.org/10.6084/m9.figshare.1499292
MacDonnell Ranges Thick-billed Grasswren	Data Curation	MacDonnell Ranges Thick-billed Grasswren	Australian_Bird_Data_Version_1.xlsx	figshare	doi:10.6084/m9.figshare.1499292	http://dx.doi.org/10.6084/m9.figshare.1499292
Grey Range Thick-billed Grasswren	Data Curation	Grey Range Thick-billed Grasswren	Australian_Bird_Data_Version_1.xlsx	figshare	doi:10.6084/m9.figshare.1499292	http://dx.doi.org/10.6084/m9.figshare.1499292
Flinders Ranges Thick-billed Grasswren	Data Curation	Flinders Ranges Thick-billed Grasswren	Australian_Bird_Data_Version_1.xlsx	figshare	doi:10.6084/m9.figshare.1499292	http://dx.doi.org/10.6084/m9.figshare.1499292
Eastern Bristlebird	Data Curation	Eastern Bristlebird	Australian_Bird_Data_Version_1.xlsx	figshare	doi:10.6084/m9.figshare.1499292	http://dx.doi.org/10.6084/m9.figshare.1499292
Southern Eastern Bristlebird	Data Curation	Southern Eastern Bristlebird	Australian_Bird_Data_Version_1.xlsx	figshare	doi:10.6084/m9.figshare.1499292	http://dx.doi.org/10.6084/m9.figshare.1499292
Northern Eastern Bristlebird	Data Curation	Northern Eastern Bristlebird	Australian_Bird_Data_Version_1.xlsx	figshare	doi:10.6084/m9.figshare.1499292	http://dx.doi.org/10.6084/m9.figshare.1499292
Western Bristlebird	Data Curation	Western Bristlebird	Australian_Bird_Data_Version_1.xlsx	figshare	doi:10.6084/m9.figshare.1499292	http://dx.doi.org/10.6084/m9.figshare.1499292
Rufous Bristlebird	Data Curation	Rufous Bristlebird	Australian_Bird_Data_Version_1.xlsx	figshare	doi:10.6084/m9.figshare.1499292	http://dx.doi.org/10.6084/m9.figshare.1499292
Coorong Rufous Bristlebird	Data Curation	Coorong Rufous Bristlebird	Australian_Bird_Data_Version_1.xlsx	figshare	doi:10.6084/m9.figshare.1499292	http://dx.doi.org/10.6084/m9.figshare.1499292
Otways Rufous Bristlebird	Data Curation	Otways Rufous Bristlebird	Australian_Bird_Data_Version_1.xlsx	figshare	doi:10.6084/m9.figshare.1499292	http://dx.doi.org/10.6084/m9.figshare.1499292
Western Rufous Bristlebird	Data Curation	Western Rufous Bristlebird	Australian_Bird_Data_Version_1.xlsx	figshare	doi:10.6084/m9.figshare.1499292	http://dx.doi.org/10.6084/m9.figshare.1499292
Black Honeyeater	Data Curation	Black Honeyeater	Australian_Bird_Data_Version_1.xlsx	figshare	doi:10.6084/m9.figshare.1499292	http://dx.doi.org/10.6084/m9.figshare.1499292
Dusky Honeyeater	Data Curation	Dusky Honeyeater	Australian_Bird_Data_Version_1.xlsx	figshare	doi:10.6084/m9.figshare.1499292	http://dx.doi.org/10.6084/m9.figshare.1499292
Papuan Dusky Honeyeater	Data Curation	Papuan Dusky Honeyeater	Australian_Bird_Data_Version_1.xlsx	figshare	doi:10.6084/m9.figshare.1499292	http://dx.doi.org/10.6084/m9.figshare.1499292
Eastern Dusky Honeyeater	Data Curation	Eastern Dusky Honeyeater	Australian_Bird_Data_Version_1.xlsx	figshare	doi:10.6084/m9.figshare.1499292	http://dx.doi.org/10.6084/m9.figshare.1499292
Top End Dusky Honeyeater	Data Curation	Top End Dusky Honeyeater	Australian_Bird_Data_Version_1.xlsx	figshare	doi:10.6084/m9.figshare.1499292	http://dx.doi.org/10.6084/m9.figshare.1499292
Red-headed Honeyeater	Data Curation	Red-headed Honeyeater	Australian_Bird_Data_Version_1.xlsx	figshare	doi:10.6084/m9.figshare.1499292	http://dx.doi.org/10.6084/m9.figshare.1499292
Northern Red-headed Honeyeater	Data Curation	Northern Red-headed Honeyeater	Australian_Bird_Data_Version_1.xlsx	figshare	doi:10.6084/m9.figshare.1499292	http://dx.doi.org/10.6084/m9.figshare.1499292
Papuan Red-headed Honeyeater	Data Curation	Papuan Red-headed Honeyeater	Australian_Bird_Data_Version_1.xlsx	figshare	doi:10.6084/m9.figshare.1499292	http://dx.doi.org/10.6084/m9.figshare.1499292
Scarlet Honeyeater	Data Curation	Scarlet Honeyeater	Australian_Bird_Data_Version_1.xlsx	figshare	doi:10.6084/m9.figshare.1499292	http://dx.doi.org/10.6084/m9.figshare.1499292
Australian Scarlet Honeyeater	Data Curation	Australian Scarlet Honeyeater	Australian_Bird_Data_Version_1.xlsx	figshare	doi:10.6084/m9.figshare.1499292	http://dx.doi.org/10.6084/m9.figshare.1499292
Painted Honeyeater	Data Curation	Painted Honeyeater	Australian_Bird_Data_Version_1.xlsx	figshare	doi:10.6084/m9.figshare.1499292	http://dx.doi.org/10.6084/m9.figshare.1499292
Striped Honeyeater	Data Curation	Striped Honeyeater	Australian_Bird_Data_Version_1.xlsx	figshare	doi:10.6084/m9.figshare.1499292	http://dx.doi.org/10.6084/m9.figshare.1499292
Macleay Honeyeater	Data Curation	Macleay's Honeyeater	Australian_Bird_Data_Version_1.xlsx	figshare	doi:10.6084/m9.figshare.1499292	http://dx.doi.org/10.6084/m9.figshare.1499292
Tawny-breasted Honeyeater	Data Curation	Tawny-breasted Honeyeater	Australian_Bird_Data_Version_1.xlsx	figshare	doi:10.6084/m9.figshare.1499292	http://dx.doi.org/10.6084/m9.figshare.1499292
Cape York Tawny-breasted Honeyeater	Data Curation	Cape York Tawny-breasted Honeyeater	Australian_Bird_Data_Version_1.xlsx	figshare	doi:10.6084/m9.figshare.1499292	http://dx.doi.org/10.6084/m9.figshare.1499292
Papuan Tawny-breasted Honeyeater	Data Curation	Papuan Tawny-breasted Honeyeater	Australian_Bird_Data_Version_1.xlsx	figshare	doi:10.6084/m9.figshare.1499292	http://dx.doi.org/10.6084/m9.figshare.1499292
Helmeted Friarbird	Data Curation	Helmeted Friarbird	Australian_Bird_Data_Version_1.xlsx	figshare	doi:10.6084/m9.figshare.1499292	http://dx.doi.org/10.6084/m9.figshare.1499292
Top End sandstone Helmeted Friarbird	Data Curation	Top End sandstone Helmeted Friarbird	Australian_Bird_Data_Version_1.xlsx	figshare	doi:10.6084/m9.figshare.1499292	http://dx.doi.org/10.6084/m9.figshare.1499292
Arafura Coast Helmeted Friarbird	Data Curation	Arafura Coast Helmeted Friarbird	Australian_Bird_Data_Version_1.xlsx	figshare	doi:10.6084/m9.figshare.1499292	http://dx.doi.org/10.6084/m9.figshare.1499292
Eastern Helmeted Friarbird	Data Curation	Eastern Helmeted Friarbird	Australian_Bird_Data_Version_1.xlsx	figshare	doi:10.6084/m9.figshare.1499292	http://dx.doi.org/10.6084/m9.figshare.1499292
Silver-crowned Friarbird	Data Curation	Silver-crowned Friarbird	Australian_Bird_Data_Version_1.xlsx	figshare	doi:10.6084/m9.figshare.1499292	http://dx.doi.org/10.6084/m9.figshare.1499292
Western Silver-crowned Friarbird	Data Curation	Western Silver-crowned Friarbird	Australian_Bird_Data_Version_1.xlsx	figshare	doi:10.6084/m9.figshare.1499292	http://dx.doi.org/10.6084/m9.figshare.1499292
Cape York Silver-crowned Friarbird	Data Curation	Cape York Silver-crowned Friarbird	Australian_Bird_Data_Version_1.xlsx	figshare	doi:10.6084/m9.figshare.1499292	http://dx.doi.org/10.6084/m9.figshare.1499292
Noisy Friarbird	Data Curation	Noisy Friarbird	Australian_Bird_Data_Version_1.xlsx	figshare	doi:10.6084/m9.figshare.1499292	http://dx.doi.org/10.6084/m9.figshare.1499292
Northern Noisy Friarbird	Data Curation	Northern Noisy Friarbird	Australian_Bird_Data_Version_1.xlsx	figshare	doi:10.6084/m9.figshare.1499292	http://dx.doi.org/10.6084/m9.figshare.1499292
Southern Noisy Friarbird	Data Curation	Southern Noisy Friarbird	Australian_Bird_Data_Version_1.xlsx	figshare	doi:10.6084/m9.figshare.1499292	http://dx.doi.org/10.6084/m9.figshare.1499292
Little Friarbird	Data Curation	Little Friarbird	Australian_Bird_Data_Version_1.xlsx	figshare	doi:10.6084/m9.figshare.1499292	http://dx.doi.org/10.6084/m9.figshare.1499292
Eastern Little Friarbird	Data Curation	Eastern Little Friarbird	Australian_Bird_Data_Version_1.xlsx	figshare	doi:10.6084/m9.figshare.1499292	http://dx.doi.org/10.6084/m9.figshare.1499292
North-western Little Friarbird	Data Curation	North-western Little Friarbird	Australian_Bird_Data_Version_1.xlsx	figshare	doi:10.6084/m9.figshare.1499292	http://dx.doi.org/10.6084/m9.figshare.1499292
Banded Honeyeater	Data Curation	Banded Honeyeater	Australian_Bird_Data_Version_1.xlsx	figshare	doi:10.6084/m9.figshare.1499292	http://dx.doi.org/10.6084/m9.figshare.1499292
Brown Honeyeater	Data Curation	Brown Honeyeater	Australian_Bird_Data_Version_1.xlsx	figshare	doi:10.6084/m9.figshare.1499292	http://dx.doi.org/10.6084/m9.figshare.1499292
Western Brown Honeyeater	Data Curation	Western Brown Honeyeater	Australian_Bird_Data_Version_1.xlsx	figshare	doi:10.6084/m9.figshare.1499292	http://dx.doi.org/10.6084/m9.figshare.1499292
Tiwi Islands Brown Honeyeater	Data Curation	Tiwi Islands Brown Honeyeater	Australian_Bird_Data_Version_1.xlsx	figshare	doi:10.6084/m9.figshare.1499292	http://dx.doi.org/10.6084/m9.figshare.1499292
Eastern Brown Honeyeater	Data Curation	Eastern Brown Honeyeater	Australian_Bird_Data_Version_1.xlsx	figshare	doi:10.6084/m9.figshare.1499292	http://dx.doi.org/10.6084/m9.figshare.1499292
White-streaked Honeyeater	Data Curation	White-streaked Honeyeater	Australian_Bird_Data_Version_1.xlsx	figshare	doi:10.6084/m9.figshare.1499292	http://dx.doi.org/10.6084/m9.figshare.1499292
Crescent Honeyeater	Data Curation	Crescent Honeyeater	Australian_Bird_Data_Version_1.xlsx	figshare	doi:10.6084/m9.figshare.1499292	http://dx.doi.org/10.6084/m9.figshare.1499292
South Australian Crescent Honeyeater	Data Curation	South Australian Crescent Honeyeater	Australian_Bird_Data_Version_1.xlsx	figshare	doi:10.6084/m9.figshare.1499292	http://dx.doi.org/10.6084/m9.figshare.1499292
Eastern Crescent Honeyeater	Data Curation	Eastern Crescent Honeyeater	Australian_Bird_Data_Version_1.xlsx	figshare	doi:10.6084/m9.figshare.1499292	http://dx.doi.org/10.6084/m9.figshare.1499292
New Holland Honeyeater	Data Curation	New Holland Honeyeater	Australian_Bird_Data_Version_1.xlsx	figshare	doi:10.6084/m9.figshare.1499292	http://dx.doi.org/10.6084/m9.figshare.1499292
Bass Strait New Holland Honeyeater	Data Curation	Bass Strait New Holland Honeyeater	Australian_Bird_Data_Version_1.xlsx	figshare	doi:10.6084/m9.figshare.1499292	http://dx.doi.org/10.6084/m9.figshare.1499292
Kangaroo Island New Holland Honeyeater	Data Curation	Kangaroo Island New Holland Honeyeater	Australian_Bird_Data_Version_1.xlsx	figshare	doi:10.6084/m9.figshare.1499292	http://dx.doi.org/10.6084/m9.figshare.1499292
Tasmanian New Holland Honeyeater	Data Curation	Tasmanian New Holland Honeyeater	Australian_Bird_Data_Version_1.xlsx	figshare	doi:10.6084/m9.figshare.1499292	http://dx.doi.org/10.6084/m9.figshare.1499292
South-western New Holland Honeyeater	Data Curation	South-western New Holland Honeyeater	Australian_Bird_Data_Version_1.xlsx	figshare	doi:10.6084/m9.figshare.1499292	http://dx.doi.org/10.6084/m9.figshare.1499292
Eastern New Holland Honeyeater	Data Curation	Eastern New Holland Honeyeater	Australian_Bird_Data_Version_1.xlsx	figshare	doi:10.6084/m9.figshare.1499292	http://dx.doi.org/10.6084/m9.figshare.1499292
White-cheeked Honeyeater	Data Curation	White-cheeked Honeyeater	Australian_Bird_Data_Version_1.xlsx	figshare	doi:10.6084/m9.figshare.1499292	http://dx.doi.org/10.6084/m9.figshare.1499292
Western White-cheeked Honeyeater	Data Curation	Western White-cheeked Honeyeater	Australian_Bird_Data_Version_1.xlsx	figshare	doi:10.6084/m9.figshare.1499292	http://dx.doi.org/10.6084/m9.figshare.1499292
Eastern White-cheeked Honeyeater	Data Curation	Eastern White-cheeked Honeyeater	Australian_Bird_Data_Version_1.xlsx	figshare	doi:10.6084/m9.figshare.1499292	http://dx.doi.org/10.6084/m9.figshare.1499292
White-eared Honeyeater	Data Curation	White-eared Honeyeater	Australian_Bird_Data_Version_1.xlsx	figshare	doi:10.6084/m9.figshare.1499292	http://dx.doi.org/10.6084/m9.figshare.1499292
Western White-eared Honeyeater	Data Curation	Western White-eared Honeyeater	Australian_Bird_Data_Version_1.xlsx	figshare	doi:10.6084/m9.figshare.1499292	http://dx.doi.org/10.6084/m9.figshare.1499292
South-eastern White-eared Honeyeater	Data Curation	South-eastern White-eared Honeyeater	Australian_Bird_Data_Version_1.xlsx	figshare	doi:10.6084/m9.figshare.1499292	http://dx.doi.org/10.6084/m9.figshare.1499292
Kangaroo Island White-eared Honeyeater	Data Curation	Kangaroo Island White-eared Honeyeater	Australian_Bird_Data_Version_1.xlsx	figshare	doi:10.6084/m9.figshare.1499292	http://dx.doi.org/10.6084/m9.figshare.1499292
Yellow-throated Honeyeater	Data Curation	Yellow-throated Honeyeater	Australian_Bird_Data_Version_1.xlsx	figshare	doi:10.6084/m9.figshare.1499292	http://dx.doi.org/10.6084/m9.figshare.1499292
Blue-faced Honeyeater	Data Curation	Blue-faced Honeyeater	Australian_Bird_Data_Version_1.xlsx	figshare	doi:10.6084/m9.figshare.1499292	http://dx.doi.org/10.6084/m9.figshare.1499292
Northern Blue-faced Honeyeater	Data Curation	Northern Blue-faced Honeyeater	Australian_Bird_Data_Version_1.xlsx	figshare	doi:10.6084/m9.figshare.1499292	http://dx.doi.org/10.6084/m9.figshare.1499292
Eastern Blue-faced Honeyeater	Data Curation	Eastern Blue-faced Honeyeater	Australian_Bird_Data_Version_1.xlsx	figshare	doi:10.6084/m9.figshare.1499292	http://dx.doi.org/10.6084/m9.figshare.1499292
Cape York Blue-faced Honeyeater	Data Curation	Cape York Blue-faced Honeyeater	Australian_Bird_Data_Version_1.xlsx	figshare	doi:10.6084/m9.figshare.1499292	http://dx.doi.org/10.6084/m9.figshare.1499292
Black-chinned Honeyeater	Data Curation	Black-chinned Honeyeater	Australian_Bird_Data_Version_1.xlsx	figshare	doi:10.6084/m9.figshare.1499292	http://dx.doi.org/10.6084/m9.figshare.1499292
South-eastern Black-chinned Honeyeater	Data Curation	South-eastern Black-chinned Honeyeater	Australian_Bird_Data_Version_1.xlsx	figshare	doi:10.6084/m9.figshare.1499292	http://dx.doi.org/10.6084/m9.figshare.1499292
Golden-backed Honeyeater	Data Curation	Golden-backed Honeyeater	Australian_Bird_Data_Version_1.xlsx	figshare	doi:10.6084/m9.figshare.1499292	http://dx.doi.org/10.6084/m9.figshare.1499292
Strong-billed Honeyeater	Data Curation	Strong-billed Honeyeater	Australian_Bird_Data_Version_1.xlsx	figshare	doi:10.6084/m9.figshare.1499292	http://dx.doi.org/10.6084/m9.figshare.1499292
Brown-headed Honeyeater	Data Curation	Brown-headed Honeyeater	Australian_Bird_Data_Version_1.xlsx	figshare	doi:10.6084/m9.figshare.1499292	http://dx.doi.org/10.6084/m9.figshare.1499292
South-eastern Brown-headed Honeyeater	Data Curation	South-eastern Brown-headed Honeyeater	Australian_Bird_Data_Version_1.xlsx	figshare	doi:10.6084/m9.figshare.1499292	http://dx.doi.org/10.6084/m9.figshare.1499292
Western Brown-headed Honeyeater	Data Curation	Western Brown-headed Honeyeater	Australian_Bird_Data_Version_1.xlsx	figshare	doi:10.6084/m9.figshare.1499292	http://dx.doi.org/10.6084/m9.figshare.1499292
Kangaroo Island Brown-headed Honeyeater	Data Curation	Kangaroo Island Brown-headed Honeyeater	Australian_Bird_Data_Version_1.xlsx	figshare	doi:10.6084/m9.figshare.1499292	http://dx.doi.org/10.6084/m9.figshare.1499292
Northern Brown-headed Honeyeater	Data Curation	Northern Brown-headed Honeyeater	Australian_Bird_Data_Version_1.xlsx	figshare	doi:10.6084/m9.figshare.1499292	http://dx.doi.org/10.6084/m9.figshare.1499292
Promontary Brown-headed Honeyeater	Data Curation	Promontary Brown-headed Honeyeater	Australian_Bird_Data_Version_1.xlsx	figshare	doi:10.6084/m9.figshare.1499292	http://dx.doi.org/10.6084/m9.figshare.1499292
White-throated Honeyeater	Data Curation	White-throated Honeyeater	Australian_Bird_Data_Version_1.xlsx	figshare	doi:10.6084/m9.figshare.1499292	http://dx.doi.org/10.6084/m9.figshare.1499292
Northern White-throated Honeyeater	Data Curation	Northern White-throated Honeyeater	Australian_Bird_Data_Version_1.xlsx	figshare	doi:10.6084/m9.figshare.1499292	http://dx.doi.org/10.6084/m9.figshare.1499292
Eastern White-throated Honeyeater	Data Curation	Eastern White-throated Honeyeater	Australian_Bird_Data_Version_1.xlsx	figshare	doi:10.6084/m9.figshare.1499292	http://dx.doi.org/10.6084/m9.figshare.1499292
White-naped Honeyeater	Data Curation	White-naped Honeyeater	Australian_Bird_Data_Version_1.xlsx	figshare	doi:10.6084/m9.figshare.1499292	http://dx.doi.org/10.6084/m9.figshare.1499292
Western White-naped Honeyeater	Data Curation	Western White-naped Honeyeater	Australian_Bird_Data_Version_1.xlsx	figshare	doi:10.6084/m9.figshare.1499292	http://dx.doi.org/10.6084/m9.figshare.1499292
Eastern White-naped Honeyeater	Data Curation	Eastern White-naped Honeyeater	Australian_Bird_Data_Version_1.xlsx	figshare	doi:10.6084/m9.figshare.1499292	http://dx.doi.org/10.6084/m9.figshare.1499292
Black-headed Honeyeater	Data Curation	Black-headed Honeyeater	Australian_Bird_Data_Version_1.xlsx	figshare	doi:10.6084/m9.figshare.1499292	http://dx.doi.org/10.6084/m9.figshare.1499292
Tawny-crowned Honeyeater	Data Curation	Tawny-crowned Honeyeater	Australian_Bird_Data_Version_1.xlsx	figshare	doi:10.6084/m9.figshare.1499292	http://dx.doi.org/10.6084/m9.figshare.1499292
Western Tasmanian Tawny-crowned Honeyeater	Data Curation	Western Tasmanian Tawny-crowned Honeyeater	Australian_Bird_Data_Version_1.xlsx	figshare	doi:10.6084/m9.figshare.1499292	http://dx.doi.org/10.6084/m9.figshare.1499292
Northern Tawny-crowned Honeyeater	Data Curation	Northern Tawny-crowned Honeyeater	Australian_Bird_Data_Version_1.xlsx	figshare	doi:10.6084/m9.figshare.1499292	http://dx.doi.org/10.6084/m9.figshare.1499292
Green-backed Honeyeater	Data Curation	Green-backed Honeyeater	Australian_Bird_Data_Version_1.xlsx	figshare	doi:10.6084/m9.figshare.1499292	http://dx.doi.org/10.6084/m9.figshare.1499292
Australian Green-backed Honeyeater	Data Curation	Australian Green-backed Honeyeater	Australian_Bird_Data_Version_1.xlsx	figshare	doi:10.6084/m9.figshare.1499292	http://dx.doi.org/10.6084/m9.figshare.1499292
Eastern Spinebill	Data Curation	Eastern Spinebill	Australian_Bird_Data_Version_1.xlsx	figshare	doi:10.6084/m9.figshare.1499292	http://dx.doi.org/10.6084/m9.figshare.1499292
Wet Tropics Eastern Spinebill	Data Curation	Wet Tropics Eastern Spinebill	Australian_Bird_Data_Version_1.xlsx	figshare	doi:10.6084/m9.figshare.1499292	http://dx.doi.org/10.6084/m9.figshare.1499292
Tasmanian Eastern Spinebill	Data Curation	Tasmanian Eastern Spinebill	Australian_Bird_Data_Version_1.xlsx	figshare	doi:10.6084/m9.figshare.1499292	http://dx.doi.org/10.6084/m9.figshare.1499292
South Australian Eastern Spinebill	Data Curation	South Australian Eastern Spinebill	Australian_Bird_Data_Version_1.xlsx	figshare	doi:10.6084/m9.figshare.1499292	http://dx.doi.org/10.6084/m9.figshare.1499292
South-east Eastern Spinebill	Data Curation	South-east Eastern Spinebill	Australian_Bird_Data_Version_1.xlsx	figshare	doi:10.6084/m9.figshare.1499292	http://dx.doi.org/10.6084/m9.figshare.1499292
Western Spinebill	Data Curation	Western Spinebill	Australian_Bird_Data_Version_1.xlsx	figshare	doi:10.6084/m9.figshare.1499292	http://dx.doi.org/10.6084/m9.figshare.1499292
Pied Honeyeater	Data Curation	Pied Honeyeater	Australian_Bird_Data_Version_1.xlsx	figshare	doi:10.6084/m9.figshare.1499292	http://dx.doi.org/10.6084/m9.figshare.1499292
Rufous-banded Honeyeater	Data Curation	Rufous-banded Honeyeater	Australian_Bird_Data_Version_1.xlsx	figshare	doi:10.6084/m9.figshare.1499292	http://dx.doi.org/10.6084/m9.figshare.1499292
Rufous-throated Honeyeater	Data Curation	Rufous-throated Honeyeater	Australian_Bird_Data_Version_1.xlsx	figshare	doi:10.6084/m9.figshare.1499292	http://dx.doi.org/10.6084/m9.figshare.1499292
Grey Honeyeater	Data Curation	Grey Honeyeater	Australian_Bird_Data_Version_1.xlsx	figshare	doi:10.6084/m9.figshare.1499292	http://dx.doi.org/10.6084/m9.figshare.1499292
Brown-backed Honeyeater	Data Curation	Brown-backed Honeyeater	Australian_Bird_Data_Version_1.xlsx	figshare	doi:10.6084/m9.figshare.1499292	http://dx.doi.org/10.6084/m9.figshare.1499292
Bar-breasted Honeyeater	Data Curation	Bar-breasted Honeyeater	Australian_Bird_Data_Version_1.xlsx	figshare	doi:10.6084/m9.figshare.1499292	http://dx.doi.org/10.6084/m9.figshare.1499292
Gibberbird	Data Curation	Gibberbird	Australian_Bird_Data_Version_1.xlsx	figshare	doi:10.6084/m9.figshare.1499292	http://dx.doi.org/10.6084/m9.figshare.1499292
Crimson Chat	Data Curation	Crimson Chat	Australian_Bird_Data_Version_1.xlsx	figshare	doi:10.6084/m9.figshare.1499292	http://dx.doi.org/10.6084/m9.figshare.1499292
Orange Chat	Data Curation	Orange Chat	Australian_Bird_Data_Version_1.xlsx	figshare	doi:10.6084/m9.figshare.1499292	http://dx.doi.org/10.6084/m9.figshare.1499292
Yellow Chat	Data Curation	Yellow Chat	Australian_Bird_Data_Version_1.xlsx	figshare	doi:10.6084/m9.figshare.1499292	http://dx.doi.org/10.6084/m9.figshare.1499292
Inland Yellow Chat	Data Curation	Inland Yellow Chat	Australian_Bird_Data_Version_1.xlsx	figshare	doi:10.6084/m9.figshare.1499292	http://dx.doi.org/10.6084/m9.figshare.1499292
Capricorn Yellow Chat	Data Curation	Capricorn Yellow Chat	Australian_Bird_Data_Version_1.xlsx	figshare	doi:10.6084/m9.figshare.1499292	http://dx.doi.org/10.6084/m9.figshare.1499292
Alligator Rivers Yellow Chat	Data Curation	Alligator Rivers Yellow Chat	Australian_Bird_Data_Version_1.xlsx	figshare	doi:10.6084/m9.figshare.1499292	http://dx.doi.org/10.6084/m9.figshare.1499292
White-fronted Chat	Data Curation	White-fronted Chat	Australian_Bird_Data_Version_1.xlsx	figshare	doi:10.6084/m9.figshare.1499292	http://dx.doi.org/10.6084/m9.figshare.1499292
White-gaped Honeyeater	Data Curation	White-gaped Honeyeater	Australian_Bird_Data_Version_1.xlsx	figshare	doi:10.6084/m9.figshare.1499292	http://dx.doi.org/10.6084/m9.figshare.1499292
Yellow Honeyeater	Data Curation	Yellow Honeyeater	Australian_Bird_Data_Version_1.xlsx	figshare	doi:10.6084/m9.figshare.1499292	http://dx.doi.org/10.6084/m9.figshare.1499292
Southern Yellow Honeyeater	Data Curation	Southern Yellow Honeyeater	Australian_Bird_Data_Version_1.xlsx	figshare	doi:10.6084/m9.figshare.1499292	http://dx.doi.org/10.6084/m9.figshare.1499292
Cape York Yellow Honeyeater	Data Curation	Cape York Yellow Honeyeater	Australian_Bird_Data_Version_1.xlsx	figshare	doi:10.6084/m9.figshare.1499292	http://dx.doi.org/10.6084/m9.figshare.1499292
Lewin Honeyeater	Data Curation	Lewin's Honeyeater	Australian_Bird_Data_Version_1.xlsx	figshare	doi:10.6084/m9.figshare.1499292	http://dx.doi.org/10.6084/m9.figshare.1499292
McIlwraith Range Lewin Honeyeater	Data Curation	McIlwraith Range Lewin's Honeyeater	Australian_Bird_Data_Version_1.xlsx	figshare	doi:10.6084/m9.figshare.1499292	http://dx.doi.org/10.6084/m9.figshare.1499292
Southern Lewin Honeyeater	Data Curation	Southern Lewin's Honeyeater	Australian_Bird_Data_Version_1.xlsx	figshare	doi:10.6084/m9.figshare.1499292	http://dx.doi.org/10.6084/m9.figshare.1499292
Central Queensland Coast Lewin Honeyeater	Data Curation	Central Queensland Coast Lewin's Honeyeater	Australian_Bird_Data_Version_1.xlsx	figshare	doi:10.6084/m9.figshare.1499292	http://dx.doi.org/10.6084/m9.figshare.1499292
Yellow-spotted Honeyeater	Data Curation	Yellow-spotted Honeyeater	Australian_Bird_Data_Version_1.xlsx	figshare	doi:10.6084/m9.figshare.1499292	http://dx.doi.org/10.6084/m9.figshare.1499292
Wet Tropics Yellow-spotted Honeyeater	Data Curation	Wet Tropics Yellow-spotted Honeyeater	Australian_Bird_Data_Version_1.xlsx	figshare	doi:10.6084/m9.figshare.1499292	http://dx.doi.org/10.6084/m9.figshare.1499292
Cape York Yellow-spotted Honeyeater	Data Curation	Cape York Yellow-spotted Honeyeater	Australian_Bird_Data_Version_1.xlsx	figshare	doi:10.6084/m9.figshare.1499292	http://dx.doi.org/10.6084/m9.figshare.1499292
Graceful Honeyeater	Data Curation	Graceful Honeyeater	Australian_Bird_Data_Version_1.xlsx	figshare	doi:10.6084/m9.figshare.1499292	http://dx.doi.org/10.6084/m9.figshare.1499292
Wet Tropics Graceful Honeyeater	Data Curation	Wet Tropics Graceful Honeyeater	Australian_Bird_Data_Version_1.xlsx	figshare	doi:10.6084/m9.figshare.1499292	http://dx.doi.org/10.6084/m9.figshare.1499292
Cape York Graceful Honeyeater	Data Curation	Cape York Graceful Honeyeater	Australian_Bird_Data_Version_1.xlsx	figshare	doi:10.6084/m9.figshare.1499292	http://dx.doi.org/10.6084/m9.figshare.1499292
White-lined Honeyeater	Data Curation	White-lined Honeyeater	Australian_Bird_Data_Version_1.xlsx	figshare	doi:10.6084/m9.figshare.1499292	http://dx.doi.org/10.6084/m9.figshare.1499292
Top End White-lined Honeyeater	Data Curation	Top End White-lined Honeyeater	Australian_Bird_Data_Version_1.xlsx	figshare	doi:10.6084/m9.figshare.1499292	http://dx.doi.org/10.6084/m9.figshare.1499292
Kimberley White-lined Honeyeater	Data Curation	Kimberley White-lined Honeyeater	Australian_Bird_Data_Version_1.xlsx	figshare	doi:10.6084/m9.figshare.1499292	http://dx.doi.org/10.6084/m9.figshare.1499292
Spiny-cheeked Honeyeater	Data Curation	Spiny-cheeked Honeyeater	Australian_Bird_Data_Version_1.xlsx	figshare	doi:10.6084/m9.figshare.1499292	http://dx.doi.org/10.6084/m9.figshare.1499292
Western Wattlebird	Data Curation	Western Wattlebird	Australian_Bird_Data_Version_1.xlsx	figshare	doi:10.6084/m9.figshare.1499292	http://dx.doi.org/10.6084/m9.figshare.1499292
Little Wattlebird	Data Curation	Little Wattlebird	Australian_Bird_Data_Version_1.xlsx	figshare	doi:10.6084/m9.figshare.1499292	http://dx.doi.org/10.6084/m9.figshare.1499292
South-eastern Little Wattlebird	Data Curation	South-eastern Little Wattlebird	Australian_Bird_Data_Version_1.xlsx	figshare	doi:10.6084/m9.figshare.1499292	http://dx.doi.org/10.6084/m9.figshare.1499292
Kangaroo Island Little Wattlebird	Data Curation	Kangaroo Island Little Wattlebird	Australian_Bird_Data_Version_1.xlsx	figshare	doi:10.6084/m9.figshare.1499292	http://dx.doi.org/10.6084/m9.figshare.1499292
Tasmanian Little Wattlebird	Data Curation	Tasmanian Little Wattlebird	Australian_Bird_Data_Version_1.xlsx	figshare	doi:10.6084/m9.figshare.1499292	http://dx.doi.org/10.6084/m9.figshare.1499292
Regent Honeyeater	Data Curation	Regent Honeyeater	Australian_Bird_Data_Version_1.xlsx	figshare	doi:10.6084/m9.figshare.1499292	http://dx.doi.org/10.6084/m9.figshare.1499292
Red Wattlebird	Data Curation	Red Wattlebird	Australian_Bird_Data_Version_1.xlsx	figshare	doi:10.6084/m9.figshare.1499292	http://dx.doi.org/10.6084/m9.figshare.1499292
Eastern Red Wattlebird	Data Curation	Eastern Red Wattlebird	Australian_Bird_Data_Version_1.xlsx	figshare	doi:10.6084/m9.figshare.1499292	http://dx.doi.org/10.6084/m9.figshare.1499292
Kangaroo Island Red Wattlebird	Data Curation	Kangaroo Island Red Wattlebird	Australian_Bird_Data_Version_1.xlsx	figshare	doi:10.6084/m9.figshare.1499292	http://dx.doi.org/10.6084/m9.figshare.1499292
Western Red Wattlebird	Data Curation	Western Red Wattlebird	Australian_Bird_Data_Version_1.xlsx	figshare	doi:10.6084/m9.figshare.1499292	http://dx.doi.org/10.6084/m9.figshare.1499292
Yellow Wattlebird	Data Curation	Yellow Wattlebird	Australian_Bird_Data_Version_1.xlsx	figshare	doi:10.6084/m9.figshare.1499292	http://dx.doi.org/10.6084/m9.figshare.1499292
King Island Yellow Wattlebird	Data Curation	King Island Yellow Wattlebird	Australian_Bird_Data_Version_1.xlsx	figshare	doi:10.6084/m9.figshare.1499292	http://dx.doi.org/10.6084/m9.figshare.1499292
Tasmanian Yellow Wattlebird	Data Curation	Tasmanian Yellow Wattlebird	Australian_Bird_Data_Version_1.xlsx	figshare	doi:10.6084/m9.figshare.1499292	http://dx.doi.org/10.6084/m9.figshare.1499292
Bridled Honeyeater	Data Curation	Bridled Honeyeater	Australian_Bird_Data_Version_1.xlsx	figshare	doi:10.6084/m9.figshare.1499292	http://dx.doi.org/10.6084/m9.figshare.1499292
Eungella Honeyeater	Data Curation	Eungella Honeyeater	Australian_Bird_Data_Version_1.xlsx	figshare	doi:10.6084/m9.figshare.1499292	http://dx.doi.org/10.6084/m9.figshare.1499292
Singing Honeyeater	Data Curation	Singing Honeyeater	Australian_Bird_Data_Version_1.xlsx	figshare	doi:10.6084/m9.figshare.1499292	http://dx.doi.org/10.6084/m9.figshare.1499292
Top End Singing Honeyeater	Data Curation	Top End Singing Honeyeater	Australian_Bird_Data_Version_1.xlsx	figshare	doi:10.6084/m9.figshare.1499292	http://dx.doi.org/10.6084/m9.figshare.1499292
Inland Singing Honeyeater	Data Curation	Inland Singing Honeyeater	Australian_Bird_Data_Version_1.xlsx	figshare	doi:10.6084/m9.figshare.1499292	http://dx.doi.org/10.6084/m9.figshare.1499292
South-eastern Singing Honeyeater	Data Curation	South-eastern Singing Honeyeater	Australian_Bird_Data_Version_1.xlsx	figshare	doi:10.6084/m9.figshare.1499292	http://dx.doi.org/10.6084/m9.figshare.1499292
South-western Singing Honeyeater	Data Curation	South-western Singing Honeyeater	Australian_Bird_Data_Version_1.xlsx	figshare	doi:10.6084/m9.figshare.1499292	http://dx.doi.org/10.6084/m9.figshare.1499292
Varied Honeyeater	Data Curation	Varied Honeyeater	Australian_Bird_Data_Version_1.xlsx	figshare	doi:10.6084/m9.figshare.1499292	http://dx.doi.org/10.6084/m9.figshare.1499292
Torresian Varied Honeyeater	Data Curation	Torresian Varied Honeyeater	Australian_Bird_Data_Version_1.xlsx	figshare	doi:10.6084/m9.figshare.1499292	http://dx.doi.org/10.6084/m9.figshare.1499292
Mangrove Honeyeater	Data Curation	Mangrove Honeyeater	Australian_Bird_Data_Version_1.xlsx	figshare	doi:10.6084/m9.figshare.1499292	http://dx.doi.org/10.6084/m9.figshare.1499292
Grey-headed Honeyeater	Data Curation	Grey-headed Honeyeater	Australian_Bird_Data_Version_1.xlsx	figshare	doi:10.6084/m9.figshare.1499292	http://dx.doi.org/10.6084/m9.figshare.1499292
Yellow-plumed Honeyeater	Data Curation	Yellow-plumed Honeyeater	Australian_Bird_Data_Version_1.xlsx	figshare	doi:10.6084/m9.figshare.1499292	http://dx.doi.org/10.6084/m9.figshare.1499292
Grey-fronted Honeyeater	Data Curation	Grey-fronted Honeyeater	Australian_Bird_Data_Version_1.xlsx	figshare	doi:10.6084/m9.figshare.1499292	http://dx.doi.org/10.6084/m9.figshare.1499292
Eastern Grey-fronted Honeyeater	Data Curation	Eastern Grey-fronted Honeyeater	Australian_Bird_Data_Version_1.xlsx	figshare	doi:10.6084/m9.figshare.1499292	http://dx.doi.org/10.6084/m9.figshare.1499292
Northern Grey-fronted Honeyeater	Data Curation	Northern Grey-fronted Honeyeater	Australian_Bird_Data_Version_1.xlsx	figshare	doi:10.6084/m9.figshare.1499292	http://dx.doi.org/10.6084/m9.figshare.1499292
Western Grey-fronted Honeyeater	Data Curation	Western Grey-fronted Honeyeater	Australian_Bird_Data_Version_1.xlsx	figshare	doi:10.6084/m9.figshare.1499292	http://dx.doi.org/10.6084/m9.figshare.1499292
Fuscous Honeyeater	Data Curation	Fuscous Honeyeater	Australian_Bird_Data_Version_1.xlsx	figshare	doi:10.6084/m9.figshare.1499292	http://dx.doi.org/10.6084/m9.figshare.1499292
Southern Fuscous Honeyeater	Data Curation	Southern Fuscous Honeyeater	Australian_Bird_Data_Version_1.xlsx	figshare	doi:10.6084/m9.figshare.1499292	http://dx.doi.org/10.6084/m9.figshare.1499292
Northern Fuscous Honeyeater	Data Curation	Northern Fuscous Honeyeater	Australian_Bird_Data_Version_1.xlsx	figshare	doi:10.6084/m9.figshare.1499292	http://dx.doi.org/10.6084/m9.figshare.1499292
Yellow-tinted Honeyeater	Data Curation	Yellow-tinted Honeyeater	Australian_Bird_Data_Version_1.xlsx	figshare	doi:10.6084/m9.figshare.1499292	http://dx.doi.org/10.6084/m9.figshare.1499292
Mainland Yellow-tinted Honeyeater	Data Curation	Mainland Yellow-tinted Honeyeater	Australian_Bird_Data_Version_1.xlsx	figshare	doi:10.6084/m9.figshare.1499292	http://dx.doi.org/10.6084/m9.figshare.1499292
Tiwi Islands Yellow-tinted Honeyeater	Data Curation	Tiwi Islands Yellow-tinted Honeyeater	Australian_Bird_Data_Version_1.xlsx	figshare	doi:10.6084/m9.figshare.1499292	http://dx.doi.org/10.6084/m9.figshare.1499292
White-plumed Honeyeater	Data Curation	White-plumed Honeyeater	Australian_Bird_Data_Version_1.xlsx	figshare	doi:10.6084/m9.figshare.1499292	http://dx.doi.org/10.6084/m9.figshare.1499292
Kimberley White-plumed Honeyeater	Data Curation	Kimberley White-plumed Honeyeater	Australian_Bird_Data_Version_1.xlsx	figshare	doi:10.6084/m9.figshare.1499292	http://dx.doi.org/10.6084/m9.figshare.1499292
Western White-plumed Honeyeater	Data Curation	Western White-plumed Honeyeater	Australian_Bird_Data_Version_1.xlsx	figshare	doi:10.6084/m9.figshare.1499292	http://dx.doi.org/10.6084/m9.figshare.1499292
Central White-plumed Honeyeater	Data Curation	Central White-plumed Honeyeater	Australian_Bird_Data_Version_1.xlsx	figshare	doi:10.6084/m9.figshare.1499292	http://dx.doi.org/10.6084/m9.figshare.1499292
Eastern White-plumed Honeyeater	Data Curation	Eastern White-plumed Honeyeater	Australian_Bird_Data_Version_1.xlsx	figshare	doi:10.6084/m9.figshare.1499292	http://dx.doi.org/10.6084/m9.figshare.1499292
White-fronted Honeyeater	Data Curation	White-fronted Honeyeater	Australian_Bird_Data_Version_1.xlsx	figshare	doi:10.6084/m9.figshare.1499292	http://dx.doi.org/10.6084/m9.figshare.1499292
Yellow-faced Honeyeater	Data Curation	Yellow-faced Honeyeater	Australian_Bird_Data_Version_1.xlsx	figshare	doi:10.6084/m9.figshare.1499292	http://dx.doi.org/10.6084/m9.figshare.1499292
Wet Tropics Yellow-faced Honeyeater	Data Curation	Wet Tropics Yellow-faced Honeyeater	Australian_Bird_Data_Version_1.xlsx	figshare	doi:10.6084/m9.figshare.1499292	http://dx.doi.org/10.6084/m9.figshare.1499292
South-eastern Yellow-faced Honeyeater	Data Curation	South-eastern Yellow-faced Honeyeater	Australian_Bird_Data_Version_1.xlsx	figshare	doi:10.6084/m9.figshare.1499292	http://dx.doi.org/10.6084/m9.figshare.1499292
Mount Lofty Ranges Yellow-faced Honeyeater	Data Curation	Mount Lofty Ranges Yellow-faced Honeyeater	Australian_Bird_Data_Version_1.xlsx	figshare	doi:10.6084/m9.figshare.1499292	http://dx.doi.org/10.6084/m9.figshare.1499292
Yellow-tufted Honeyeater	Data Curation	Yellow-tufted Honeyeater	Australian_Bird_Data_Version_1.xlsx	figshare	doi:10.6084/m9.figshare.1499292	http://dx.doi.org/10.6084/m9.figshare.1499292
Helmeted Honeyeater	Data Curation	Helmeted Honeyeater	Australian_Bird_Data_Version_1.xlsx	figshare	doi:10.6084/m9.figshare.1499292	http://dx.doi.org/10.6084/m9.figshare.1499292
Eastern Yellow-tufted Honeyeater	Data Curation	Eastern Yellow-tufted Honeyeater	Australian_Bird_Data_Version_1.xlsx	figshare	doi:10.6084/m9.figshare.1499292	http://dx.doi.org/10.6084/m9.figshare.1499292
Western Yellow-tufted Honeyeater	Data Curation	Western Yellow-tufted Honeyeater	Australian_Bird_Data_Version_1.xlsx	figshare	doi:10.6084/m9.figshare.1499292	http://dx.doi.org/10.6084/m9.figshare.1499292
Purple-gaped Honeyeater	Data Curation	Purple-gaped Honeyeater	Australian_Bird_Data_Version_1.xlsx	figshare	doi:10.6084/m9.figshare.1499292	http://dx.doi.org/10.6084/m9.figshare.1499292
Kangaroo Island Purple-gaped Honeyeater	Data Curation	Kangaroo Island Purple-gaped Honeyeater	Australian_Bird_Data_Version_1.xlsx	figshare	doi:10.6084/m9.figshare.1499292	http://dx.doi.org/10.6084/m9.figshare.1499292
Mainland Purple-gaped Honeyeater	Data Curation	Mainland Purple-gaped Honeyeater	Australian_Bird_Data_Version_1.xlsx	figshare	doi:10.6084/m9.figshare.1499292	http://dx.doi.org/10.6084/m9.figshare.1499292
Bell Miner	Data Curation	Bell Miner	Australian_Bird_Data_Version_1.xlsx	figshare	doi:10.6084/m9.figshare.1499292	http://dx.doi.org/10.6084/m9.figshare.1499292
Noisy Miner	Data Curation	Noisy Miner	Australian_Bird_Data_Version_1.xlsx	figshare	doi:10.6084/m9.figshare.1499292	http://dx.doi.org/10.6084/m9.figshare.1499292
Tasmanian Noisy Miner	Data Curation	Tasmanian Noisy Miner	Australian_Bird_Data_Version_1.xlsx	figshare	doi:10.6084/m9.figshare.1499292	http://dx.doi.org/10.6084/m9.figshare.1499292
Eastern Noisy Miner	Data Curation	Eastern Noisy Miner	Australian_Bird_Data_Version_1.xlsx	figshare	doi:10.6084/m9.figshare.1499292	http://dx.doi.org/10.6084/m9.figshare.1499292
Southern Noisy Miner	Data Curation	Southern Noisy Miner	Australian_Bird_Data_Version_1.xlsx	figshare	doi:10.6084/m9.figshare.1499292	http://dx.doi.org/10.6084/m9.figshare.1499292
Cape York Noisy Miner	Data Curation	Cape York Noisy Miner	Australian_Bird_Data_Version_1.xlsx	figshare	doi:10.6084/m9.figshare.1499292	http://dx.doi.org/10.6084/m9.figshare.1499292
Black-eared Miner	Data Curation	Black-eared Miner	Australian_Bird_Data_Version_1.xlsx	figshare	doi:10.6084/m9.figshare.1499292	http://dx.doi.org/10.6084/m9.figshare.1499292
Yellow-throated Miner	Data Curation	Yellow-throated Miner	Australian_Bird_Data_Version_1.xlsx	figshare	doi:10.6084/m9.figshare.1499292	http://dx.doi.org/10.6084/m9.figshare.1499292
Eastern Yellow-throated Miner	Data Curation	Eastern Yellow-throated Miner	Australian_Bird_Data_Version_1.xlsx	figshare	doi:10.6084/m9.figshare.1499292	http://dx.doi.org/10.6084/m9.figshare.1499292
Northern Yellow-throated Miner	Data Curation	Northern Yellow-throated Miner	Australian_Bird_Data_Version_1.xlsx	figshare	doi:10.6084/m9.figshare.1499292	http://dx.doi.org/10.6084/m9.figshare.1499292
Tiwi Islands Yellow-throated Miner	Data Curation	Tiwi Islands Yellow-throated Miner	Australian_Bird_Data_Version_1.xlsx	figshare	doi:10.6084/m9.figshare.1499292	http://dx.doi.org/10.6084/m9.figshare.1499292
South-western Yellow-throated Miner	Data Curation	South-western Yellow-throated Miner	Australian_Bird_Data_Version_1.xlsx	figshare	doi:10.6084/m9.figshare.1499292	http://dx.doi.org/10.6084/m9.figshare.1499292
Inland Yellow-throated Miner	Data Curation	Inland Yellow-throated Miner	Australian_Bird_Data_Version_1.xlsx	figshare	doi:10.6084/m9.figshare.1499292	http://dx.doi.org/10.6084/m9.figshare.1499292
Spotted Pardalote	Data Curation	Spotted Pardalote	Australian_Bird_Data_Version_1.xlsx	figshare	doi:10.6084/m9.figshare.1499292	http://dx.doi.org/10.6084/m9.figshare.1499292
Wet Tropics Spotted Pardalote	Data Curation	Wet Tropics Spotted Pardalote	Australian_Bird_Data_Version_1.xlsx	figshare	doi:10.6084/m9.figshare.1499292	http://dx.doi.org/10.6084/m9.figshare.1499292
Coastal Spotted Pardalote	Data Curation	Coastal Spotted Pardalote	Australian_Bird_Data_Version_1.xlsx	figshare	doi:10.6084/m9.figshare.1499292	http://dx.doi.org/10.6084/m9.figshare.1499292
Inland Spotted Pardalote	Data Curation	Inland Spotted Pardalote	Australian_Bird_Data_Version_1.xlsx	figshare	doi:10.6084/m9.figshare.1499292	http://dx.doi.org/10.6084/m9.figshare.1499292
Forty-spotted Pardalote	Data Curation	Forty-spotted Pardalote	Australian_Bird_Data_Version_1.xlsx	figshare	doi:10.6084/m9.figshare.1499292	http://dx.doi.org/10.6084/m9.figshare.1499292
Red-browed Pardalote	Data Curation	Red-browed Pardalote	Australian_Bird_Data_Version_1.xlsx	figshare	doi:10.6084/m9.figshare.1499292	http://dx.doi.org/10.6084/m9.figshare.1499292
Inland Red-browed Pardalote	Data Curation	Inland Red-browed Pardalote	Australian_Bird_Data_Version_1.xlsx	figshare	doi:10.6084/m9.figshare.1499292	http://dx.doi.org/10.6084/m9.figshare.1499292
Cape York Red-browed Pardalote	Data Curation	Cape York Red-browed Pardalote	Australian_Bird_Data_Version_1.xlsx	figshare	doi:10.6084/m9.figshare.1499292	http://dx.doi.org/10.6084/m9.figshare.1499292
Striated Pardalote	Data Curation	Striated Pardalote	Australian_Bird_Data_Version_1.xlsx	figshare	doi:10.6084/m9.figshare.1499292	http://dx.doi.org/10.6084/m9.figshare.1499292
Central Queensland Coast Striated Pardalote	Data Curation	Central Queensland Coast Striated Pardalote	Australian_Bird_Data_Version_1.xlsx	figshare	doi:10.6084/m9.figshare.1499292	http://dx.doi.org/10.6084/m9.figshare.1499292
Tiwi Islands Striated Pardalote	Data Curation	Tiwi Islands Striated Pardalote	Australian_Bird_Data_Version_1.xlsx	figshare	doi:10.6084/m9.figshare.1499292	http://dx.doi.org/10.6084/m9.figshare.1499292
South-eastern Striated Pardalote	Data Curation	South-eastern Striated Pardalote	Australian_Bird_Data_Version_1.xlsx	figshare	doi:10.6084/m9.figshare.1499292	http://dx.doi.org/10.6084/m9.figshare.1499292
Tasmanian Striated Pardalote	Data Curation	Tasmanian Striated Pardalote	Australian_Bird_Data_Version_1.xlsx	figshare	doi:10.6084/m9.figshare.1499292	http://dx.doi.org/10.6084/m9.figshare.1499292
Western Striated Pardalote	Data Curation	Western Striated Pardalote	Australian_Bird_Data_Version_1.xlsx	figshare	doi:10.6084/m9.figshare.1499292	http://dx.doi.org/10.6084/m9.figshare.1499292
Northern Striated Pardalote	Data Curation	Northern Striated Pardalote	Australian_Bird_Data_Version_1.xlsx	figshare	doi:10.6084/m9.figshare.1499292	http://dx.doi.org/10.6084/m9.figshare.1499292
Fernwren	Data Curation	Fernwren	Australian_Bird_Data_Version_1.xlsx	figshare	doi:10.6084/m9.figshare.1499292	http://dx.doi.org/10.6084/m9.figshare.1499292
Brown Gerygone	Data Curation	Brown Gerygone	Australian_Bird_Data_Version_1.xlsx	figshare	doi:10.6084/m9.figshare.1499292	http://dx.doi.org/10.6084/m9.figshare.1499292
Eungella Brown Gerygone	Data Curation	Eungella Brown Gerygone	Australian_Bird_Data_Version_1.xlsx	figshare	doi:10.6084/m9.figshare.1499292	http://dx.doi.org/10.6084/m9.figshare.1499292
Wet Tropics Brown Gerygone	Data Curation	Wet Tropics Brown Gerygone	Australian_Bird_Data_Version_1.xlsx	figshare	doi:10.6084/m9.figshare.1499292	http://dx.doi.org/10.6084/m9.figshare.1499292
Southern Brown Gerygone	Data Curation	Southern Brown Gerygone	Australian_Bird_Data_Version_1.xlsx	figshare	doi:10.6084/m9.figshare.1499292	http://dx.doi.org/10.6084/m9.figshare.1499292
Fairy Gerygone	Data Curation	Fairy Gerygone	Australian_Bird_Data_Version_1.xlsx	figshare	doi:10.6084/m9.figshare.1499292	http://dx.doi.org/10.6084/m9.figshare.1499292
Southern Fairy Gerygone	Data Curation	Southern Fairy Gerygone	Australian_Bird_Data_Version_1.xlsx	figshare	doi:10.6084/m9.figshare.1499292	http://dx.doi.org/10.6084/m9.figshare.1499292
Cape York Fairy Gerygone	Data Curation	Cape York Fairy Gerygone	Australian_Bird_Data_Version_1.xlsx	figshare	doi:10.6084/m9.figshare.1499292	http://dx.doi.org/10.6084/m9.figshare.1499292
Green-backed Gerygone	Data Curation	Green-backed Gerygone	Australian_Bird_Data_Version_1.xlsx	figshare	doi:10.6084/m9.figshare.1499292	http://dx.doi.org/10.6084/m9.figshare.1499292
Top End Green-backed Gerygone	Data Curation	Top End Green-backed Gerygone	Australian_Bird_Data_Version_1.xlsx	figshare	doi:10.6084/m9.figshare.1499292	http://dx.doi.org/10.6084/m9.figshare.1499292
Kimberley Green-backed Gerygone	Data Curation	Kimberley Green-backed Gerygone	Australian_Bird_Data_Version_1.xlsx	figshare	doi:10.6084/m9.figshare.1499292	http://dx.doi.org/10.6084/m9.figshare.1499292
White-throated Gerygone	Data Curation	White-throated Gerygone	Australian_Bird_Data_Version_1.xlsx	figshare	doi:10.6084/m9.figshare.1499292	http://dx.doi.org/10.6084/m9.figshare.1499292
Torresian White-throated Gerygone	Data Curation	Torresian White-throated Gerygone	Australian_Bird_Data_Version_1.xlsx	figshare	doi:10.6084/m9.figshare.1499292	http://dx.doi.org/10.6084/m9.figshare.1499292
Eastern White-throated Gerygone	Data Curation	Eastern White-throated Gerygone	Australian_Bird_Data_Version_1.xlsx	figshare	doi:10.6084/m9.figshare.1499292	http://dx.doi.org/10.6084/m9.figshare.1499292
North-western White-throated Gerygone	Data Curation	North-western White-throated Gerygone	Australian_Bird_Data_Version_1.xlsx	figshare	doi:10.6084/m9.figshare.1499292	http://dx.doi.org/10.6084/m9.figshare.1499292
Large-billed Gerygone	Data Curation	Large-billed Gerygone	Australian_Bird_Data_Version_1.xlsx	figshare	doi:10.6084/m9.figshare.1499292	http://dx.doi.org/10.6084/m9.figshare.1499292
Papuan Large-billed Gerygone	Data Curation	Papuan Large-billed Gerygone	Australian_Bird_Data_Version_1.xlsx	figshare	doi:10.6084/m9.figshare.1499292	http://dx.doi.org/10.6084/m9.figshare.1499292
North Queensland Large-billed Gerygone	Data Curation	North Queensland Large-billed Gerygone	Australian_Bird_Data_Version_1.xlsx	figshare	doi:10.6084/m9.figshare.1499292	http://dx.doi.org/10.6084/m9.figshare.1499292
Top End Large-billed Gerygone	Data Curation	Top End Large-billed Gerygone	Australian_Bird_Data_Version_1.xlsx	figshare	doi:10.6084/m9.figshare.1499292	http://dx.doi.org/10.6084/m9.figshare.1499292
Dusky Gerygone	Data Curation	Dusky Gerygone	Australian_Bird_Data_Version_1.xlsx	figshare	doi:10.6084/m9.figshare.1499292	http://dx.doi.org/10.6084/m9.figshare.1499292
Southern Dusky Gerygone	Data Curation	Southern Dusky Gerygone	Australian_Bird_Data_Version_1.xlsx	figshare	doi:10.6084/m9.figshare.1499292	http://dx.doi.org/10.6084/m9.figshare.1499292
Northern Dusky Gerygone	Data Curation	Northern Dusky Gerygone	Australian_Bird_Data_Version_1.xlsx	figshare	doi:10.6084/m9.figshare.1499292	http://dx.doi.org/10.6084/m9.figshare.1499292
Norfolk Island Gerygone	Data Curation	Norfolk Island Gerygone	Australian_Bird_Data_Version_1.xlsx	figshare	doi:10.6084/m9.figshare.1499292	http://dx.doi.org/10.6084/m9.figshare.1499292
Lord Howe Gerygone	Data Curation	Lord Howe Gerygone	Australian_Bird_Data_Version_1.xlsx	figshare	doi:10.6084/m9.figshare.1499292	http://dx.doi.org/10.6084/m9.figshare.1499292
Mangrove Gerygone	Data Curation	Mangrove Gerygone	Australian_Bird_Data_Version_1.xlsx	figshare	doi:10.6084/m9.figshare.1499292	http://dx.doi.org/10.6084/m9.figshare.1499292
Eastern Mangrove Gerygone	Data Curation	Eastern Mangrove Gerygone	Australian_Bird_Data_Version_1.xlsx	figshare	doi:10.6084/m9.figshare.1499292	http://dx.doi.org/10.6084/m9.figshare.1499292
Northern Mangrove Gerygone	Data Curation	Northern Mangrove Gerygone	Australian_Bird_Data_Version_1.xlsx	figshare	doi:10.6084/m9.figshare.1499292	http://dx.doi.org/10.6084/m9.figshare.1499292
Papuan Mangrove Gerygone	Data Curation	Papuan Mangrove Gerygone	Australian_Bird_Data_Version_1.xlsx	figshare	doi:10.6084/m9.figshare.1499292	http://dx.doi.org/10.6084/m9.figshare.1499292
Western Gerygone	Data Curation	Western Gerygone	Australian_Bird_Data_Version_1.xlsx	figshare	doi:10.6084/m9.figshare.1499292	http://dx.doi.org/10.6084/m9.figshare.1499292
Eastern Woodlands Western Gerygone	Data Curation	Eastern Woodlands Western Gerygone	Australian_Bird_Data_Version_1.xlsx	figshare	doi:10.6084/m9.figshare.1499292	http://dx.doi.org/10.6084/m9.figshare.1499292
South-west Western Gerygone	Data Curation	South-west Western Gerygone	Australian_Bird_Data_Version_1.xlsx	figshare	doi:10.6084/m9.figshare.1499292	http://dx.doi.org/10.6084/m9.figshare.1499292
Desert Western Gerygone	Data Curation	Desert Western Gerygone	Australian_Bird_Data_Version_1.xlsx	figshare	doi:10.6084/m9.figshare.1499292	http://dx.doi.org/10.6084/m9.figshare.1499292
Weebill	Data Curation	Weebill	Australian_Bird_Data_Version_1.xlsx	figshare	doi:10.6084/m9.figshare.1499292	http://dx.doi.org/10.6084/m9.figshare.1499292
Eastern Weebill	Data Curation	Eastern Weebill	Australian_Bird_Data_Version_1.xlsx	figshare	doi:10.6084/m9.figshare.1499292	http://dx.doi.org/10.6084/m9.figshare.1499292
Northern Weebill	Data Curation	Northern Weebill	Australian_Bird_Data_Version_1.xlsx	figshare	doi:10.6084/m9.figshare.1499292	http://dx.doi.org/10.6084/m9.figshare.1499292
Southern Weebill	Data Curation	Southern Weebill	Australian_Bird_Data_Version_1.xlsx	figshare	doi:10.6084/m9.figshare.1499292	http://dx.doi.org/10.6084/m9.figshare.1499292
Western Weebill	Data Curation	Western Weebill	Australian_Bird_Data_Version_1.xlsx	figshare	doi:10.6084/m9.figshare.1499292	http://dx.doi.org/10.6084/m9.figshare.1499292
Pilotbird	Data Curation	Pilotbird	Australian_Bird_Data_Version_1.xlsx	figshare	doi:10.6084/m9.figshare.1499292	http://dx.doi.org/10.6084/m9.figshare.1499292
Upland Pilotbird	Data Curation	Upland Pilotbird	Australian_Bird_Data_Version_1.xlsx	figshare	doi:10.6084/m9.figshare.1499292	http://dx.doi.org/10.6084/m9.figshare.1499292
Lowland Pilotbird	Data Curation	Lowland Pilotbird	Australian_Bird_Data_Version_1.xlsx	figshare	doi:10.6084/m9.figshare.1499292	http://dx.doi.org/10.6084/m9.figshare.1499292
Redthroat	Data Curation	Redthroat	Australian_Bird_Data_Version_1.xlsx	figshare	doi:10.6084/m9.figshare.1499292	http://dx.doi.org/10.6084/m9.figshare.1499292
Speckled Warbler	Data Curation	Speckled Warbler	Australian_Bird_Data_Version_1.xlsx	figshare	doi:10.6084/m9.figshare.1499292	http://dx.doi.org/10.6084/m9.figshare.1499292
Chestnut-rumped Heathwren	Data Curation	Chestnut-rumped Heathwren	Australian_Bird_Data_Version_1.xlsx	figshare	doi:10.6084/m9.figshare.1499292	http://dx.doi.org/10.6084/m9.figshare.1499292
Mount Lofty Ranges Chestnut-rumped Heathwren	Data Curation	Mount Lofty Ranges Chestnut-rumped Heathwren	Australian_Bird_Data_Version_1.xlsx	figshare	doi:10.6084/m9.figshare.1499292	http://dx.doi.org/10.6084/m9.figshare.1499292
Flinders Ranges Chestnut-rumped Heathwren	Data Curation	Flinders Ranges Chestnut-rumped Heathwren	Australian_Bird_Data_Version_1.xlsx	figshare	doi:10.6084/m9.figshare.1499292	http://dx.doi.org/10.6084/m9.figshare.1499292
Eastern Chestnut-rumped Heathwren	Data Curation	Eastern Chestnut-rumped Heathwren	Australian_Bird_Data_Version_1.xlsx	figshare	doi:10.6084/m9.figshare.1499292	http://dx.doi.org/10.6084/m9.figshare.1499292
Shy Heathwren	Data Curation	Shy Heathwren	Australian_Bird_Data_Version_1.xlsx	figshare	doi:10.6084/m9.figshare.1499292	http://dx.doi.org/10.6084/m9.figshare.1499292
Eastern Mallee Shy Heathwren	Data Curation	Eastern Mallee Shy Heathwren	Australian_Bird_Data_Version_1.xlsx	figshare	doi:10.6084/m9.figshare.1499292	http://dx.doi.org/10.6084/m9.figshare.1499292
Kangaroo Island Shy Heathwren	Data Curation	Kangaroo Island Shy Heathwren	Australian_Bird_Data_Version_1.xlsx	figshare	doi:10.6084/m9.figshare.1499292	http://dx.doi.org/10.6084/m9.figshare.1499292
Riverina Shy Heathwren	Data Curation	Riverina Shy Heathwren	Australian_Bird_Data_Version_1.xlsx	figshare	doi:10.6084/m9.figshare.1499292	http://dx.doi.org/10.6084/m9.figshare.1499292
Western Shy Heathwren	Data Curation	Western Shy Heathwren	Australian_Bird_Data_Version_1.xlsx	figshare	doi:10.6084/m9.figshare.1499292	http://dx.doi.org/10.6084/m9.figshare.1499292
Striated Fieldwren	Data Curation	Striated Fieldwren	Australian_Bird_Data_Version_1.xlsx	figshare	doi:10.6084/m9.figshare.1499292	http://dx.doi.org/10.6084/m9.figshare.1499292
Eastern Striated Fieldwren	Data Curation	Eastern Striated Fieldwren	Australian_Bird_Data_Version_1.xlsx	figshare	doi:10.6084/m9.figshare.1499292	http://dx.doi.org/10.6084/m9.figshare.1499292
Western Striated Fieldwren	Data Curation	Western Striated Fieldwren	Australian_Bird_Data_Version_1.xlsx	figshare	doi:10.6084/m9.figshare.1499292	http://dx.doi.org/10.6084/m9.figshare.1499292
Western Tasmanian Striated Fieldwren	Data Curation	Western Tasmanian Striated Fieldwren	Australian_Bird_Data_Version_1.xlsx	figshare	doi:10.6084/m9.figshare.1499292	http://dx.doi.org/10.6084/m9.figshare.1499292
Eastern Tasmanian Striated Fieldwren	Data Curation	Eastern Tasmanian Striated Fieldwren	Australian_Bird_Data_Version_1.xlsx	figshare	doi:10.6084/m9.figshare.1499292	http://dx.doi.org/10.6084/m9.figshare.1499292
Rufous Fieldwren	Data Curation	Rufous Fieldwren	Australian_Bird_Data_Version_1.xlsx	figshare	doi:10.6084/m9.figshare.1499292	http://dx.doi.org/10.6084/m9.figshare.1499292
Nullarbor Rufous Fieldwren	Data Curation	Nullarbor Rufous Fieldwren	Australian_Bird_Data_Version_1.xlsx	figshare	doi:10.6084/m9.figshare.1499292	http://dx.doi.org/10.6084/m9.figshare.1499292
Dorre Island Rufous Fieldwren	Data Curation	Dorre Island Rufous Fieldwren	Australian_Bird_Data_Version_1.xlsx	figshare	doi:10.6084/m9.figshare.1499292	http://dx.doi.org/10.6084/m9.figshare.1499292
Lake Eyre Basin Rufous Fieldwren	Data Curation	Lake Eyre Basin Rufous Fieldwren	Australian_Bird_Data_Version_1.xlsx	figshare	doi:10.6084/m9.figshare.1499292	http://dx.doi.org/10.6084/m9.figshare.1499292
Dirk Hartog Island Rufous Fieldwren	Data Curation	Dirk Hartog Island Rufous Fieldwren	Australian_Bird_Data_Version_1.xlsx	figshare	doi:10.6084/m9.figshare.1499292	http://dx.doi.org/10.6084/m9.figshare.1499292
Western Wheatbelt Rufous Fieldwren	Data Curation	Western Wheatbelt Rufous Fieldwren	Australian_Bird_Data_Version_1.xlsx	figshare	doi:10.6084/m9.figshare.1499292	http://dx.doi.org/10.6084/m9.figshare.1499292
West Coast Rufous Fieldwren	Data Curation	West Coast Rufous Fieldwren	Australian_Bird_Data_Version_1.xlsx	figshare	doi:10.6084/m9.figshare.1499292	http://dx.doi.org/10.6084/m9.figshare.1499292
Upper Murchison Rufous Fieldwren	Data Curation	Upper Murchison Rufous Fieldwren	Australian_Bird_Data_Version_1.xlsx	figshare	doi:10.6084/m9.figshare.1499292	http://dx.doi.org/10.6084/m9.figshare.1499292
Murray Mallee Rufous Fieldwren	Data Curation	Murray Mallee Rufous Fieldwren	Australian_Bird_Data_Version_1.xlsx	figshare	doi:10.6084/m9.figshare.1499292	http://dx.doi.org/10.6084/m9.figshare.1499292
Rockwarbler	Data Curation	Rockwarbler	Australian_Bird_Data_Version_1.xlsx	figshare	doi:10.6084/m9.figshare.1499292	http://dx.doi.org/10.6084/m9.figshare.1499292
Yellow-throated Scrubwren	Data Curation	Yellow-throated Scrubwren	Australian_Bird_Data_Version_1.xlsx	figshare	doi:10.6084/m9.figshare.1499292	http://dx.doi.org/10.6084/m9.figshare.1499292
Wet Tropics Yellow-throated Scrubwren	Data Curation	Wet Tropics Yellow-throated Scrubwren	Australian_Bird_Data_Version_1.xlsx	figshare	doi:10.6084/m9.figshare.1499292	http://dx.doi.org/10.6084/m9.figshare.1499292
Southern Yellow-throated Scrubwren	Data Curation	Southern Yellow-throated Scrubwren	Australian_Bird_Data_Version_1.xlsx	figshare	doi:10.6084/m9.figshare.1499292	http://dx.doi.org/10.6084/m9.figshare.1499292
Central Yellow-throated Scrubwren	Data Curation	Central Yellow-throated Scrubwren	Australian_Bird_Data_Version_1.xlsx	figshare	doi:10.6084/m9.figshare.1499292	http://dx.doi.org/10.6084/m9.figshare.1499292
Atherton Scrubwren	Data Curation	Atherton Scrubwren	Australian_Bird_Data_Version_1.xlsx	figshare	doi:10.6084/m9.figshare.1499292	http://dx.doi.org/10.6084/m9.figshare.1499292
White-browed Scrubwren	Data Curation	White-browed Scrubwren	Australian_Bird_Data_Version_1.xlsx	figshare	doi:10.6084/m9.figshare.1499292	http://dx.doi.org/10.6084/m9.figshare.1499292
Kangaroo Island White-browed Scrubwren	Data Curation	Kangaroo Island White-browed Scrubwren	Australian_Bird_Data_Version_1.xlsx	figshare	doi:10.6084/m9.figshare.1499292	http://dx.doi.org/10.6084/m9.figshare.1499292
West Coast White-browed Scrubwren	Data Curation	West Coast White-browed Scrubwren	Australian_Bird_Data_Version_1.xlsx	figshare	doi:10.6084/m9.figshare.1499292	http://dx.doi.org/10.6084/m9.figshare.1499292
Flinders Island White-browed Scrubwren	Data Curation	Flinders Island White-browed Scrubwren	Australian_Bird_Data_Version_1.xlsx	figshare	doi:10.6084/m9.figshare.1499292	http://dx.doi.org/10.6084/m9.figshare.1499292
South-eastern White-browed Scrubwren	Data Curation	South-eastern White-browed Scrubwren	Australian_Bird_Data_Version_1.xlsx	figshare	doi:10.6084/m9.figshare.1499292	http://dx.doi.org/10.6084/m9.figshare.1499292
Southern Mainland White-browed Scrubwren	Data Curation	Southern Mainland White-browed Scrubwren	Australian_Bird_Data_Version_1.xlsx	figshare	doi:10.6084/m9.figshare.1499292	http://dx.doi.org/10.6084/m9.figshare.1499292
Northern White-browed Scrubwren	Data Curation	Northern White-browed Scrubwren	Australian_Bird_Data_Version_1.xlsx	figshare	doi:10.6084/m9.figshare.1499292	http://dx.doi.org/10.6084/m9.figshare.1499292
South-western White-browed Scrubwren	Data Curation	South-western White-browed Scrubwren	Australian_Bird_Data_Version_1.xlsx	figshare	doi:10.6084/m9.figshare.1499292	http://dx.doi.org/10.6084/m9.figshare.1499292
Nullarbor Coast White-browed Scrubwren	Data Curation	Nullarbor Coast White-browed Scrubwren	Australian_Bird_Data_Version_1.xlsx	figshare	doi:10.6084/m9.figshare.1499292	http://dx.doi.org/10.6084/m9.figshare.1499292
Mount Lofty Ranges White-browed Scrubwren	Data Curation	Mount Lofty Ranges White-browed Scrubwren	Australian_Bird_Data_Version_1.xlsx	figshare	doi:10.6084/m9.figshare.1499292	http://dx.doi.org/10.6084/m9.figshare.1499292
Central east Coast White-browed Scrubwren	Data Curation	Central east Coast White-browed Scrubwren	Australian_Bird_Data_Version_1.xlsx	figshare	doi:10.6084/m9.figshare.1499292	http://dx.doi.org/10.6084/m9.figshare.1499292
Tasmanian Scrubwren	Data Curation	Tasmanian Scrubwren	Australian_Bird_Data_Version_1.xlsx	figshare	doi:10.6084/m9.figshare.1499292	http://dx.doi.org/10.6084/m9.figshare.1499292
Southern Tasmanian Scrubwren	Data Curation	Southern Tasmanian Scrubwren	Australian_Bird_Data_Version_1.xlsx	figshare	doi:10.6084/m9.figshare.1499292	http://dx.doi.org/10.6084/m9.figshare.1499292
King Island Tasmanian Scrubwren	Data Curation	King Island Tasmanian Scrubwren	Australian_Bird_Data_Version_1.xlsx	figshare	doi:10.6084/m9.figshare.1499292	http://dx.doi.org/10.6084/m9.figshare.1499292
Large-billed Scrubwren	Data Curation	Large-billed Scrubwren	Australian_Bird_Data_Version_1.xlsx	figshare	doi:10.6084/m9.figshare.1499292	http://dx.doi.org/10.6084/m9.figshare.1499292
Gippsland Large-billed Scrubwren	Data Curation	Gippsland Large-billed Scrubwren	Australian_Bird_Data_Version_1.xlsx	figshare	doi:10.6084/m9.figshare.1499292	http://dx.doi.org/10.6084/m9.figshare.1499292
East Coast Large-billed Scrubwren	Data Curation	East Coast Large-billed Scrubwren	Australian_Bird_Data_Version_1.xlsx	figshare	doi:10.6084/m9.figshare.1499292	http://dx.doi.org/10.6084/m9.figshare.1499292
Wet Tropics Large-billed Scrubwren	Data Curation	Wet Tropics Large-billed Scrubwren	Australian_Bird_Data_Version_1.xlsx	figshare	doi:10.6084/m9.figshare.1499292	http://dx.doi.org/10.6084/m9.figshare.1499292
Tropical Scrubwren	Data Curation	Tropical Scrubwren	Australian_Bird_Data_Version_1.xlsx	figshare	doi:10.6084/m9.figshare.1499292	http://dx.doi.org/10.6084/m9.figshare.1499292
Northern Cape York Tropical Scrubwren	Data Curation	Northern Cape York Tropical Scrubwren	Australian_Bird_Data_Version_1.xlsx	figshare	doi:10.6084/m9.figshare.1499292	http://dx.doi.org/10.6084/m9.figshare.1499292
Southern Cape York Tropical Scrubwren	Data Curation	Southern Cape York Tropical Scrubwren	Australian_Bird_Data_Version_1.xlsx	figshare	doi:10.6084/m9.figshare.1499292	http://dx.doi.org/10.6084/m9.figshare.1499292
Scrubtit	Data Curation	Scrubtit	Australian_Bird_Data_Version_1.xlsx	figshare	doi:10.6084/m9.figshare.1499292	http://dx.doi.org/10.6084/m9.figshare.1499292
King Island Scrubtit	Data Curation	King Island Scrubtit	Australian_Bird_Data_Version_1.xlsx	figshare	doi:10.6084/m9.figshare.1499292	http://dx.doi.org/10.6084/m9.figshare.1499292
Tasmanian Scrubtit	Data Curation	Tasmanian Scrubtit	Australian_Bird_Data_Version_1.xlsx	figshare	doi:10.6084/m9.figshare.1499292	http://dx.doi.org/10.6084/m9.figshare.1499292
Southern Whiteface	Data Curation	Southern Whiteface	Australian_Bird_Data_Version_1.xlsx	figshare	doi:10.6084/m9.figshare.1499292	http://dx.doi.org/10.6084/m9.figshare.1499292
South-west Southern Whiteface	Data Curation	South-west Southern Whiteface	Australian_Bird_Data_Version_1.xlsx	figshare	doi:10.6084/m9.figshare.1499292	http://dx.doi.org/10.6084/m9.figshare.1499292
South-east Southern Whiteface	Data Curation	South-east Southern Whiteface	Australian_Bird_Data_Version_1.xlsx	figshare	doi:10.6084/m9.figshare.1499292	http://dx.doi.org/10.6084/m9.figshare.1499292
Chestnut-breasted Whiteface	Data Curation	Chestnut-breasted Whiteface	Australian_Bird_Data_Version_1.xlsx	figshare	doi:10.6084/m9.figshare.1499292	http://dx.doi.org/10.6084/m9.figshare.1499292
Banded Whiteface	Data Curation	Banded Whiteface	Australian_Bird_Data_Version_1.xlsx	figshare	doi:10.6084/m9.figshare.1499292	http://dx.doi.org/10.6084/m9.figshare.1499292
Yellow-rumped Thornbill	Data Curation	Yellow-rumped Thornbill	Australian_Bird_Data_Version_1.xlsx	figshare	doi:10.6084/m9.figshare.1499292	http://dx.doi.org/10.6084/m9.figshare.1499292
Western Yellow-rumped Thornbill	Data Curation	Western Yellow-rumped Thornbill	Australian_Bird_Data_Version_1.xlsx	figshare	doi:10.6084/m9.figshare.1499292	http://dx.doi.org/10.6084/m9.figshare.1499292
Tasmanian Yellow-rumped Thornbill	Data Curation	Tasmanian Yellow-rumped Thornbill	Australian_Bird_Data_Version_1.xlsx	figshare	doi:10.6084/m9.figshare.1499292	http://dx.doi.org/10.6084/m9.figshare.1499292
South-eastern Yellow-rumped Thornbill	Data Curation	South-eastern Yellow-rumped Thornbill	Australian_Bird_Data_Version_1.xlsx	figshare	doi:10.6084/m9.figshare.1499292	http://dx.doi.org/10.6084/m9.figshare.1499292
Northern Yellow-rumped Thornbill	Data Curation	Northern Yellow-rumped Thornbill	Australian_Bird_Data_Version_1.xlsx	figshare	doi:10.6084/m9.figshare.1499292	http://dx.doi.org/10.6084/m9.figshare.1499292
Yellow Thornbill	Data Curation	Yellow Thornbill	Australian_Bird_Data_Version_1.xlsx	figshare	doi:10.6084/m9.figshare.1499292	http://dx.doi.org/10.6084/m9.figshare.1499292
Wet Tropics Yellow Thornbill	Data Curation	Wet Tropics Yellow Thornbill	Australian_Bird_Data_Version_1.xlsx	figshare	doi:10.6084/m9.figshare.1499292	http://dx.doi.org/10.6084/m9.figshare.1499292
Western Yellow Thornbill	Data Curation	Western Yellow Thornbill	Australian_Bird_Data_Version_1.xlsx	figshare	doi:10.6084/m9.figshare.1499292	http://dx.doi.org/10.6084/m9.figshare.1499292
East Coast Yellow Thornbill	Data Curation	East Coast Yellow Thornbill	Australian_Bird_Data_Version_1.xlsx	figshare	doi:10.6084/m9.figshare.1499292	http://dx.doi.org/10.6084/m9.figshare.1499292
Striated Thornbill	Data Curation	Striated Thornbill	Australian_Bird_Data_Version_1.xlsx	figshare	doi:10.6084/m9.figshare.1499292	http://dx.doi.org/10.6084/m9.figshare.1499292
Southern Queensland Striated Thornbill	Data Curation	Southern Queensland Striated Thornbill	Australian_Bird_Data_Version_1.xlsx	figshare	doi:10.6084/m9.figshare.1499292	http://dx.doi.org/10.6084/m9.figshare.1499292
South Australian Striated Thornbill	Data Curation	South Australian Striated Thornbill	Australian_Bird_Data_Version_1.xlsx	figshare	doi:10.6084/m9.figshare.1499292	http://dx.doi.org/10.6084/m9.figshare.1499292
South-eastern Striated Thornbill	Data Curation	South-eastern Striated Thornbill	Australian_Bird_Data_Version_1.xlsx	figshare	doi:10.6084/m9.figshare.1499292	http://dx.doi.org/10.6084/m9.figshare.1499292
Kangaroo Island Striated Thornbill	Data Curation	Kangaroo Island Striated Thornbill	Australian_Bird_Data_Version_1.xlsx	figshare	doi:10.6084/m9.figshare.1499292	http://dx.doi.org/10.6084/m9.figshare.1499292
Inland Thornbill	Data Curation	Inland Thornbill	Australian_Bird_Data_Version_1.xlsx	figshare	doi:10.6084/m9.figshare.1499292	http://dx.doi.org/10.6084/m9.figshare.1499292
Eastern Inland Thornbill	Data Curation	Eastern Inland Thornbill	Australian_Bird_Data_Version_1.xlsx	figshare	doi:10.6084/m9.figshare.1499292	http://dx.doi.org/10.6084/m9.figshare.1499292
Southern Inland Thornbill	Data Curation	Southern Inland Thornbill	Australian_Bird_Data_Version_1.xlsx	figshare	doi:10.6084/m9.figshare.1499292	http://dx.doi.org/10.6084/m9.figshare.1499292
Channel Country Inland Thornbill	Data Curation	Channel Country Inland Thornbill	Australian_Bird_Data_Version_1.xlsx	figshare	doi:10.6084/m9.figshare.1499292	http://dx.doi.org/10.6084/m9.figshare.1499292
Western Inland Thornbill	Data Curation	Western Inland Thornbill	Australian_Bird_Data_Version_1.xlsx	figshare	doi:10.6084/m9.figshare.1499292	http://dx.doi.org/10.6084/m9.figshare.1499292
Tasmanian Thornbill	Data Curation	Tasmanian Thornbill	Australian_Bird_Data_Version_1.xlsx	figshare	doi:10.6084/m9.figshare.1499292	http://dx.doi.org/10.6084/m9.figshare.1499292
Southern Tasmanian Thornbill	Data Curation	Southern Tasmanian Thornbill	Australian_Bird_Data_Version_1.xlsx	figshare	doi:10.6084/m9.figshare.1499292	http://dx.doi.org/10.6084/m9.figshare.1499292
King Island Tasmanian Thornbill	Data Curation	King Island Tasmanian Thornbill	Australian_Bird_Data_Version_1.xlsx	figshare	doi:10.6084/m9.figshare.1499292	http://dx.doi.org/10.6084/m9.figshare.1499292
Brown Thornbill	Data Curation	Brown Thornbill	Australian_Bird_Data_Version_1.xlsx	figshare	doi:10.6084/m9.figshare.1499292	http://dx.doi.org/10.6084/m9.figshare.1499292
King Island Brown Thornbill	Data Curation	King Island Brown Thornbill	Australian_Bird_Data_Version_1.xlsx	figshare	doi:10.6084/m9.figshare.1499292	http://dx.doi.org/10.6084/m9.figshare.1499292
Northern Brown Thornbill	Data Curation	Northern Brown Thornbill	Australian_Bird_Data_Version_1.xlsx	figshare	doi:10.6084/m9.figshare.1499292	http://dx.doi.org/10.6084/m9.figshare.1499292
Tasmanian Brown Thornbill	Data Curation	Tasmanian Brown Thornbill	Australian_Bird_Data_Version_1.xlsx	figshare	doi:10.6084/m9.figshare.1499292	http://dx.doi.org/10.6084/m9.figshare.1499292
South-eastern Brown Thornbill	Data Curation	South-eastern Brown Thornbill	Australian_Bird_Data_Version_1.xlsx	figshare	doi:10.6084/m9.figshare.1499292	http://dx.doi.org/10.6084/m9.figshare.1499292
Kangaroo Island Brown Thornbill	Data Curation	Kangaroo Island Brown Thornbill	Australian_Bird_Data_Version_1.xlsx	figshare	doi:10.6084/m9.figshare.1499292	http://dx.doi.org/10.6084/m9.figshare.1499292
Mountain Thornbill	Data Curation	Mountain Thornbill	Australian_Bird_Data_Version_1.xlsx	figshare	doi:10.6084/m9.figshare.1499292	http://dx.doi.org/10.6084/m9.figshare.1499292
Slaty-backed Thornbill	Data Curation	Slaty-backed Thornbill	Australian_Bird_Data_Version_1.xlsx	figshare	doi:10.6084/m9.figshare.1499292	http://dx.doi.org/10.6084/m9.figshare.1499292
Slender-billed Thornbill	Data Curation	Slender-billed Thornbill	Australian_Bird_Data_Version_1.xlsx	figshare	doi:10.6084/m9.figshare.1499292	http://dx.doi.org/10.6084/m9.figshare.1499292
Eastern Slender-billed Thornbill	Data Curation	Eastern Slender-billed Thornbill	Australian_Bird_Data_Version_1.xlsx	figshare	doi:10.6084/m9.figshare.1499292	http://dx.doi.org/10.6084/m9.figshare.1499292
Western Slender-billed Thornbill	Data Curation	Western Slender-billed Thornbill	Australian_Bird_Data_Version_1.xlsx	figshare	doi:10.6084/m9.figshare.1499292	http://dx.doi.org/10.6084/m9.figshare.1499292
Gulf St Vincent Slender-billed Thornbill	Data Curation	Gulf St Vincent Slender-billed Thornbill	Australian_Bird_Data_Version_1.xlsx	figshare	doi:10.6084/m9.figshare.1499292	http://dx.doi.org/10.6084/m9.figshare.1499292
Chestnut-rumped Thornbill	Data Curation	Chestnut-rumped Thornbill	Australian_Bird_Data_Version_1.xlsx	figshare	doi:10.6084/m9.figshare.1499292	http://dx.doi.org/10.6084/m9.figshare.1499292
Buff-rumped Thornbill	Data Curation	Buff-rumped Thornbill	Australian_Bird_Data_Version_1.xlsx	figshare	doi:10.6084/m9.figshare.1499292	http://dx.doi.org/10.6084/m9.figshare.1499292
South Australian Buff-rumped Thornbill	Data Curation	South Australian Buff-rumped Thornbill	Australian_Bird_Data_Version_1.xlsx	figshare	doi:10.6084/m9.figshare.1499292	http://dx.doi.org/10.6084/m9.figshare.1499292
Southern Queensland Buff-rumped Thornbill	Data Curation	Southern Queensland Buff-rumped Thornbill	Australian_Bird_Data_Version_1.xlsx	figshare	doi:10.6084/m9.figshare.1499292	http://dx.doi.org/10.6084/m9.figshare.1499292
South-eastern Buff-rumped Thornbill	Data Curation	South-eastern Buff-rumped Thornbill	Australian_Bird_Data_Version_1.xlsx	figshare	doi:10.6084/m9.figshare.1499292	http://dx.doi.org/10.6084/m9.figshare.1499292
Northern Buff-rumped Thornbill	Data Curation	Northern Buff-rumped Thornbill	Australian_Bird_Data_Version_1.xlsx	figshare	doi:10.6084/m9.figshare.1499292	http://dx.doi.org/10.6084/m9.figshare.1499292
Western Thornbill	Data Curation	Western Thornbill	Australian_Bird_Data_Version_1.xlsx	figshare	doi:10.6084/m9.figshare.1499292	http://dx.doi.org/10.6084/m9.figshare.1499292
Australian Logrunner	Data Curation	Australian Logrunner	Australian_Bird_Data_Version_1.xlsx	figshare	doi:10.6084/m9.figshare.1499292	http://dx.doi.org/10.6084/m9.figshare.1499292
Chowchilla	Data Curation	Chowchilla	Australian_Bird_Data_Version_1.xlsx	figshare	doi:10.6084/m9.figshare.1499292	http://dx.doi.org/10.6084/m9.figshare.1499292
Northern Chowchilla	Data Curation	Northern Chowchilla	Australian_Bird_Data_Version_1.xlsx	figshare	doi:10.6084/m9.figshare.1499292	http://dx.doi.org/10.6084/m9.figshare.1499292
Southern Chowchilla	Data Curation	Southern Chowchilla	Australian_Bird_Data_Version_1.xlsx	figshare	doi:10.6084/m9.figshare.1499292	http://dx.doi.org/10.6084/m9.figshare.1499292
Grey-crowned Babbler	Data Curation	Grey-crowned Babbler	Australian_Bird_Data_Version_1.xlsx	figshare	doi:10.6084/m9.figshare.1499292	http://dx.doi.org/10.6084/m9.figshare.1499292
Western Grey-crowned Babbler	Data Curation	Western Grey-crowned Babbler	Australian_Bird_Data_Version_1.xlsx	figshare	doi:10.6084/m9.figshare.1499292	http://dx.doi.org/10.6084/m9.figshare.1499292
Eastern Grey-crowned Babbler	Data Curation	Eastern Grey-crowned Babbler	Australian_Bird_Data_Version_1.xlsx	figshare	doi:10.6084/m9.figshare.1499292	http://dx.doi.org/10.6084/m9.figshare.1499292
Hall Babbler	Data Curation	Hall's Babbler	Australian_Bird_Data_Version_1.xlsx	figshare	doi:10.6084/m9.figshare.1499292	http://dx.doi.org/10.6084/m9.figshare.1499292
White-browed Babbler	Data Curation	White-browed Babbler	Australian_Bird_Data_Version_1.xlsx	figshare	doi:10.6084/m9.figshare.1499292	http://dx.doi.org/10.6084/m9.figshare.1499292
South-western White-browed Babbler	Data Curation	South-western White-browed Babbler	Australian_Bird_Data_Version_1.xlsx	figshare	doi:10.6084/m9.figshare.1499292	http://dx.doi.org/10.6084/m9.figshare.1499292
Central White-browed Babbler	Data Curation	Central White-browed Babbler	Australian_Bird_Data_Version_1.xlsx	figshare	doi:10.6084/m9.figshare.1499292	http://dx.doi.org/10.6084/m9.figshare.1499292
Eastern White-browed Babbler	Data Curation	Eastern White-browed Babbler	Australian_Bird_Data_Version_1.xlsx	figshare	doi:10.6084/m9.figshare.1499292	http://dx.doi.org/10.6084/m9.figshare.1499292
Southern White-browed Babbler	Data Curation	Southern White-browed Babbler	Australian_Bird_Data_Version_1.xlsx	figshare	doi:10.6084/m9.figshare.1499292	http://dx.doi.org/10.6084/m9.figshare.1499292
Chestnut-crowned Babbler	Data Curation	Chestnut-crowned Babbler	Australian_Bird_Data_Version_1.xlsx	figshare	doi:10.6084/m9.figshare.1499292	http://dx.doi.org/10.6084/m9.figshare.1499292
Varied Sittella	Data Curation	Varied Sittella	Australian_Bird_Data_Version_1.xlsx	figshare	doi:10.6084/m9.figshare.1499292	http://dx.doi.org/10.6084/m9.figshare.1499292
Orange-winged Sitella	Data Curation	Orange-winged Sitella	Australian_Bird_Data_Version_1.xlsx	figshare	doi:10.6084/m9.figshare.1499292	http://dx.doi.org/10.6084/m9.figshare.1499292
White-headed Sitella	Data Curation	White-headed Sitella	Australian_Bird_Data_Version_1.xlsx	figshare	doi:10.6084/m9.figshare.1499292	http://dx.doi.org/10.6084/m9.figshare.1499292
White-winged Sitella	Data Curation	White-winged Sitella	Australian_Bird_Data_Version_1.xlsx	figshare	doi:10.6084/m9.figshare.1499292	http://dx.doi.org/10.6084/m9.figshare.1499292
Black-capped Sitella	Data Curation	Black-capped Sitella	Australian_Bird_Data_Version_1.xlsx	figshare	doi:10.6084/m9.figshare.1499292	http://dx.doi.org/10.6084/m9.figshare.1499292
Striated Sitella	Data Curation	Striated Sitella	Australian_Bird_Data_Version_1.xlsx	figshare	doi:10.6084/m9.figshare.1499292	http://dx.doi.org/10.6084/m9.figshare.1499292
Ground Cuckoo-shrike	Data Curation	Ground Cuckoo-shrike	Australian_Bird_Data_Version_1.xlsx	figshare	doi:10.6084/m9.figshare.1499292	http://dx.doi.org/10.6084/m9.figshare.1499292
Barred Cuckoo-shrike	Data Curation	Barred Cuckoo-shrike	Australian_Bird_Data_Version_1.xlsx	figshare	doi:10.6084/m9.figshare.1499292	http://dx.doi.org/10.6084/m9.figshare.1499292
Australian Barred Cuckoo-shrike	Data Curation	Australian Barred Cuckoo-shrike	Australian_Bird_Data_Version_1.xlsx	figshare	doi:10.6084/m9.figshare.1499292	http://dx.doi.org/10.6084/m9.figshare.1499292
Black-faced Cuckoo-shrike	Data Curation	Black-faced Cuckoo-shrike	Australian_Bird_Data_Version_1.xlsx	figshare	doi:10.6084/m9.figshare.1499292	http://dx.doi.org/10.6084/m9.figshare.1499292
Mainland Black-faced Cuckoo-shrike	Data Curation	Mainland Black-faced Cuckoo-shrike	Australian_Bird_Data_Version_1.xlsx	figshare	doi:10.6084/m9.figshare.1499292	http://dx.doi.org/10.6084/m9.figshare.1499292
Tasmanian Black-faced Cuckoo-shrike	Data Curation	Tasmanian Black-faced Cuckoo-shrike	Australian_Bird_Data_Version_1.xlsx	figshare	doi:10.6084/m9.figshare.1499292	http://dx.doi.org/10.6084/m9.figshare.1499292
Pilbara Black-faced Cuckoo-shrike	Data Curation	Pilbara Black-faced Cuckoo-shrike	Australian_Bird_Data_Version_1.xlsx	figshare	doi:10.6084/m9.figshare.1499292	http://dx.doi.org/10.6084/m9.figshare.1499292
White-bellied Cuckoo-shrike	Data Curation	White-bellied Cuckoo-shrike	Australian_Bird_Data_Version_1.xlsx	figshare	doi:10.6084/m9.figshare.1499292	http://dx.doi.org/10.6084/m9.figshare.1499292
Tiwi Islands White-bellied Cuckoo-shrike	Data Curation	Tiwi Islands White-bellied Cuckoo-shrike	Australian_Bird_Data_Version_1.xlsx	figshare	doi:10.6084/m9.figshare.1499292	http://dx.doi.org/10.6084/m9.figshare.1499292
Eastern White-bellied Cuckoo-shrike	Data Curation	Eastern White-bellied Cuckoo-shrike	Australian_Bird_Data_Version_1.xlsx	figshare	doi:10.6084/m9.figshare.1499292	http://dx.doi.org/10.6084/m9.figshare.1499292
North-western White-bellied Cuckoo-shrike	Data Curation	North-western White-bellied Cuckoo-shrike	Australian_Bird_Data_Version_1.xlsx	figshare	doi:10.6084/m9.figshare.1499292	http://dx.doi.org/10.6084/m9.figshare.1499292
Cape York White-bellied Cuckoo-shrike	Data Curation	Cape York White-bellied Cuckoo-shrike	Australian_Bird_Data_Version_1.xlsx	figshare	doi:10.6084/m9.figshare.1499292	http://dx.doi.org/10.6084/m9.figshare.1499292
South-eastern White-bellied Cuckoo-shrike	Data Curation	South-eastern White-bellied Cuckoo-shrike	Australian_Bird_Data_Version_1.xlsx	figshare	doi:10.6084/m9.figshare.1499292	http://dx.doi.org/10.6084/m9.figshare.1499292
Cicadabird	Data Curation	Cicadabird	Australian_Bird_Data_Version_1.xlsx	figshare	doi:10.6084/m9.figshare.1499292	http://dx.doi.org/10.6084/m9.figshare.1499292
Northern Cicadabird	Data Curation	Northern Cicadabird	Australian_Bird_Data_Version_1.xlsx	figshare	doi:10.6084/m9.figshare.1499292	http://dx.doi.org/10.6084/m9.figshare.1499292
Eastern Cicadabird	Data Curation	Eastern Cicadabird	Australian_Bird_Data_Version_1.xlsx	figshare	doi:10.6084/m9.figshare.1499292	http://dx.doi.org/10.6084/m9.figshare.1499292
White-winged Triller	Data Curation	White-winged Triller	Australian_Bird_Data_Version_1.xlsx	figshare	doi:10.6084/m9.figshare.1499292	http://dx.doi.org/10.6084/m9.figshare.1499292
Long-tailed Triller	Data Curation	Long-tailed Triller	Australian_Bird_Data_Version_1.xlsx	figshare	doi:10.6084/m9.figshare.1499292	http://dx.doi.org/10.6084/m9.figshare.1499292
Norfolk Island Long-tailed Triller	Data Curation	Norfolk Island Long-tailed Triller	Australian_Bird_Data_Version_1.xlsx	figshare	doi:10.6084/m9.figshare.1499292	http://dx.doi.org/10.6084/m9.figshare.1499292
Varied Triller	Data Curation	Varied Triller	Australian_Bird_Data_Version_1.xlsx	figshare	doi:10.6084/m9.figshare.1499292	http://dx.doi.org/10.6084/m9.figshare.1499292
Eastern Varied Triller	Data Curation	Eastern Varied Triller	Australian_Bird_Data_Version_1.xlsx	figshare	doi:10.6084/m9.figshare.1499292	http://dx.doi.org/10.6084/m9.figshare.1499292
Kimberley Varied Triller	Data Curation	Kimberley Varied Triller	Australian_Bird_Data_Version_1.xlsx	figshare	doi:10.6084/m9.figshare.1499292	http://dx.doi.org/10.6084/m9.figshare.1499292
Top End Varied Triller	Data Curation	Top End Varied Triller	Australian_Bird_Data_Version_1.xlsx	figshare	doi:10.6084/m9.figshare.1499292	http://dx.doi.org/10.6084/m9.figshare.1499292
Cape York Varied Triller	Data Curation	Cape York Varied Triller	Australian_Bird_Data_Version_1.xlsx	figshare	doi:10.6084/m9.figshare.1499292	http://dx.doi.org/10.6084/m9.figshare.1499292
Spotted Quail-thrush	Data Curation	Spotted Quail-thrush	Australian_Bird_Data_Version_1.xlsx	figshare	doi:10.6084/m9.figshare.1499292	http://dx.doi.org/10.6084/m9.figshare.1499292
Mt Lofty Ranges Spotted Quail-thrush	Data Curation	Mt Lofty Ranges Spotted Quail-thrush	Australian_Bird_Data_Version_1.xlsx	figshare	doi:10.6084/m9.figshare.1499292	http://dx.doi.org/10.6084/m9.figshare.1499292
Tasmanian Spotted Quail thrush	Data Curation	Tasmanian Spotted Quail thrush	Australian_Bird_Data_Version_1.xlsx	figshare	doi:10.6084/m9.figshare.1499292	http://dx.doi.org/10.6084/m9.figshare.1499292
Eastern Spotted Quail-thrush	Data Curation	Eastern Spotted Quail-thrush	Australian_Bird_Data_Version_1.xlsx	figshare	doi:10.6084/m9.figshare.1499292	http://dx.doi.org/10.6084/m9.figshare.1499292
Chestnut Quail-thrush	Data Curation	Chestnut Quail-thrush	Australian_Bird_Data_Version_1.xlsx	figshare	doi:10.6084/m9.figshare.1499292	http://dx.doi.org/10.6084/m9.figshare.1499292
Eastern Chestnut Quail-thrush	Data Curation	Eastern Chestnut Quail-thrush	Australian_Bird_Data_Version_1.xlsx	figshare	doi:10.6084/m9.figshare.1499292	http://dx.doi.org/10.6084/m9.figshare.1499292
Inland Chestnut Quail-thrush	Data Curation	Inland Chestnut Quail-thrush	Australian_Bird_Data_Version_1.xlsx	figshare	doi:10.6084/m9.figshare.1499292	http://dx.doi.org/10.6084/m9.figshare.1499292
South-western Chestnut Quail-thrush	Data Curation	South-western Chestnut Quail-thrush	Australian_Bird_Data_Version_1.xlsx	figshare	doi:10.6084/m9.figshare.1499292	http://dx.doi.org/10.6084/m9.figshare.1499292
Chestnut-breasted Quail-thrush	Data Curation	Chestnut-breasted Quail-thrush	Australian_Bird_Data_Version_1.xlsx	figshare	doi:10.6084/m9.figshare.1499292	http://dx.doi.org/10.6084/m9.figshare.1499292
Eastern Chestnut-breasted Quail-thrush	Data Curation	Eastern Chestnut-breasted Quail-thrush	Australian_Bird_Data_Version_1.xlsx	figshare	doi:10.6084/m9.figshare.1499292	http://dx.doi.org/10.6084/m9.figshare.1499292
Western Chestnut-breasted Quail-thrush	Data Curation	Western Chestnut-breasted Quail-thrush	Australian_Bird_Data_Version_1.xlsx	figshare	doi:10.6084/m9.figshare.1499292	http://dx.doi.org/10.6084/m9.figshare.1499292
Cinnamon Quail-thrush	Data Curation	Cinnamon Quail-thrush	Australian_Bird_Data_Version_1.xlsx	figshare	doi:10.6084/m9.figshare.1499292	http://dx.doi.org/10.6084/m9.figshare.1499292
Nullarbor Cinnamon Quail-thrush	Data Curation	Nullarbor Cinnamon Quail-thrush	Australian_Bird_Data_Version_1.xlsx	figshare	doi:10.6084/m9.figshare.1499292	http://dx.doi.org/10.6084/m9.figshare.1499292
Southern Cinnamon Quail-thrush	Data Curation	Southern Cinnamon Quail-thrush	Australian_Bird_Data_Version_1.xlsx	figshare	doi:10.6084/m9.figshare.1499292	http://dx.doi.org/10.6084/m9.figshare.1499292
Northern Cinnamon Quail-thrush	Data Curation	Northern Cinnamon Quail-thrush	Australian_Bird_Data_Version_1.xlsx	figshare	doi:10.6084/m9.figshare.1499292	http://dx.doi.org/10.6084/m9.figshare.1499292
Olive Whistler	Data Curation	Olive Whistler	Australian_Bird_Data_Version_1.xlsx	figshare	doi:10.6084/m9.figshare.1499292	http://dx.doi.org/10.6084/m9.figshare.1499292
Tasmanian Olive Whistler	Data Curation	Tasmanian Olive Whistler	Australian_Bird_Data_Version_1.xlsx	figshare	doi:10.6084/m9.figshare.1499292	http://dx.doi.org/10.6084/m9.figshare.1499292
Promontary Olive Whistler	Data Curation	Promontary Olive Whistler	Australian_Bird_Data_Version_1.xlsx	figshare	doi:10.6084/m9.figshare.1499292	http://dx.doi.org/10.6084/m9.figshare.1499292
Glenelg Olive Whistler	Data Curation	Glenelg Olive Whistler	Australian_Bird_Data_Version_1.xlsx	figshare	doi:10.6084/m9.figshare.1499292	http://dx.doi.org/10.6084/m9.figshare.1499292
Northern Olive Whistler	Data Curation	Northern Olive Whistler	Australian_Bird_Data_Version_1.xlsx	figshare	doi:10.6084/m9.figshare.1499292	http://dx.doi.org/10.6084/m9.figshare.1499292
South-eastern Olive Whistler	Data Curation	South-eastern Olive Whistler	Australian_Bird_Data_Version_1.xlsx	figshare	doi:10.6084/m9.figshare.1499292	http://dx.doi.org/10.6084/m9.figshare.1499292
Red-lored Whistler	Data Curation	Red-lored Whistler	Australian_Bird_Data_Version_1.xlsx	figshare	doi:10.6084/m9.figshare.1499292	http://dx.doi.org/10.6084/m9.figshare.1499292
Gilbert Whistler	Data Curation	Gilbert's Whistler	Australian_Bird_Data_Version_1.xlsx	figshare	doi:10.6084/m9.figshare.1499292	http://dx.doi.org/10.6084/m9.figshare.1499292
Grey Whistler	Data Curation	Grey Whistler	Australian_Bird_Data_Version_1.xlsx	figshare	doi:10.6084/m9.figshare.1499292	http://dx.doi.org/10.6084/m9.figshare.1499292
Eastern Grey Whistler	Data Curation	Eastern Grey Whistler	Australian_Bird_Data_Version_1.xlsx	figshare	doi:10.6084/m9.figshare.1499292	http://dx.doi.org/10.6084/m9.figshare.1499292
Top End Grey Whistler	Data Curation	Top End Grey Whistler	Australian_Bird_Data_Version_1.xlsx	figshare	doi:10.6084/m9.figshare.1499292	http://dx.doi.org/10.6084/m9.figshare.1499292
Rufous Whistler	Data Curation	Rufous Whistler	Australian_Bird_Data_Version_1.xlsx	figshare	doi:10.6084/m9.figshare.1499292	http://dx.doi.org/10.6084/m9.figshare.1499292
North-western Rufous Whistler	Data Curation	North-western Rufous Whistler	Australian_Bird_Data_Version_1.xlsx	figshare	doi:10.6084/m9.figshare.1499292	http://dx.doi.org/10.6084/m9.figshare.1499292
Tiwi Islands Rufous Whistler	Data Curation	Tiwi Islands Rufous Whistler	Australian_Bird_Data_Version_1.xlsx	figshare	doi:10.6084/m9.figshare.1499292	http://dx.doi.org/10.6084/m9.figshare.1499292
Cape York Rufous Whistler	Data Curation	Cape York Rufous Whistler	Australian_Bird_Data_Version_1.xlsx	figshare	doi:10.6084/m9.figshare.1499292	http://dx.doi.org/10.6084/m9.figshare.1499292
Southern Rufous Whistler	Data Curation	Southern Rufous Whistler	Australian_Bird_Data_Version_1.xlsx	figshare	doi:10.6084/m9.figshare.1499292	http://dx.doi.org/10.6084/m9.figshare.1499292
White-breasted Whistler	Data Curation	White-breasted Whistler	Australian_Bird_Data_Version_1.xlsx	figshare	doi:10.6084/m9.figshare.1499292	http://dx.doi.org/10.6084/m9.figshare.1499292
Pilbara White-breasted Whistler	Data Curation	Pilbara White-breasted Whistler	Australian_Bird_Data_Version_1.xlsx	figshare	doi:10.6084/m9.figshare.1499292	http://dx.doi.org/10.6084/m9.figshare.1499292
Top End White-breasted Whistler	Data Curation	Top End White-breasted Whistler	Australian_Bird_Data_Version_1.xlsx	figshare	doi:10.6084/m9.figshare.1499292	http://dx.doi.org/10.6084/m9.figshare.1499292
Kimberley White-breasted Whistler	Data Curation	Kimberley White-breasted Whistler	Australian_Bird_Data_Version_1.xlsx	figshare	doi:10.6084/m9.figshare.1499292	http://dx.doi.org/10.6084/m9.figshare.1499292
Golden Whistler	Data Curation	Golden Whistler	Australian_Bird_Data_Version_1.xlsx	figshare	doi:10.6084/m9.figshare.1499292	http://dx.doi.org/10.6084/m9.figshare.1499292
Lord Howe Golden Whistler	Data Curation	Lord Howe Golden Whistler	Australian_Bird_Data_Version_1.xlsx	figshare	doi:10.6084/m9.figshare.1499292	http://dx.doi.org/10.6084/m9.figshare.1499292
Western Golden Whistler	Data Curation	Western Golden Whistler	Australian_Bird_Data_Version_1.xlsx	figshare	doi:10.6084/m9.figshare.1499292	http://dx.doi.org/10.6084/m9.figshare.1499292
Tasmanian Golden Whistler	Data Curation	Tasmanian Golden Whistler	Australian_Bird_Data_Version_1.xlsx	figshare	doi:10.6084/m9.figshare.1499292	http://dx.doi.org/10.6084/m9.figshare.1499292
Eastern Golden Whistler	Data Curation	Eastern Golden Whistler	Australian_Bird_Data_Version_1.xlsx	figshare	doi:10.6084/m9.figshare.1499292	http://dx.doi.org/10.6084/m9.figshare.1499292
Norfolk Island Golden Whistler	Data Curation	Norfolk Island Golden Whistler	Australian_Bird_Data_Version_1.xlsx	figshare	doi:10.6084/m9.figshare.1499292	http://dx.doi.org/10.6084/m9.figshare.1499292
South-eastern Golden Whistler	Data Curation	South-eastern Golden Whistler	Australian_Bird_Data_Version_1.xlsx	figshare	doi:10.6084/m9.figshare.1499292	http://dx.doi.org/10.6084/m9.figshare.1499292
Mangrove Golden Whistler	Data Curation	Mangrove Golden Whistler	Australian_Bird_Data_Version_1.xlsx	figshare	doi:10.6084/m9.figshare.1499292	http://dx.doi.org/10.6084/m9.figshare.1499292
Western Mangrove Golden Whistler	Data Curation	Western Mangrove Golden Whistler	Australian_Bird_Data_Version_1.xlsx	figshare	doi:10.6084/m9.figshare.1499292	http://dx.doi.org/10.6084/m9.figshare.1499292
Eastern Mangrove Golden Whistler	Data Curation	Eastern Mangrove Golden Whistler	Australian_Bird_Data_Version_1.xlsx	figshare	doi:10.6084/m9.figshare.1499292	http://dx.doi.org/10.6084/m9.figshare.1499292
Papuan Mangrove Golden Whistler	Data Curation	Papuan Mangrove Golden Whistler	Australian_Bird_Data_Version_1.xlsx	figshare	doi:10.6084/m9.figshare.1499292	http://dx.doi.org/10.6084/m9.figshare.1499292
Little Shrike-thrush	Data Curation	Little Shrike-thrush	Australian_Bird_Data_Version_1.xlsx	figshare	doi:10.6084/m9.figshare.1499292	http://dx.doi.org/10.6084/m9.figshare.1499292
Limmen Bight Little Shrike-thrush	Data Curation	Limmen Bight Little Shrike-thrush	Australian_Bird_Data_Version_1.xlsx	figshare	doi:10.6084/m9.figshare.1499292	http://dx.doi.org/10.6084/m9.figshare.1499292
Wet Tropics Little Shrike-thrush	Data Curation	Wet Tropics Little Shrike-thrush	Australian_Bird_Data_Version_1.xlsx	figshare	doi:10.6084/m9.figshare.1499292	http://dx.doi.org/10.6084/m9.figshare.1499292
Capricorn Little Shrike-thrush	Data Curation	Capricorn Little Shrike-thrush	Australian_Bird_Data_Version_1.xlsx	figshare	doi:10.6084/m9.figshare.1499292	http://dx.doi.org/10.6084/m9.figshare.1499292
Cape York Little Shrike-thrush	Data Curation	Cape York Little Shrike-thrush	Australian_Bird_Data_Version_1.xlsx	figshare	doi:10.6084/m9.figshare.1499292	http://dx.doi.org/10.6084/m9.figshare.1499292
North-western Little Shrike-thrush	Data Curation	North-western Little Shrike-thrush	Australian_Bird_Data_Version_1.xlsx	figshare	doi:10.6084/m9.figshare.1499292	http://dx.doi.org/10.6084/m9.figshare.1499292
Southern Little Shrike-thrush	Data Curation	Southern Little Shrike-thrush	Australian_Bird_Data_Version_1.xlsx	figshare	doi:10.6084/m9.figshare.1499292	http://dx.doi.org/10.6084/m9.figshare.1499292
Bowen Coast Little Shrike-thrush	Data Curation	Bowen Coast Little Shrike-thrush	Australian_Bird_Data_Version_1.xlsx	figshare	doi:10.6084/m9.figshare.1499292	http://dx.doi.org/10.6084/m9.figshare.1499292
Bower Shrike-thrush	Data Curation	Bower's Shrike-thrush	Australian_Bird_Data_Version_1.xlsx	figshare	doi:10.6084/m9.figshare.1499292	http://dx.doi.org/10.6084/m9.figshare.1499292
Grey Shrike-thrush	Data Curation	Grey Shrike-thrush	Australian_Bird_Data_Version_1.xlsx	figshare	doi:10.6084/m9.figshare.1499292	http://dx.doi.org/10.6084/m9.figshare.1499292
North-western Grey Shrike-thrush	Data Curation	North-western Grey Shrike-thrush	Australian_Bird_Data_Version_1.xlsx	figshare	doi:10.6084/m9.figshare.1499292	http://dx.doi.org/10.6084/m9.figshare.1499292
Eastern Grey Shrike-thrush	Data Curation	Eastern Grey Shrike-thrush	Australian_Bird_Data_Version_1.xlsx	figshare	doi:10.6084/m9.figshare.1499292	http://dx.doi.org/10.6084/m9.figshare.1499292
Western Grey Shrike-thrush	Data Curation	Western Grey Shrike-thrush	Australian_Bird_Data_Version_1.xlsx	figshare	doi:10.6084/m9.figshare.1499292	http://dx.doi.org/10.6084/m9.figshare.1499292
Tasmanian Grey Shrike-thrush	Data Curation	Tasmanian Grey Shrike-thrush	Australian_Bird_Data_Version_1.xlsx	figshare	doi:10.6084/m9.figshare.1499292	http://dx.doi.org/10.6084/m9.figshare.1499292
Torresian Grey Shrike-thrush	Data Curation	Torresian Grey Shrike-thrush	Australian_Bird_Data_Version_1.xlsx	figshare	doi:10.6084/m9.figshare.1499292	http://dx.doi.org/10.6084/m9.figshare.1499292
Sandstone Shrike-thrush	Data Curation	Sandstone Shrike-thrush	Australian_Bird_Data_Version_1.xlsx	figshare	doi:10.6084/m9.figshare.1499292	http://dx.doi.org/10.6084/m9.figshare.1499292
Crested Shrike-tit	Data Curation	Crested Shrike-tit	Australian_Bird_Data_Version_1.xlsx	figshare	doi:10.6084/m9.figshare.1499292	http://dx.doi.org/10.6084/m9.figshare.1499292
Eastern Crested Shrike-tit	Data Curation	Eastern Crested Shrike-tit	Australian_Bird_Data_Version_1.xlsx	figshare	doi:10.6084/m9.figshare.1499292	http://dx.doi.org/10.6084/m9.figshare.1499292
Western Crested Shrike-tit	Data Curation	Western Crested Shrike-tit	Australian_Bird_Data_Version_1.xlsx	figshare	doi:10.6084/m9.figshare.1499292	http://dx.doi.org/10.6084/m9.figshare.1499292
Northern Crested Shrike-tit	Data Curation	Northern Crested Shrike-tit	Australian_Bird_Data_Version_1.xlsx	figshare	doi:10.6084/m9.figshare.1499292	http://dx.doi.org/10.6084/m9.figshare.1499292
Crested Bellbird	Data Curation	Crested Bellbird	Australian_Bird_Data_Version_1.xlsx	figshare	doi:10.6084/m9.figshare.1499292	http://dx.doi.org/10.6084/m9.figshare.1499292
Southern Crested Bellbird	Data Curation	Southern Crested Bellbird	Australian_Bird_Data_Version_1.xlsx	figshare	doi:10.6084/m9.figshare.1499292	http://dx.doi.org/10.6084/m9.figshare.1499292
Northern Crested Bellbird	Data Curation	Northern Crested Bellbird	Australian_Bird_Data_Version_1.xlsx	figshare	doi:10.6084/m9.figshare.1499292	http://dx.doi.org/10.6084/m9.figshare.1499292
Eastern Whipbird	Data Curation	Eastern Whipbird	Australian_Bird_Data_Version_1.xlsx	figshare	doi:10.6084/m9.figshare.1499292	http://dx.doi.org/10.6084/m9.figshare.1499292
Wet Tropics Eastern Whipbird	Data Curation	Wet Tropics Eastern Whipbird	Australian_Bird_Data_Version_1.xlsx	figshare	doi:10.6084/m9.figshare.1499292	http://dx.doi.org/10.6084/m9.figshare.1499292
South-east Eastern Whipbird	Data Curation	South-east Eastern Whipbird	Australian_Bird_Data_Version_1.xlsx	figshare	doi:10.6084/m9.figshare.1499292	http://dx.doi.org/10.6084/m9.figshare.1499292
Western Whipbird	Data Curation	Western Whipbird	Australian_Bird_Data_Version_1.xlsx	figshare	doi:10.6084/m9.figshare.1499292	http://dx.doi.org/10.6084/m9.figshare.1499292
Kangaroo Island Western Whipbird	Data Curation	Kangaroo Island Western Whipbird	Australian_Bird_Data_Version_1.xlsx	figshare	doi:10.6084/m9.figshare.1499292	http://dx.doi.org/10.6084/m9.figshare.1499292
Mallee Western Whipbird	Data Curation	Mallee Western Whipbird	Australian_Bird_Data_Version_1.xlsx	figshare	doi:10.6084/m9.figshare.1499292	http://dx.doi.org/10.6084/m9.figshare.1499292
Western Heath Western Whipbird	Data Curation	Western Heath Western Whipbird	Australian_Bird_Data_Version_1.xlsx	figshare	doi:10.6084/m9.figshare.1499292	http://dx.doi.org/10.6084/m9.figshare.1499292
Western Wheatbelt Whipbird	Data Curation	Western Wheatbelt Whipbird	Australian_Bird_Data_Version_1.xlsx	figshare	doi:10.6084/m9.figshare.1499292	http://dx.doi.org/10.6084/m9.figshare.1499292
Chirruping Wedgebill	Data Curation	Chirruping Wedgebill	Australian_Bird_Data_Version_1.xlsx	figshare	doi:10.6084/m9.figshare.1499292	http://dx.doi.org/10.6084/m9.figshare.1499292
Chiming Wedgebill	Data Curation	Chiming Wedgebill	Australian_Bird_Data_Version_1.xlsx	figshare	doi:10.6084/m9.figshare.1499292	http://dx.doi.org/10.6084/m9.figshare.1499292
Australasian Figbird	Data Curation	Australasian Figbird	Australian_Bird_Data_Version_1.xlsx	figshare	doi:10.6084/m9.figshare.1499292	http://dx.doi.org/10.6084/m9.figshare.1499292
North-western Australasian Figbird	Data Curation	North-western Australasian Figbird	Australian_Bird_Data_Version_1.xlsx	figshare	doi:10.6084/m9.figshare.1499292	http://dx.doi.org/10.6084/m9.figshare.1499292
Cape York Australasian Figbird	Data Curation	Cape York Australasian Figbird	Australian_Bird_Data_Version_1.xlsx	figshare	doi:10.6084/m9.figshare.1499292	http://dx.doi.org/10.6084/m9.figshare.1499292
Eastern Australasian Figbird	Data Curation	Eastern Australasian Figbird	Australian_Bird_Data_Version_1.xlsx	figshare	doi:10.6084/m9.figshare.1499292	http://dx.doi.org/10.6084/m9.figshare.1499292
Olive-backed Oriole	Data Curation	Olive-backed Oriole	Australian_Bird_Data_Version_1.xlsx	figshare	doi:10.6084/m9.figshare.1499292	http://dx.doi.org/10.6084/m9.figshare.1499292
North-western Olive-backed Oriole	Data Curation	North-western Olive-backed Oriole	Australian_Bird_Data_Version_1.xlsx	figshare	doi:10.6084/m9.figshare.1499292	http://dx.doi.org/10.6084/m9.figshare.1499292
Cape York Olive-backed Oriole	Data Curation	Cape York Olive-backed Oriole	Australian_Bird_Data_Version_1.xlsx	figshare	doi:10.6084/m9.figshare.1499292	http://dx.doi.org/10.6084/m9.figshare.1499292
Eastern Olive-backed Oriole	Data Curation	Eastern Olive-backed Oriole	Australian_Bird_Data_Version_1.xlsx	figshare	doi:10.6084/m9.figshare.1499292	http://dx.doi.org/10.6084/m9.figshare.1499292
Yellow Oriole	Data Curation	Yellow Oriole	Australian_Bird_Data_Version_1.xlsx	figshare	doi:10.6084/m9.figshare.1499292	http://dx.doi.org/10.6084/m9.figshare.1499292
North-western Yellow Oriole	Data Curation	North-western Yellow Oriole	Australian_Bird_Data_Version_1.xlsx	figshare	doi:10.6084/m9.figshare.1499292	http://dx.doi.org/10.6084/m9.figshare.1499292
Cape York Yellow Oriole	Data Curation	Cape York Yellow Oriole	Australian_Bird_Data_Version_1.xlsx	figshare	doi:10.6084/m9.figshare.1499292	http://dx.doi.org/10.6084/m9.figshare.1499292
Wet Tropics Yellow Oriole	Data Curation	Wet Tropics Yellow Oriole	Australian_Bird_Data_Version_1.xlsx	figshare	doi:10.6084/m9.figshare.1499292	http://dx.doi.org/10.6084/m9.figshare.1499292
Tiwi Islands Yellow Oriole	Data Curation	Tiwi Islands Yellow Oriole	Australian_Bird_Data_Version_1.xlsx	figshare	doi:10.6084/m9.figshare.1499292	http://dx.doi.org/10.6084/m9.figshare.1499292
Yellow-breasted Boatbill	Data Curation	Yellow-breasted Boatbill	Australian_Bird_Data_Version_1.xlsx	figshare	doi:10.6084/m9.figshare.1499292	http://dx.doi.org/10.6084/m9.figshare.1499292
Cape York Yellow-breasted Boatbill	Data Curation	Cape York Yellow-breasted Boatbill	Australian_Bird_Data_Version_1.xlsx	figshare	doi:10.6084/m9.figshare.1499292	http://dx.doi.org/10.6084/m9.figshare.1499292
Wet Tropics Yellow-breasted Boatbill	Data Curation	Wet Tropics Yellow-breasted Boatbill	Australian_Bird_Data_Version_1.xlsx	figshare	doi:10.6084/m9.figshare.1499292	http://dx.doi.org/10.6084/m9.figshare.1499292
Black Currawong	Data Curation	Black Currawong	Australian_Bird_Data_Version_1.xlsx	figshare	doi:10.6084/m9.figshare.1499292	http://dx.doi.org/10.6084/m9.figshare.1499292
King Island Black Currawong	Data Curation	King Island Black Currawong	Australian_Bird_Data_Version_1.xlsx	figshare	doi:10.6084/m9.figshare.1499292	http://dx.doi.org/10.6084/m9.figshare.1499292
Tasmanian Black Currawong	Data Curation	Tasmanian Black Currawong	Australian_Bird_Data_Version_1.xlsx	figshare	doi:10.6084/m9.figshare.1499292	http://dx.doi.org/10.6084/m9.figshare.1499292
Flinders Island Black Currawong	Data Curation	Flinders Island Black Currawong	Australian_Bird_Data_Version_1.xlsx	figshare	doi:10.6084/m9.figshare.1499292	http://dx.doi.org/10.6084/m9.figshare.1499292
Pied Currawong	Data Curation	Pied Currawong	Australian_Bird_Data_Version_1.xlsx	figshare	doi:10.6084/m9.figshare.1499292	http://dx.doi.org/10.6084/m9.figshare.1499292
Western Pied Currawong	Data Curation	Western Pied Currawong	Australian_Bird_Data_Version_1.xlsx	figshare	doi:10.6084/m9.figshare.1499292	http://dx.doi.org/10.6084/m9.figshare.1499292
Lord Howe Pied Currawong	Data Curation	Lord Howe Pied Currawong	Australian_Bird_Data_Version_1.xlsx	figshare	doi:10.6084/m9.figshare.1499292	http://dx.doi.org/10.6084/m9.figshare.1499292
Eastern Pied Currawong	Data Curation	Eastern Pied Currawong	Australian_Bird_Data_Version_1.xlsx	figshare	doi:10.6084/m9.figshare.1499292	http://dx.doi.org/10.6084/m9.figshare.1499292
Cape York Pied Currawong	Data Curation	Cape York Pied Currawong	Australian_Bird_Data_Version_1.xlsx	figshare	doi:10.6084/m9.figshare.1499292	http://dx.doi.org/10.6084/m9.figshare.1499292
South-eastern Pied Currawong	Data Curation	South-eastern Pied Currawong	Australian_Bird_Data_Version_1.xlsx	figshare	doi:10.6084/m9.figshare.1499292	http://dx.doi.org/10.6084/m9.figshare.1499292
Wet Tropics Pied Currawong	Data Curation	Wet Tropics Pied Currawong	Australian_Bird_Data_Version_1.xlsx	figshare	doi:10.6084/m9.figshare.1499292	http://dx.doi.org/10.6084/m9.figshare.1499292
Grey Currawong	Data Curation	Grey Currawong	Australian_Bird_Data_Version_1.xlsx	figshare	doi:10.6084/m9.figshare.1499292	http://dx.doi.org/10.6084/m9.figshare.1499292
Tasmanian Grey Currawong	Data Curation	Tasmanian Grey Currawong	Australian_Bird_Data_Version_1.xlsx	figshare	doi:10.6084/m9.figshare.1499292	http://dx.doi.org/10.6084/m9.figshare.1499292
Kangaroo Island Grey Currawong	Data Curation	Kangaroo Island Grey Currawong	Australian_Bird_Data_Version_1.xlsx	figshare	doi:10.6084/m9.figshare.1499292	http://dx.doi.org/10.6084/m9.figshare.1499292
Eyre Peninsula Grey Currawong	Data Curation	Eyre Peninsula Grey Currawong	Australian_Bird_Data_Version_1.xlsx	figshare	doi:10.6084/m9.figshare.1499292	http://dx.doi.org/10.6084/m9.figshare.1499292
Murray Mallee Grey Currawong	Data Curation	Murray Mallee Grey Currawong	Australian_Bird_Data_Version_1.xlsx	figshare	doi:10.6084/m9.figshare.1499292	http://dx.doi.org/10.6084/m9.figshare.1499292
South-western Grey Currawong	Data Curation	South-western Grey Currawong	Australian_Bird_Data_Version_1.xlsx	figshare	doi:10.6084/m9.figshare.1499292	http://dx.doi.org/10.6084/m9.figshare.1499292
South-eastern Grey Currawong	Data Curation	South-eastern Grey Currawong	Australian_Bird_Data_Version_1.xlsx	figshare	doi:10.6084/m9.figshare.1499292	http://dx.doi.org/10.6084/m9.figshare.1499292
Black Butcherbird	Data Curation	Black Butcherbird	Australian_Bird_Data_Version_1.xlsx	figshare	doi:10.6084/m9.figshare.1499292	http://dx.doi.org/10.6084/m9.figshare.1499292
Papuan Black Butcherbird	Data Curation	Papuan Black Butcherbird	Australian_Bird_Data_Version_1.xlsx	figshare	doi:10.6084/m9.figshare.1499292	http://dx.doi.org/10.6084/m9.figshare.1499292
Cape York Black Butcherbird	Data Curation	Cape York Black Butcherbird	Australian_Bird_Data_Version_1.xlsx	figshare	doi:10.6084/m9.figshare.1499292	http://dx.doi.org/10.6084/m9.figshare.1499292
North-eastern Black Butcherbird	Data Curation	North-eastern Black Butcherbird	Australian_Bird_Data_Version_1.xlsx	figshare	doi:10.6084/m9.figshare.1499292	http://dx.doi.org/10.6084/m9.figshare.1499292
Top End Black Butcherbird	Data Curation	Top End Black Butcherbird	Australian_Bird_Data_Version_1.xlsx	figshare	doi:10.6084/m9.figshare.1499292	http://dx.doi.org/10.6084/m9.figshare.1499292
Australian Magpie	Data Curation	Australian Magpie	Australian_Bird_Data_Version_1.xlsx	figshare	doi:10.6084/m9.figshare.1499292	http://dx.doi.org/10.6084/m9.figshare.1499292
South-western Australian Magpie	Data Curation	South-western Australian Magpie	Australian_Bird_Data_Version_1.xlsx	figshare	doi:10.6084/m9.figshare.1499292	http://dx.doi.org/10.6084/m9.figshare.1499292
Northern Australian Magpie	Data Curation	Northern Australian Magpie	Australian_Bird_Data_Version_1.xlsx	figshare	doi:10.6084/m9.figshare.1499292	http://dx.doi.org/10.6084/m9.figshare.1499292
Tasmanian Australian Magpie	Data Curation	Tasmanian Australian Magpie	Australian_Bird_Data_Version_1.xlsx	figshare	doi:10.6084/m9.figshare.1499292	http://dx.doi.org/10.6084/m9.figshare.1499292
Pilbara Australian Magpie	Data Curation	Pilbara Australian Magpie	Australian_Bird_Data_Version_1.xlsx	figshare	doi:10.6084/m9.figshare.1499292	http://dx.doi.org/10.6084/m9.figshare.1499292
Eyre Peninsula Australian Magpie	Data Curation	Eyre Peninsula Australian Magpie	Australian_Bird_Data_Version_1.xlsx	figshare	doi:10.6084/m9.figshare.1499292	http://dx.doi.org/10.6084/m9.figshare.1499292
Eastern Australian Magpie	Data Curation	Eastern Australian Magpie	Australian_Bird_Data_Version_1.xlsx	figshare	doi:10.6084/m9.figshare.1499292	http://dx.doi.org/10.6084/m9.figshare.1499292
Coastal New South Wales Australian Magpie	Data Curation	Coastal New South Wales Australian Magpie	Australian_Bird_Data_Version_1.xlsx	figshare	doi:10.6084/m9.figshare.1499292	http://dx.doi.org/10.6084/m9.figshare.1499292
Southern Victoria Australian Magpie	Data Curation	Southern Victoria Australian Magpie	Australian_Bird_Data_Version_1.xlsx	figshare	doi:10.6084/m9.figshare.1499292	http://dx.doi.org/10.6084/m9.figshare.1499292
Pied Butcherbird	Data Curation	Pied Butcherbird	Australian_Bird_Data_Version_1.xlsx	figshare	doi:10.6084/m9.figshare.1499292	http://dx.doi.org/10.6084/m9.figshare.1499292
Eastern Pied Butcherbird	Data Curation	Eastern Pied Butcherbird	Australian_Bird_Data_Version_1.xlsx	figshare	doi:10.6084/m9.figshare.1499292	http://dx.doi.org/10.6084/m9.figshare.1499292
Western Pied Butcherbird	Data Curation	Western Pied Butcherbird	Australian_Bird_Data_Version_1.xlsx	figshare	doi:10.6084/m9.figshare.1499292	http://dx.doi.org/10.6084/m9.figshare.1499292
Grey Butcherbird	Data Curation	Grey Butcherbird	Australian_Bird_Data_Version_1.xlsx	figshare	doi:10.6084/m9.figshare.1499292	http://dx.doi.org/10.6084/m9.figshare.1499292
Top End Grey Butcherbird	Data Curation	Top End Grey Butcherbird	Australian_Bird_Data_Version_1.xlsx	figshare	doi:10.6084/m9.figshare.1499292	http://dx.doi.org/10.6084/m9.figshare.1499292
Tasmanian Grey Butcherbird	Data Curation	Tasmanian Grey Butcherbird	Australian_Bird_Data_Version_1.xlsx	figshare	doi:10.6084/m9.figshare.1499292	http://dx.doi.org/10.6084/m9.figshare.1499292
South-eastern Grey Butcherbird	Data Curation	South-eastern Grey Butcherbird	Australian_Bird_Data_Version_1.xlsx	figshare	doi:10.6084/m9.figshare.1499292	http://dx.doi.org/10.6084/m9.figshare.1499292
Inland Grey Butcherbird	Data Curation	Inland Grey Butcherbird	Australian_Bird_Data_Version_1.xlsx	figshare	doi:10.6084/m9.figshare.1499292	http://dx.doi.org/10.6084/m9.figshare.1499292
Kimberley Grey Butcherbird	Data Curation	Kimberley Grey Butcherbird	Australian_Bird_Data_Version_1.xlsx	figshare	doi:10.6084/m9.figshare.1499292	http://dx.doi.org/10.6084/m9.figshare.1499292
Black-backed Butcherbird	Data Curation	Black-backed Butcherbird	Australian_Bird_Data_Version_1.xlsx	figshare	doi:10.6084/m9.figshare.1499292	http://dx.doi.org/10.6084/m9.figshare.1499292
Cape York Black-backed Butcherbird	Data Curation	Cape York Black-backed Butcherbird	Australian_Bird_Data_Version_1.xlsx	figshare	doi:10.6084/m9.figshare.1499292	http://dx.doi.org/10.6084/m9.figshare.1499292
Masked Woodswallow	Data Curation	Masked Woodswallow	Australian_Bird_Data_Version_1.xlsx	figshare	doi:10.6084/m9.figshare.1499292	http://dx.doi.org/10.6084/m9.figshare.1499292
White-browed Woodswallow	Data Curation	White-browed Woodswallow	Australian_Bird_Data_Version_1.xlsx	figshare	doi:10.6084/m9.figshare.1499292	http://dx.doi.org/10.6084/m9.figshare.1499292
Dusky Woodswallow	Data Curation	Dusky Woodswallow	Australian_Bird_Data_Version_1.xlsx	figshare	doi:10.6084/m9.figshare.1499292	http://dx.doi.org/10.6084/m9.figshare.1499292
Eastern Dusky Woodswallow	Data Curation	Eastern Dusky Woodswallow	Australian_Bird_Data_Version_1.xlsx	figshare	doi:10.6084/m9.figshare.1499292	http://dx.doi.org/10.6084/m9.figshare.1499292
South-western Dusky Woodswallow	Data Curation	South-western Dusky Woodswallow	Australian_Bird_Data_Version_1.xlsx	figshare	doi:10.6084/m9.figshare.1499292	http://dx.doi.org/10.6084/m9.figshare.1499292
Black-faced Woodswallow	Data Curation	Black-faced Woodswallow	Australian_Bird_Data_Version_1.xlsx	figshare	doi:10.6084/m9.figshare.1499292	http://dx.doi.org/10.6084/m9.figshare.1499292
South-western Black-faced Woodswallow	Data Curation	South-western Black-faced Woodswallow	Australian_Bird_Data_Version_1.xlsx	figshare	doi:10.6084/m9.figshare.1499292	http://dx.doi.org/10.6084/m9.figshare.1499292
Central Queensland Coast Black-faced Woodswallow	Data Curation	Central Queensland Coast Black-faced Woodswallow	Australian_Bird_Data_Version_1.xlsx	figshare	doi:10.6084/m9.figshare.1499292	http://dx.doi.org/10.6084/m9.figshare.1499292
Inland Black-faced Woodswallow	Data Curation	Inland Black-faced Woodswallow	Australian_Bird_Data_Version_1.xlsx	figshare	doi:10.6084/m9.figshare.1499292	http://dx.doi.org/10.6084/m9.figshare.1499292
Cape York Black-faced Woodswallow	Data Curation	Cape York Black-faced Woodswallow	Australian_Bird_Data_Version_1.xlsx	figshare	doi:10.6084/m9.figshare.1499292	http://dx.doi.org/10.6084/m9.figshare.1499292
Little Woodswallow	Data Curation	Little Woodswallow	Australian_Bird_Data_Version_1.xlsx	figshare	doi:10.6084/m9.figshare.1499292	http://dx.doi.org/10.6084/m9.figshare.1499292
Northern Little Woodswallow	Data Curation	Northern Little Woodswallow	Australian_Bird_Data_Version_1.xlsx	figshare	doi:10.6084/m9.figshare.1499292	http://dx.doi.org/10.6084/m9.figshare.1499292
Western Little Woodswallow	Data Curation	Western Little Woodswallow	Australian_Bird_Data_Version_1.xlsx	figshare	doi:10.6084/m9.figshare.1499292	http://dx.doi.org/10.6084/m9.figshare.1499292
White-breasted Woodswallow	Data Curation	White-breasted Woodswallow	Australian_Bird_Data_Version_1.xlsx	figshare	doi:10.6084/m9.figshare.1499292	http://dx.doi.org/10.6084/m9.figshare.1499292
Torresian White-breasted Woodswallow	Data Curation	Torresian White-breasted Woodswallow	Australian_Bird_Data_Version_1.xlsx	figshare	doi:10.6084/m9.figshare.1499292	http://dx.doi.org/10.6084/m9.figshare.1499292
Spangled Drongo	Data Curation	Spangled Drongo	Australian_Bird_Data_Version_1.xlsx	figshare	doi:10.6084/m9.figshare.1499292	http://dx.doi.org/10.6084/m9.figshare.1499292
North-eastern Spangled Drongo	Data Curation	North-eastern Spangled Drongo	Australian_Bird_Data_Version_1.xlsx	figshare	doi:10.6084/m9.figshare.1499292	http://dx.doi.org/10.6084/m9.figshare.1499292
North-western Spangled Drongo	Data Curation	North-western Spangled Drongo	Australian_Bird_Data_Version_1.xlsx	figshare	doi:10.6084/m9.figshare.1499292	http://dx.doi.org/10.6084/m9.figshare.1499292
Southern Spangled Drongo	Data Curation	Southern Spangled Drongo	Australian_Bird_Data_Version_1.xlsx	figshare	doi:10.6084/m9.figshare.1499292	http://dx.doi.org/10.6084/m9.figshare.1499292
Papuan Spangled Drongo	Data Curation	Papuan Spangled Drongo	Australian_Bird_Data_Version_1.xlsx	figshare	doi:10.6084/m9.figshare.1499292	http://dx.doi.org/10.6084/m9.figshare.1499292
Northern Fantail	Data Curation	Northern Fantail	Australian_Bird_Data_Version_1.xlsx	figshare	doi:10.6084/m9.figshare.1499292	http://dx.doi.org/10.6084/m9.figshare.1499292
Papuan Northern Fantail	Data Curation	Papuan Northern Fantail	Australian_Bird_Data_Version_1.xlsx	figshare	doi:10.6084/m9.figshare.1499292	http://dx.doi.org/10.6084/m9.figshare.1499292
Australian Northern Fantail	Data Curation	Australian Northern Fantail	Australian_Bird_Data_Version_1.xlsx	figshare	doi:10.6084/m9.figshare.1499292	http://dx.doi.org/10.6084/m9.figshare.1499292
Willie Wagtail	Data Curation	Willie Wagtail	Australian_Bird_Data_Version_1.xlsx	figshare	doi:10.6084/m9.figshare.1499292	http://dx.doi.org/10.6084/m9.figshare.1499292
Southern Willie Wagtail	Data Curation	Southern Willie Wagtail	Australian_Bird_Data_Version_1.xlsx	figshare	doi:10.6084/m9.figshare.1499292	http://dx.doi.org/10.6084/m9.figshare.1499292
Papuan Willie Wagtail	Data Curation	Papuan Willie Wagtail	Australian_Bird_Data_Version_1.xlsx	figshare	doi:10.6084/m9.figshare.1499292	http://dx.doi.org/10.6084/m9.figshare.1499292
Northern Willie Wagtail	Data Curation	Northern Willie Wagtail	Australian_Bird_Data_Version_1.xlsx	figshare	doi:10.6084/m9.figshare.1499292	http://dx.doi.org/10.6084/m9.figshare.1499292
Rufous Fantail	Data Curation	Rufous Fantail	Australian_Bird_Data_Version_1.xlsx	figshare	doi:10.6084/m9.figshare.1499292	http://dx.doi.org/10.6084/m9.figshare.1499292
Arafura Rufous Fantail	Data Curation	Arafura Rufous Fantail	Australian_Bird_Data_Version_1.xlsx	figshare	doi:10.6084/m9.figshare.1499292	http://dx.doi.org/10.6084/m9.figshare.1499292
North-eastern Rufous Fantail	Data Curation	North-eastern Rufous Fantail	Australian_Bird_Data_Version_1.xlsx	figshare	doi:10.6084/m9.figshare.1499292	http://dx.doi.org/10.6084/m9.figshare.1499292
Southern Rufous Fantail	Data Curation	Southern Rufous Fantail	Australian_Bird_Data_Version_1.xlsx	figshare	doi:10.6084/m9.figshare.1499292	http://dx.doi.org/10.6084/m9.figshare.1499292
Mangrove Grey Fantail	Data Curation	Mangrove Grey Fantail	Australian_Bird_Data_Version_1.xlsx	figshare	doi:10.6084/m9.figshare.1499292	http://dx.doi.org/10.6084/m9.figshare.1499292
Grey Fantail	Data Curation	Grey Fantail	Australian_Bird_Data_Version_1.xlsx	figshare	doi:10.6084/m9.figshare.1499292	http://dx.doi.org/10.6084/m9.figshare.1499292
Inland Grey Fantail	Data Curation	Inland Grey Fantail	Australian_Bird_Data_Version_1.xlsx	figshare	doi:10.6084/m9.figshare.1499292	http://dx.doi.org/10.6084/m9.figshare.1499292
Tasmanian Grey Fantail	Data Curation	Tasmanian Grey Fantail	Australian_Bird_Data_Version_1.xlsx	figshare	doi:10.6084/m9.figshare.1499292	http://dx.doi.org/10.6084/m9.figshare.1499292
South-eastern Grey Fantail	Data Curation	South-eastern Grey Fantail	Australian_Bird_Data_Version_1.xlsx	figshare	doi:10.6084/m9.figshare.1499292	http://dx.doi.org/10.6084/m9.figshare.1499292
Lord Howe Grey Fantail	Data Curation	Lord Howe Grey Fantail	Australian_Bird_Data_Version_1.xlsx	figshare	doi:10.6084/m9.figshare.1499292	http://dx.doi.org/10.6084/m9.figshare.1499292
North-eastern Grey Fantail	Data Curation	North-eastern Grey Fantail	Australian_Bird_Data_Version_1.xlsx	figshare	doi:10.6084/m9.figshare.1499292	http://dx.doi.org/10.6084/m9.figshare.1499292
Norfolk Island Grey Fantail	Data Curation	Norfolk Island Grey Fantail	Australian_Bird_Data_Version_1.xlsx	figshare	doi:10.6084/m9.figshare.1499292	http://dx.doi.org/10.6084/m9.figshare.1499292
South-western Grey Fantail	Data Curation	South-western Grey Fantail	Australian_Bird_Data_Version_1.xlsx	figshare	doi:10.6084/m9.figshare.1499292	http://dx.doi.org/10.6084/m9.figshare.1499292
Tiger Shrike	Data Curation	Tiger Shrike	Australian_Bird_Data_Version_1.xlsx	figshare	doi:10.6084/m9.figshare.1499292	http://dx.doi.org/10.6084/m9.figshare.1499292
Brown Shrike	Data Curation	Brown Shrike	Australian_Bird_Data_Version_1.xlsx	figshare	doi:10.6084/m9.figshare.1499292	http://dx.doi.org/10.6084/m9.figshare.1499292
Black-billed Magpie	Data Curation	Black-billed Magpie	Australian_Bird_Data_Version_1.xlsx	figshare	doi:10.6084/m9.figshare.1499292	http://dx.doi.org/10.6084/m9.figshare.1499292
Torresian Crow	Data Curation	Torresian Crow	Australian_Bird_Data_Version_1.xlsx	figshare	doi:10.6084/m9.figshare.1499292	http://dx.doi.org/10.6084/m9.figshare.1499292
Australian Torresian Crow	Data Curation	Australian Torresian Crow	Australian_Bird_Data_Version_1.xlsx	figshare	doi:10.6084/m9.figshare.1499292	http://dx.doi.org/10.6084/m9.figshare.1499292
Papuan Torresian Crow	Data Curation	Papuan Torresian Crow	Australian_Bird_Data_Version_1.xlsx	figshare	doi:10.6084/m9.figshare.1499292	http://dx.doi.org/10.6084/m9.figshare.1499292
Little Crow	Data Curation	Little Crow	Australian_Bird_Data_Version_1.xlsx	figshare	doi:10.6084/m9.figshare.1499292	http://dx.doi.org/10.6084/m9.figshare.1499292
Little Raven	Data Curation	Little Raven	Australian_Bird_Data_Version_1.xlsx	figshare	doi:10.6084/m9.figshare.1499292	http://dx.doi.org/10.6084/m9.figshare.1499292
Forest Raven	Data Curation	Forest Raven	Australian_Bird_Data_Version_1.xlsx	figshare	doi:10.6084/m9.figshare.1499292	http://dx.doi.org/10.6084/m9.figshare.1499292
New England Forest Raven	Data Curation	New England Forest Raven	Australian_Bird_Data_Version_1.xlsx	figshare	doi:10.6084/m9.figshare.1499292	http://dx.doi.org/10.6084/m9.figshare.1499292
Southern Forest Raven	Data Curation	Southern Forest Raven	Australian_Bird_Data_Version_1.xlsx	figshare	doi:10.6084/m9.figshare.1499292	http://dx.doi.org/10.6084/m9.figshare.1499292
Australian Raven	Data Curation	Australian Raven	Australian_Bird_Data_Version_1.xlsx	figshare	doi:10.6084/m9.figshare.1499292	http://dx.doi.org/10.6084/m9.figshare.1499292
Eastern Australian Raven	Data Curation	Eastern Australian Raven	Australian_Bird_Data_Version_1.xlsx	figshare	doi:10.6084/m9.figshare.1499292	http://dx.doi.org/10.6084/m9.figshare.1499292
Western Australian Raven	Data Curation	Western Australian Raven	Australian_Bird_Data_Version_1.xlsx	figshare	doi:10.6084/m9.figshare.1499292	http://dx.doi.org/10.6084/m9.figshare.1499292
House Crow	Data Curation	House Crow	Australian_Bird_Data_Version_1.xlsx	figshare	doi:10.6084/m9.figshare.1499292	http://dx.doi.org/10.6084/m9.figshare.1499292
Leaden Flycatcher	Data Curation	Leaden Flycatcher	Australian_Bird_Data_Version_1.xlsx	figshare	doi:10.6084/m9.figshare.1499292	http://dx.doi.org/10.6084/m9.figshare.1499292
North-western Leaden Flycatcher	Data Curation	North-western Leaden Flycatcher	Australian_Bird_Data_Version_1.xlsx	figshare	doi:10.6084/m9.figshare.1499292	http://dx.doi.org/10.6084/m9.figshare.1499292
Cape York Leaden Flycatcher	Data Curation	Cape York Leaden Flycatcher	Australian_Bird_Data_Version_1.xlsx	figshare	doi:10.6084/m9.figshare.1499292	http://dx.doi.org/10.6084/m9.figshare.1499292
South-eastern Leaden Flycatcher	Data Curation	South-eastern Leaden Flycatcher	Australian_Bird_Data_Version_1.xlsx	figshare	doi:10.6084/m9.figshare.1499292	http://dx.doi.org/10.6084/m9.figshare.1499292
Eastern Leaden Flycatcher	Data Curation	Eastern Leaden Flycatcher	Australian_Bird_Data_Version_1.xlsx	figshare	doi:10.6084/m9.figshare.1499292	http://dx.doi.org/10.6084/m9.figshare.1499292
Broad-billed Flycatcher	Data Curation	Broad-billed Flycatcher	Australian_Bird_Data_Version_1.xlsx	figshare	doi:10.6084/m9.figshare.1499292	http://dx.doi.org/10.6084/m9.figshare.1499292
Torresian Broad-billed Flycatcher	Data Curation	Torresian Broad-billed Flycatcher	Australian_Bird_Data_Version_1.xlsx	figshare	doi:10.6084/m9.figshare.1499292	http://dx.doi.org/10.6084/m9.figshare.1499292
Satin Flycatcher	Data Curation	Satin Flycatcher	Australian_Bird_Data_Version_1.xlsx	figshare	doi:10.6084/m9.figshare.1499292	http://dx.doi.org/10.6084/m9.figshare.1499292
Shining Flycatcher	Data Curation	Shining Flycatcher	Australian_Bird_Data_Version_1.xlsx	figshare	doi:10.6084/m9.figshare.1499292	http://dx.doi.org/10.6084/m9.figshare.1499292
North-western Shining Flycatcher	Data Curation	North-western Shining Flycatcher	Australian_Bird_Data_Version_1.xlsx	figshare	doi:10.6084/m9.figshare.1499292	http://dx.doi.org/10.6084/m9.figshare.1499292
Eastern Shining Flycatcher	Data Curation	Eastern Shining Flycatcher	Australian_Bird_Data_Version_1.xlsx	figshare	doi:10.6084/m9.figshare.1499292	http://dx.doi.org/10.6084/m9.figshare.1499292
Restless Flycatcher	Data Curation	Restless Flycatcher	Australian_Bird_Data_Version_1.xlsx	figshare	doi:10.6084/m9.figshare.1499292	http://dx.doi.org/10.6084/m9.figshare.1499292
Southern Restless Flycatcher	Data Curation	Southern Restless Flycatcher	Australian_Bird_Data_Version_1.xlsx	figshare	doi:10.6084/m9.figshare.1499292	http://dx.doi.org/10.6084/m9.figshare.1499292
Northern Restless Flycatcher	Data Curation	Northern Restless Flycatcher	Australian_Bird_Data_Version_1.xlsx	figshare	doi:10.6084/m9.figshare.1499292	http://dx.doi.org/10.6084/m9.figshare.1499292
Frilled Monarch	Data Curation	Frilled Monarch	Australian_Bird_Data_Version_1.xlsx	figshare	doi:10.6084/m9.figshare.1499292	http://dx.doi.org/10.6084/m9.figshare.1499292
Cape York Frilled Monarch	Data Curation	Cape York Frilled Monarch	Australian_Bird_Data_Version_1.xlsx	figshare	doi:10.6084/m9.figshare.1499292	http://dx.doi.org/10.6084/m9.figshare.1499292
Pied Monarch	Data Curation	Pied Monarch	Australian_Bird_Data_Version_1.xlsx	figshare	doi:10.6084/m9.figshare.1499292	http://dx.doi.org/10.6084/m9.figshare.1499292
Southern Pied Monarch	Data Curation	Southern Pied Monarch	Australian_Bird_Data_Version_1.xlsx	figshare	doi:10.6084/m9.figshare.1499292	http://dx.doi.org/10.6084/m9.figshare.1499292
Northern Pied Monarch	Data Curation	Northern Pied Monarch	Australian_Bird_Data_Version_1.xlsx	figshare	doi:10.6084/m9.figshare.1499292	http://dx.doi.org/10.6084/m9.figshare.1499292
Magpie-lark	Data Curation	Magpie-lark	Australian_Bird_Data_Version_1.xlsx	figshare	doi:10.6084/m9.figshare.1499292	http://dx.doi.org/10.6084/m9.figshare.1499292
Southern Magpie-lark	Data Curation	Southern Magpie-lark	Australian_Bird_Data_Version_1.xlsx	figshare	doi:10.6084/m9.figshare.1499292	http://dx.doi.org/10.6084/m9.figshare.1499292
Northern Magpie-lark	Data Curation	Northern Magpie-lark	Australian_Bird_Data_Version_1.xlsx	figshare	doi:10.6084/m9.figshare.1499292	http://dx.doi.org/10.6084/m9.figshare.1499292
Spectacled Monarch	Data Curation	Spectacled Monarch	Australian_Bird_Data_Version_1.xlsx	figshare	doi:10.6084/m9.figshare.1499292	http://dx.doi.org/10.6084/m9.figshare.1499292
Cape York Spectacled Monarch	Data Curation	Cape York Spectacled Monarch	Australian_Bird_Data_Version_1.xlsx	figshare	doi:10.6084/m9.figshare.1499292	http://dx.doi.org/10.6084/m9.figshare.1499292
Southern Spectacled Monarch	Data Curation	Southern Spectacled Monarch	Australian_Bird_Data_Version_1.xlsx	figshare	doi:10.6084/m9.figshare.1499292	http://dx.doi.org/10.6084/m9.figshare.1499292
Wet Tropics Spectacled Monarch	Data Curation	Wet Tropics Spectacled Monarch	Australian_Bird_Data_Version_1.xlsx	figshare	doi:10.6084/m9.figshare.1499292	http://dx.doi.org/10.6084/m9.figshare.1499292
White-eared Monarch	Data Curation	White-eared Monarch	Australian_Bird_Data_Version_1.xlsx	figshare	doi:10.6084/m9.figshare.1499292	http://dx.doi.org/10.6084/m9.figshare.1499292
Island Monarch	Data Curation	Island Monarch	Australian_Bird_Data_Version_1.xlsx	figshare	doi:10.6084/m9.figshare.1499292	http://dx.doi.org/10.6084/m9.figshare.1499292
Western Lesser Sundas Island Monarch	Data Curation	Western Lesser Sundas Island Monarch	Australian_Bird_Data_Version_1.xlsx	figshare	doi:10.6084/m9.figshare.1499292	http://dx.doi.org/10.6084/m9.figshare.1499292
Black-winged Monarch	Data Curation	Black-winged Monarch	Australian_Bird_Data_Version_1.xlsx	figshare	doi:10.6084/m9.figshare.1499292	http://dx.doi.org/10.6084/m9.figshare.1499292
Australian Black-winged Monarch	Data Curation	Australian Black-winged Monarch	Australian_Bird_Data_Version_1.xlsx	figshare	doi:10.6084/m9.figshare.1499292	http://dx.doi.org/10.6084/m9.figshare.1499292
Black-faced Monarch	Data Curation	Black-faced Monarch	Australian_Bird_Data_Version_1.xlsx	figshare	doi:10.6084/m9.figshare.1499292	http://dx.doi.org/10.6084/m9.figshare.1499292
White-winged Chough	Data Curation	White-winged Chough	Australian_Bird_Data_Version_1.xlsx	figshare	doi:10.6084/m9.figshare.1499292	http://dx.doi.org/10.6084/m9.figshare.1499292
Eastern White-winged Chough	Data Curation	Eastern White-winged Chough	Australian_Bird_Data_Version_1.xlsx	figshare	doi:10.6084/m9.figshare.1499292	http://dx.doi.org/10.6084/m9.figshare.1499292
South Australian White-winged Chough	Data Curation	South Australian White-winged Chough	Australian_Bird_Data_Version_1.xlsx	figshare	doi:10.6084/m9.figshare.1499292	http://dx.doi.org/10.6084/m9.figshare.1499292
Apostlebird	Data Curation	Apostlebird	Australian_Bird_Data_Version_1.xlsx	figshare	doi:10.6084/m9.figshare.1499292	http://dx.doi.org/10.6084/m9.figshare.1499292
Southern Apostlebird	Data Curation	Southern Apostlebird	Australian_Bird_Data_Version_1.xlsx	figshare	doi:10.6084/m9.figshare.1499292	http://dx.doi.org/10.6084/m9.figshare.1499292
Northern Apostlebird	Data Curation	Northern Apostlebird	Australian_Bird_Data_Version_1.xlsx	figshare	doi:10.6084/m9.figshare.1499292	http://dx.doi.org/10.6084/m9.figshare.1499292
Trumpet Manucode	Data Curation	Trumpet Manucode	Australian_Bird_Data_Version_1.xlsx	figshare	doi:10.6084/m9.figshare.1499292	http://dx.doi.org/10.6084/m9.figshare.1499292
Cape York Trumpet Manucode	Data Curation	Cape York Trumpet Manucode	Australian_Bird_Data_Version_1.xlsx	figshare	doi:10.6084/m9.figshare.1499292	http://dx.doi.org/10.6084/m9.figshare.1499292
Papuan Trumpet Manucode	Data Curation	Papuan Trumpet Manucode	Australian_Bird_Data_Version_1.xlsx	figshare	doi:10.6084/m9.figshare.1499292	http://dx.doi.org/10.6084/m9.figshare.1499292
Paradise Riflebird	Data Curation	Paradise Riflebird	Australian_Bird_Data_Version_1.xlsx	figshare	doi:10.6084/m9.figshare.1499292	http://dx.doi.org/10.6084/m9.figshare.1499292
Victoria Riflebird	Data Curation	Victoria's Riflebird	Australian_Bird_Data_Version_1.xlsx	figshare	doi:10.6084/m9.figshare.1499292	http://dx.doi.org/10.6084/m9.figshare.1499292
Magnificent Riflebird	Data Curation	Magnificent Riflebird	Australian_Bird_Data_Version_1.xlsx	figshare	doi:10.6084/m9.figshare.1499292	http://dx.doi.org/10.6084/m9.figshare.1499292
Australian Magnificent Riflebird	Data Curation	Australian Magnificent Riflebird	Australian_Bird_Data_Version_1.xlsx	figshare	doi:10.6084/m9.figshare.1499292	http://dx.doi.org/10.6084/m9.figshare.1499292
Rose Robin	Data Curation	Rose Robin	Australian_Bird_Data_Version_1.xlsx	figshare	doi:10.6084/m9.figshare.1499292	http://dx.doi.org/10.6084/m9.figshare.1499292
Pink Robin	Data Curation	Pink Robin	Australian_Bird_Data_Version_1.xlsx	figshare	doi:10.6084/m9.figshare.1499292	http://dx.doi.org/10.6084/m9.figshare.1499292
Mainland Pink Robin	Data Curation	Mainland Pink Robin	Australian_Bird_Data_Version_1.xlsx	figshare	doi:10.6084/m9.figshare.1499292	http://dx.doi.org/10.6084/m9.figshare.1499292
Tasmanian Pink Robin	Data Curation	Tasmanian Pink Robin	Australian_Bird_Data_Version_1.xlsx	figshare	doi:10.6084/m9.figshare.1499292	http://dx.doi.org/10.6084/m9.figshare.1499292
Flame Robin	Data Curation	Flame Robin	Australian_Bird_Data_Version_1.xlsx	figshare	doi:10.6084/m9.figshare.1499292	http://dx.doi.org/10.6084/m9.figshare.1499292
Scarlet Robin	Data Curation	Scarlet Robin	Australian_Bird_Data_Version_1.xlsx	figshare	doi:10.6084/m9.figshare.1499292	http://dx.doi.org/10.6084/m9.figshare.1499292
Eastern Scarlet Robin	Data Curation	Eastern Scarlet Robin	Australian_Bird_Data_Version_1.xlsx	figshare	doi:10.6084/m9.figshare.1499292	http://dx.doi.org/10.6084/m9.figshare.1499292
South-western Scarlet Robin	Data Curation	South-western Scarlet Robin	Australian_Bird_Data_Version_1.xlsx	figshare	doi:10.6084/m9.figshare.1499292	http://dx.doi.org/10.6084/m9.figshare.1499292
Tasmanian Scarlet Robin	Data Curation	Tasmanian Scarlet Robin	Australian_Bird_Data_Version_1.xlsx	figshare	doi:10.6084/m9.figshare.1499292	http://dx.doi.org/10.6084/m9.figshare.1499292
Norfolk Island Scarlet Robin	Data Curation	Norfolk Island Scarlet Robin	Australian_Bird_Data_Version_1.xlsx	figshare	doi:10.6084/m9.figshare.1499292	http://dx.doi.org/10.6084/m9.figshare.1499292
Red-capped Robin	Data Curation	Red-capped Robin	Australian_Bird_Data_Version_1.xlsx	figshare	doi:10.6084/m9.figshare.1499292	http://dx.doi.org/10.6084/m9.figshare.1499292
Yellow-legged Flycatcher	Data Curation	Yellow-legged Flycatcher	Australian_Bird_Data_Version_1.xlsx	figshare	doi:10.6084/m9.figshare.1499292	http://dx.doi.org/10.6084/m9.figshare.1499292
Australian Yellow-legged Flycatcher	Data Curation	Australian Yellow-legged Flycatcher	Australian_Bird_Data_Version_1.xlsx	figshare	doi:10.6084/m9.figshare.1499292	http://dx.doi.org/10.6084/m9.figshare.1499292
Lemon-bellied Flycatcher	Data Curation	Lemon-bellied Flycatcher	Australian_Bird_Data_Version_1.xlsx	figshare	doi:10.6084/m9.figshare.1499292	http://dx.doi.org/10.6084/m9.figshare.1499292
North-central Lemon-bellied Flycatcher	Data Curation	North-central Lemon-bellied Flycatcher	Australian_Bird_Data_Version_1.xlsx	figshare	doi:10.6084/m9.figshare.1499292	http://dx.doi.org/10.6084/m9.figshare.1499292
Torresian Lemon-bellied Flycatcher	Data Curation	Torresian Lemon-bellied Flycatcher	Australian_Bird_Data_Version_1.xlsx	figshare	doi:10.6084/m9.figshare.1499292	http://dx.doi.org/10.6084/m9.figshare.1499292
South-eastern Lemon-bellied Flycatcher	Data Curation	South-eastern Lemon-bellied Flycatcher	Australian_Bird_Data_Version_1.xlsx	figshare	doi:10.6084/m9.figshare.1499292	http://dx.doi.org/10.6084/m9.figshare.1499292
Western Lemon-bellied Flycatcher	Data Curation	Western Lemon-bellied Flycatcher	Australian_Bird_Data_Version_1.xlsx	figshare	doi:10.6084/m9.figshare.1499292	http://dx.doi.org/10.6084/m9.figshare.1499292
Jacky Winter	Data Curation	Jacky Winter	Australian_Bird_Data_Version_1.xlsx	figshare	doi:10.6084/m9.figshare.1499292	http://dx.doi.org/10.6084/m9.figshare.1499292
Southern Jacky Winter	Data Curation	Southern Jacky Winter	Australian_Bird_Data_Version_1.xlsx	figshare	doi:10.6084/m9.figshare.1499292	http://dx.doi.org/10.6084/m9.figshare.1499292
Eastern Jacky Winter	Data Curation	Eastern Jacky Winter	Australian_Bird_Data_Version_1.xlsx	figshare	doi:10.6084/m9.figshare.1499292	http://dx.doi.org/10.6084/m9.figshare.1499292
Northern Jacky Winter	Data Curation	Northern Jacky Winter	Australian_Bird_Data_Version_1.xlsx	figshare	doi:10.6084/m9.figshare.1499292	http://dx.doi.org/10.6084/m9.figshare.1499292
Northern Scrub-robin	Data Curation	Northern Scrub-robin	Australian_Bird_Data_Version_1.xlsx	figshare	doi:10.6084/m9.figshare.1499292	http://dx.doi.org/10.6084/m9.figshare.1499292
Australian Northern Scrub-robin	Data Curation	Australian Northern Scrub-robin	Australian_Bird_Data_Version_1.xlsx	figshare	doi:10.6084/m9.figshare.1499292	http://dx.doi.org/10.6084/m9.figshare.1499292
Southern Scrub-robin	Data Curation	Southern Scrub-robin	Australian_Bird_Data_Version_1.xlsx	figshare	doi:10.6084/m9.figshare.1499292	http://dx.doi.org/10.6084/m9.figshare.1499292
White-browed Robin	Data Curation	White-browed Robin	Australian_Bird_Data_Version_1.xlsx	figshare	doi:10.6084/m9.figshare.1499292	http://dx.doi.org/10.6084/m9.figshare.1499292
Buff-sided Robin	Data Curation	Buff-sided Robin	Australian_Bird_Data_Version_1.xlsx	figshare	doi:10.6084/m9.figshare.1499292	http://dx.doi.org/10.6084/m9.figshare.1499292
Grey-headed Robin	Data Curation	Grey-headed Robin	Australian_Bird_Data_Version_1.xlsx	figshare	doi:10.6084/m9.figshare.1499292	http://dx.doi.org/10.6084/m9.figshare.1499292
Australian Grey-headed Robin	Data Curation	Australian Grey-headed Robin	Australian_Bird_Data_Version_1.xlsx	figshare	doi:10.6084/m9.figshare.1499292	http://dx.doi.org/10.6084/m9.figshare.1499292
Eastern Yellow Robin	Data Curation	Eastern Yellow Robin	Australian_Bird_Data_Version_1.xlsx	figshare	doi:10.6084/m9.figshare.1499292	http://dx.doi.org/10.6084/m9.figshare.1499292
South-eastern Yellow Robin	Data Curation	South-eastern Yellow Robin	Australian_Bird_Data_Version_1.xlsx	figshare	doi:10.6084/m9.figshare.1499292	http://dx.doi.org/10.6084/m9.figshare.1499292
North-eastern Yellow Robin	Data Curation	North-eastern Yellow Robin	Australian_Bird_Data_Version_1.xlsx	figshare	doi:10.6084/m9.figshare.1499292	http://dx.doi.org/10.6084/m9.figshare.1499292
Western Yellow Robin	Data Curation	Western Yellow Robin	Australian_Bird_Data_Version_1.xlsx	figshare	doi:10.6084/m9.figshare.1499292	http://dx.doi.org/10.6084/m9.figshare.1499292
South-western Yellow Robin	Data Curation	South-western Yellow Robin	Australian_Bird_Data_Version_1.xlsx	figshare	doi:10.6084/m9.figshare.1499292	http://dx.doi.org/10.6084/m9.figshare.1499292
Eyre Peninsula Yellow Robin	Data Curation	Eyre Peninsula Yellow Robin	Australian_Bird_Data_Version_1.xlsx	figshare	doi:10.6084/m9.figshare.1499292	http://dx.doi.org/10.6084/m9.figshare.1499292
White-breasted Robin	Data Curation	White-breasted Robin	Australian_Bird_Data_Version_1.xlsx	figshare	doi:10.6084/m9.figshare.1499292	http://dx.doi.org/10.6084/m9.figshare.1499292
White-faced Robin	Data Curation	White-faced Robin	Australian_Bird_Data_Version_1.xlsx	figshare	doi:10.6084/m9.figshare.1499292	http://dx.doi.org/10.6084/m9.figshare.1499292
Australian White-faced Robin	Data Curation	Australian White-faced Robin	Australian_Bird_Data_Version_1.xlsx	figshare	doi:10.6084/m9.figshare.1499292	http://dx.doi.org/10.6084/m9.figshare.1499292
Pale-yellow Robin	Data Curation	Pale-yellow Robin	Australian_Bird_Data_Version_1.xlsx	figshare	doi:10.6084/m9.figshare.1499292	http://dx.doi.org/10.6084/m9.figshare.1499292
Southern Pale-yellow Robin	Data Curation	Southern Pale-yellow Robin	Australian_Bird_Data_Version_1.xlsx	figshare	doi:10.6084/m9.figshare.1499292	http://dx.doi.org/10.6084/m9.figshare.1499292
Northern Pale-yellow Robin	Data Curation	Northern Pale-yellow Robin	Australian_Bird_Data_Version_1.xlsx	figshare	doi:10.6084/m9.figshare.1499292	http://dx.doi.org/10.6084/m9.figshare.1499292
Hooded Robin	Data Curation	Hooded Robin	Australian_Bird_Data_Version_1.xlsx	figshare	doi:10.6084/m9.figshare.1499292	http://dx.doi.org/10.6084/m9.figshare.1499292
South-eastern Hooded Robin	Data Curation	South-eastern Hooded Robin	Australian_Bird_Data_Version_1.xlsx	figshare	doi:10.6084/m9.figshare.1499292	http://dx.doi.org/10.6084/m9.figshare.1499292
Tiwi Islands Hooded Robin	Data Curation	Tiwi Islands Hooded Robin	Australian_Bird_Data_Version_1.xlsx	figshare	doi:10.6084/m9.figshare.1499292	http://dx.doi.org/10.6084/m9.figshare.1499292
Northern Hooded Robin	Data Curation	Northern Hooded Robin	Australian_Bird_Data_Version_1.xlsx	figshare	doi:10.6084/m9.figshare.1499292	http://dx.doi.org/10.6084/m9.figshare.1499292
Western Hooded Robin	Data Curation	Western Hooded Robin	Australian_Bird_Data_Version_1.xlsx	figshare	doi:10.6084/m9.figshare.1499292	http://dx.doi.org/10.6084/m9.figshare.1499292
Dusky Robin	Data Curation	Dusky Robin	Australian_Bird_Data_Version_1.xlsx	figshare	doi:10.6084/m9.figshare.1499292	http://dx.doi.org/10.6084/m9.figshare.1499292
King Island Dusky Robin	Data Curation	King Island Dusky Robin	Australian_Bird_Data_Version_1.xlsx	figshare	doi:10.6084/m9.figshare.1499292	http://dx.doi.org/10.6084/m9.figshare.1499292
Tasmanian Dusky Robin	Data Curation	Tasmanian Dusky Robin	Australian_Bird_Data_Version_1.xlsx	figshare	doi:10.6084/m9.figshare.1499292	http://dx.doi.org/10.6084/m9.figshare.1499292
Mangrove Robin	Data Curation	Mangrove Robin	Australian_Bird_Data_Version_1.xlsx	figshare	doi:10.6084/m9.figshare.1499292	http://dx.doi.org/10.6084/m9.figshare.1499292
Top End Mangrove Robin	Data Curation	Top End Mangrove Robin	Australian_Bird_Data_Version_1.xlsx	figshare	doi:10.6084/m9.figshare.1499292	http://dx.doi.org/10.6084/m9.figshare.1499292
Western Mangrove Robin	Data Curation	Western Mangrove Robin	Australian_Bird_Data_Version_1.xlsx	figshare	doi:10.6084/m9.figshare.1499292	http://dx.doi.org/10.6084/m9.figshare.1499292
Eastern Mangrove Robin	Data Curation	Eastern Mangrove Robin	Australian_Bird_Data_Version_1.xlsx	figshare	doi:10.6084/m9.figshare.1499292	http://dx.doi.org/10.6084/m9.figshare.1499292
Mistletoebird	Data Curation	Mistletoebird	Australian_Bird_Data_Version_1.xlsx	figshare	doi:10.6084/m9.figshare.1499292	http://dx.doi.org/10.6084/m9.figshare.1499292
Australian Mistletoebird	Data Curation	Australian Mistletoebird	Australian_Bird_Data_Version_1.xlsx	figshare	doi:10.6084/m9.figshare.1499292	http://dx.doi.org/10.6084/m9.figshare.1499292
Red-capped Flowerpecker	Data Curation	Red-capped Flowerpecker	Australian_Bird_Data_Version_1.xlsx	figshare	doi:10.6084/m9.figshare.1499292	http://dx.doi.org/10.6084/m9.figshare.1499292
Papuan Red-capped Flowerpecker	Data Curation	Papuan Red-capped Flowerpecker	Australian_Bird_Data_Version_1.xlsx	figshare	doi:10.6084/m9.figshare.1499292	http://dx.doi.org/10.6084/m9.figshare.1499292
Olive-backed Sunbird	Data Curation	Olive-backed Sunbird	Australian_Bird_Data_Version_1.xlsx	figshare	doi:10.6084/m9.figshare.1499292	http://dx.doi.org/10.6084/m9.figshare.1499292
Australian Olive-backed Sunbird	Data Curation	Australian Olive-backed Sunbird	Australian_Bird_Data_Version_1.xlsx	figshare	doi:10.6084/m9.figshare.1499292	http://dx.doi.org/10.6084/m9.figshare.1499292
Nutmeg Mannikin	Data Curation	Nutmeg Mannikin	Australian_Bird_Data_Version_1.xlsx	figshare	doi:10.6084/m9.figshare.1499292	http://dx.doi.org/10.6084/m9.figshare.1499292
Chinese Nutmeg Mannikin	Data Curation	Chinese Nutmeg Mannikin	Australian_Bird_Data_Version_1.xlsx	figshare	doi:10.6084/m9.figshare.1499292	http://dx.doi.org/10.6084/m9.figshare.1499292
Pale-headed Munia	Data Curation	Pale-headed Munia	Australian_Bird_Data_Version_1.xlsx	figshare	doi:10.6084/m9.figshare.1499292	http://dx.doi.org/10.6084/m9.figshare.1499292
Yellow-rumped Mannikin	Data Curation	Yellow-rumped Mannikin	Australian_Bird_Data_Version_1.xlsx	figshare	doi:10.6084/m9.figshare.1499292	http://dx.doi.org/10.6084/m9.figshare.1499292
Chestnut-breasted Mannikin	Data Curation	Chestnut-breasted Mannikin	Australian_Bird_Data_Version_1.xlsx	figshare	doi:10.6084/m9.figshare.1499292	http://dx.doi.org/10.6084/m9.figshare.1499292
Australian Chestnut-breasted Mannikin	Data Curation	Australian Chestnut-breasted Mannikin	Australian_Bird_Data_Version_1.xlsx	figshare	doi:10.6084/m9.figshare.1499292	http://dx.doi.org/10.6084/m9.figshare.1499292
Java Sparrow	Data Curation	Java Sparrow	Australian_Bird_Data_Version_1.xlsx	figshare	doi:10.6084/m9.figshare.1499292	http://dx.doi.org/10.6084/m9.figshare.1499292
Pictorella Mannikin	Data Curation	Pictorella Mannikin	Australian_Bird_Data_Version_1.xlsx	figshare	doi:10.6084/m9.figshare.1499292	http://dx.doi.org/10.6084/m9.figshare.1499292
Beautiful Firetail	Data Curation	Beautiful Firetail	Australian_Bird_Data_Version_1.xlsx	figshare	doi:10.6084/m9.figshare.1499292	http://dx.doi.org/10.6084/m9.figshare.1499292
South-eastern Beautiful Firetail	Data Curation	South-eastern Beautiful Firetail	Australian_Bird_Data_Version_1.xlsx	figshare	doi:10.6084/m9.figshare.1499292	http://dx.doi.org/10.6084/m9.figshare.1499292
Glenelg Beautiful Firetail	Data Curation	Glenelg Beautiful Firetail	Australian_Bird_Data_Version_1.xlsx	figshare	doi:10.6084/m9.figshare.1499292	http://dx.doi.org/10.6084/m9.figshare.1499292
Western Beautiful Firetail	Data Curation	Western Beautiful Firetail	Australian_Bird_Data_Version_1.xlsx	figshare	doi:10.6084/m9.figshare.1499292	http://dx.doi.org/10.6084/m9.figshare.1499292
Red-eared Firetail	Data Curation	Red-eared Firetail	Australian_Bird_Data_Version_1.xlsx	figshare	doi:10.6084/m9.figshare.1499292	http://dx.doi.org/10.6084/m9.figshare.1499292
Diamond Firetail	Data Curation	Diamond Firetail	Australian_Bird_Data_Version_1.xlsx	figshare	doi:10.6084/m9.figshare.1499292	http://dx.doi.org/10.6084/m9.figshare.1499292
Painted Finch	Data Curation	Painted Finch	Australian_Bird_Data_Version_1.xlsx	figshare	doi:10.6084/m9.figshare.1499292	http://dx.doi.org/10.6084/m9.figshare.1499292
Red-browed Finch	Data Curation	Red-browed Finch	Australian_Bird_Data_Version_1.xlsx	figshare	doi:10.6084/m9.figshare.1499292	http://dx.doi.org/10.6084/m9.figshare.1499292
Cape York Red-browed Finch	Data Curation	Cape York Red-browed Finch	Australian_Bird_Data_Version_1.xlsx	figshare	doi:10.6084/m9.figshare.1499292	http://dx.doi.org/10.6084/m9.figshare.1499292
Southern Red-browed Finch	Data Curation	Southern Red-browed Finch	Australian_Bird_Data_Version_1.xlsx	figshare	doi:10.6084/m9.figshare.1499292	http://dx.doi.org/10.6084/m9.figshare.1499292
Crimson Finch	Data Curation	Crimson Finch	Australian_Bird_Data_Version_1.xlsx	figshare	doi:10.6084/m9.figshare.1499292	http://dx.doi.org/10.6084/m9.figshare.1499292
White-bellied Crimson Finch	Data Curation	White-bellied Crimson Finch	Australian_Bird_Data_Version_1.xlsx	figshare	doi:10.6084/m9.figshare.1499292	http://dx.doi.org/10.6084/m9.figshare.1499292
Black-bellied Crimson Finch	Data Curation	Black-bellied Crimson Finch	Australian_Bird_Data_Version_1.xlsx	figshare	doi:10.6084/m9.figshare.1499292	http://dx.doi.org/10.6084/m9.figshare.1499292
Star Finch	Data Curation	Star Finch	Australian_Bird_Data_Version_1.xlsx	figshare	doi:10.6084/m9.figshare.1499292	http://dx.doi.org/10.6084/m9.figshare.1499292
Cape York Star Finch	Data Curation	Cape York Star Finch	Australian_Bird_Data_Version_1.xlsx	figshare	doi:10.6084/m9.figshare.1499292	http://dx.doi.org/10.6084/m9.figshare.1499292
Southern Star Finch	Data Curation	Southern Star Finch	Australian_Bird_Data_Version_1.xlsx	figshare	doi:10.6084/m9.figshare.1499292	http://dx.doi.org/10.6084/m9.figshare.1499292
Western Star Finch	Data Curation	Western Star Finch	Australian_Bird_Data_Version_1.xlsx	figshare	doi:10.6084/m9.figshare.1499292	http://dx.doi.org/10.6084/m9.figshare.1499292
Plum-headed Finch	Data Curation	Plum-headed Finch	Australian_Bird_Data_Version_1.xlsx	figshare	doi:10.6084/m9.figshare.1499292	http://dx.doi.org/10.6084/m9.figshare.1499292
Masked Finch	Data Curation	Masked Finch	Australian_Bird_Data_Version_1.xlsx	figshare	doi:10.6084/m9.figshare.1499292	http://dx.doi.org/10.6084/m9.figshare.1499292
Cape York Masked Finch	Data Curation	Cape York Masked Finch	Australian_Bird_Data_Version_1.xlsx	figshare	doi:10.6084/m9.figshare.1499292	http://dx.doi.org/10.6084/m9.figshare.1499292
Western Masked Finch	Data Curation	Western Masked Finch	Australian_Bird_Data_Version_1.xlsx	figshare	doi:10.6084/m9.figshare.1499292	http://dx.doi.org/10.6084/m9.figshare.1499292
Long-tailed Finch	Data Curation	Long-tailed Finch	Australian_Bird_Data_Version_1.xlsx	figshare	doi:10.6084/m9.figshare.1499292	http://dx.doi.org/10.6084/m9.figshare.1499292
Western Long-tailed Finch	Data Curation	Western Long-tailed Finch	Australian_Bird_Data_Version_1.xlsx	figshare	doi:10.6084/m9.figshare.1499292	http://dx.doi.org/10.6084/m9.figshare.1499292
Eastern Long-tailed Finch	Data Curation	Eastern Long-tailed Finch	Australian_Bird_Data_Version_1.xlsx	figshare	doi:10.6084/m9.figshare.1499292	http://dx.doi.org/10.6084/m9.figshare.1499292
Black-throated Finch	Data Curation	Black-throated Finch	Australian_Bird_Data_Version_1.xlsx	figshare	doi:10.6084/m9.figshare.1499292	http://dx.doi.org/10.6084/m9.figshare.1499292
Northern Black-throated Finch	Data Curation	Northern Black-throated Finch	Australian_Bird_Data_Version_1.xlsx	figshare	doi:10.6084/m9.figshare.1499292	http://dx.doi.org/10.6084/m9.figshare.1499292
Southern Black-throated Finch	Data Curation	Southern Black-throated Finch	Australian_Bird_Data_Version_1.xlsx	figshare	doi:10.6084/m9.figshare.1499292	http://dx.doi.org/10.6084/m9.figshare.1499292
Zebra Finch	Data Curation	Zebra Finch	Australian_Bird_Data_Version_1.xlsx	figshare	doi:10.6084/m9.figshare.1499292	http://dx.doi.org/10.6084/m9.figshare.1499292
Australian Zebra Finch	Data Curation	Australian Zebra Finch	Australian_Bird_Data_Version_1.xlsx	figshare	doi:10.6084/m9.figshare.1499292	http://dx.doi.org/10.6084/m9.figshare.1499292
Double-barred Finch	Data Curation	Double-barred Finch	Australian_Bird_Data_Version_1.xlsx	figshare	doi:10.6084/m9.figshare.1499292	http://dx.doi.org/10.6084/m9.figshare.1499292
Western Double-barred Finch	Data Curation	Western Double-barred Finch	Australian_Bird_Data_Version_1.xlsx	figshare	doi:10.6084/m9.figshare.1499292	http://dx.doi.org/10.6084/m9.figshare.1499292
Eastern Double-barred Finch	Data Curation	Eastern Double-barred Finch	Australian_Bird_Data_Version_1.xlsx	figshare	doi:10.6084/m9.figshare.1499292	http://dx.doi.org/10.6084/m9.figshare.1499292
Blue-faced Parrot-Finch	Data Curation	Blue-faced Parrot-Finch	Australian_Bird_Data_Version_1.xlsx	figshare	doi:10.6084/m9.figshare.1499292	http://dx.doi.org/10.6084/m9.figshare.1499292
Australian Blue-faced Parrot-Finch	Data Curation	Australian Blue-faced Parrot-Finch	Australian_Bird_Data_Version_1.xlsx	figshare	doi:10.6084/m9.figshare.1499292	http://dx.doi.org/10.6084/m9.figshare.1499292
Gouldian Finch	Data Curation	Gouldian Finch	Australian_Bird_Data_Version_1.xlsx	figshare	doi:10.6084/m9.figshare.1499292	http://dx.doi.org/10.6084/m9.figshare.1499292
House Sparrow	Data Curation	House Sparrow	Australian_Bird_Data_Version_1.xlsx	figshare	doi:10.6084/m9.figshare.1499292	http://dx.doi.org/10.6084/m9.figshare.1499292
European House Sparrow	Data Curation	European House Sparrow	Australian_Bird_Data_Version_1.xlsx	figshare	doi:10.6084/m9.figshare.1499292	http://dx.doi.org/10.6084/m9.figshare.1499292
Eurasian Tree Sparrow	Data Curation	Eurasian Tree Sparrow	Australian_Bird_Data_Version_1.xlsx	figshare	doi:10.6084/m9.figshare.1499292	http://dx.doi.org/10.6084/m9.figshare.1499292
Forest Wagtail	Data Curation	Forest Wagtail	Australian_Bird_Data_Version_1.xlsx	figshare	doi:10.6084/m9.figshare.1499292	http://dx.doi.org/10.6084/m9.figshare.1499292
Pechora Pipit	Data Curation	Pechora Pipit	Australian_Bird_Data_Version_1.xlsx	figshare	doi:10.6084/m9.figshare.1499292	http://dx.doi.org/10.6084/m9.figshare.1499292
Red-throated Pipit	Data Curation	Red-throated Pipit	Australian_Bird_Data_Version_1.xlsx	figshare	doi:10.6084/m9.figshare.1499292	http://dx.doi.org/10.6084/m9.figshare.1499292
Australasian Pipit	Data Curation	Australasian Pipit	Australian_Bird_Data_Version_1.xlsx	figshare	doi:10.6084/m9.figshare.1499292	http://dx.doi.org/10.6084/m9.figshare.1499292
Central Australian Pipit	Data Curation	Central Australian Pipit	Australian_Bird_Data_Version_1.xlsx	figshare	doi:10.6084/m9.figshare.1499292	http://dx.doi.org/10.6084/m9.figshare.1499292
South-western Australian Pipit	Data Curation	South-western Australian Pipit	Australian_Bird_Data_Version_1.xlsx	figshare	doi:10.6084/m9.figshare.1499292	http://dx.doi.org/10.6084/m9.figshare.1499292
Tasmanian Australian Pipit	Data Curation	Tasmanian Australian Pipit	Australian_Bird_Data_Version_1.xlsx	figshare	doi:10.6084/m9.figshare.1499292	http://dx.doi.org/10.6084/m9.figshare.1499292
Northern Australian Pipit	Data Curation	Northern Australian Pipit	Australian_Bird_Data_Version_1.xlsx	figshare	doi:10.6084/m9.figshare.1499292	http://dx.doi.org/10.6084/m9.figshare.1499292
Yellow Wagtail	Data Curation	Yellow Wagtail	Australian_Bird_Data_Version_1.xlsx	figshare	doi:10.6084/m9.figshare.1499292	http://dx.doi.org/10.6084/m9.figshare.1499292
East Siberian Yellow Wagtail	Data Curation	East Siberian Yellow Wagtail	Australian_Bird_Data_Version_1.xlsx	figshare	doi:10.6084/m9.figshare.1499292	http://dx.doi.org/10.6084/m9.figshare.1499292
Siberian Yellow Wagtail	Data Curation	Siberian Yellow Wagtail	Australian_Bird_Data_Version_1.xlsx	figshare	doi:10.6084/m9.figshare.1499292	http://dx.doi.org/10.6084/m9.figshare.1499292
Grey Wagtail	Data Curation	Grey Wagtail	Australian_Bird_Data_Version_1.xlsx	figshare	doi:10.6084/m9.figshare.1499292	http://dx.doi.org/10.6084/m9.figshare.1499292
Citrine Wagtail	Data Curation	Citrine Wagtail	Australian_Bird_Data_Version_1.xlsx	figshare	doi:10.6084/m9.figshare.1499292	http://dx.doi.org/10.6084/m9.figshare.1499292
White Wagtail	Data Curation	White Wagtail	Australian_Bird_Data_Version_1.xlsx	figshare	doi:10.6084/m9.figshare.1499292	http://dx.doi.org/10.6084/m9.figshare.1499292
Central Asian White Wagtail	Data Curation	Central Asian White Wagtail	Australian_Bird_Data_Version_1.xlsx	figshare	doi:10.6084/m9.figshare.1499292	http://dx.doi.org/10.6084/m9.figshare.1499292
Southern White Wagtail	Data Curation	Southern White Wagtail	Australian_Bird_Data_Version_1.xlsx	figshare	doi:10.6084/m9.figshare.1499292	http://dx.doi.org/10.6084/m9.figshare.1499292
Eastern White Wagtail	Data Curation	Eastern White Wagtail	Australian_Bird_Data_Version_1.xlsx	figshare	doi:10.6084/m9.figshare.1499292	http://dx.doi.org/10.6084/m9.figshare.1499292
Common Chaffinch	Data Curation	Common Chaffinch	Australian_Bird_Data_Version_1.xlsx	figshare	doi:10.6084/m9.figshare.1499292	http://dx.doi.org/10.6084/m9.figshare.1499292
Yellowhammer	Data Curation	Yellowhammer	Australian_Bird_Data_Version_1.xlsx	figshare	doi:10.6084/m9.figshare.1499292	http://dx.doi.org/10.6084/m9.figshare.1499292
European Common Chaffinch	Data Curation	European Common Chaffinch	Australian_Bird_Data_Version_1.xlsx	figshare	doi:10.6084/m9.figshare.1499292	http://dx.doi.org/10.6084/m9.figshare.1499292
European Yellowhammer	Data Curation	European Yellowhammer	Australian_Bird_Data_Version_1.xlsx	figshare	doi:10.6084/m9.figshare.1499292	http://dx.doi.org/10.6084/m9.figshare.1499292
Common Greenfinch	Data Curation	Common Greenfinch	Australian_Bird_Data_Version_1.xlsx	figshare	doi:10.6084/m9.figshare.1499292	http://dx.doi.org/10.6084/m9.figshare.1499292
Common Redpoll	Data Curation	Common Redpoll	Australian_Bird_Data_Version_1.xlsx	figshare	doi:10.6084/m9.figshare.1499292	http://dx.doi.org/10.6084/m9.figshare.1499292
European Common Redpoll	Data Curation	European Common Redpoll	Australian_Bird_Data_Version_1.xlsx	figshare	doi:10.6084/m9.figshare.1499292	http://dx.doi.org/10.6084/m9.figshare.1499292
European Goldfinch	Data Curation	European Goldfinch	Australian_Bird_Data_Version_1.xlsx	figshare	doi:10.6084/m9.figshare.1499292	http://dx.doi.org/10.6084/m9.figshare.1499292
British European Goldfinch	Data Curation	British European Goldfinch	Australian_Bird_Data_Version_1.xlsx	figshare	doi:10.6084/m9.figshare.1499292	http://dx.doi.org/10.6084/m9.figshare.1499292
Horsfield Bushlark	Data Curation	Horsfield's Bushlark	Australian_Bird_Data_Version_1.xlsx	figshare	doi:10.6084/m9.figshare.1499292	http://dx.doi.org/10.6084/m9.figshare.1499292
Wet Tropics Horsfield Bushlark	Data Curation	Wet Tropics Horsfield's Bushlark	Australian_Bird_Data_Version_1.xlsx	figshare	doi:10.6084/m9.figshare.1499292	http://dx.doi.org/10.6084/m9.figshare.1499292
Kimberley Horsfield Bushlark	Data Curation	Kimberley Horsfield's Bushlark	Australian_Bird_Data_Version_1.xlsx	figshare	doi:10.6084/m9.figshare.1499292	http://dx.doi.org/10.6084/m9.figshare.1499292
Dampierland Horsfield Bushlark	Data Curation	Dampierland Horsfield's Bushlark	Australian_Bird_Data_Version_1.xlsx	figshare	doi:10.6084/m9.figshare.1499292	http://dx.doi.org/10.6084/m9.figshare.1499292
Eastern Horsfield Bushlark	Data Curation	Eastern Horsfield's Bushlark	Australian_Bird_Data_Version_1.xlsx	figshare	doi:10.6084/m9.figshare.1499292	http://dx.doi.org/10.6084/m9.figshare.1499292
Tiwi Islands Horsfield Bushlark	Data Curation	Tiwi Islands Horsfield's Bushlark	Australian_Bird_Data_Version_1.xlsx	figshare	doi:10.6084/m9.figshare.1499292	http://dx.doi.org/10.6084/m9.figshare.1499292
Western Queensland Horsfield Bushlark	Data Curation	Western Queensland Horsfield's Bushlark	Australian_Bird_Data_Version_1.xlsx	figshare	doi:10.6084/m9.figshare.1499292	http://dx.doi.org/10.6084/m9.figshare.1499292
South Australian Horsfield Bushlark	Data Curation	South Australian Horsfield's Bushlark	Australian_Bird_Data_Version_1.xlsx	figshare	doi:10.6084/m9.figshare.1499292	http://dx.doi.org/10.6084/m9.figshare.1499292
Top End Horsfield Bushlark	Data Curation	Top End Horsfield's Bushlark	Australian_Bird_Data_Version_1.xlsx	figshare	doi:10.6084/m9.figshare.1499292	http://dx.doi.org/10.6084/m9.figshare.1499292
Pilbara Horsfield Bushlark	Data Curation	Pilbara Horsfield's Bushlark	Australian_Bird_Data_Version_1.xlsx	figshare	doi:10.6084/m9.figshare.1499292	http://dx.doi.org/10.6084/m9.figshare.1499292
Eurasian Skylark	Data Curation	Eurasian Skylark	Australian_Bird_Data_Version_1.xlsx	figshare	doi:10.6084/m9.figshare.1499292	http://dx.doi.org/10.6084/m9.figshare.1499292
European Eurasian Skylark	Data Curation	European Eurasian Skylark	Australian_Bird_Data_Version_1.xlsx	figshare	doi:10.6084/m9.figshare.1499292	http://dx.doi.org/10.6084/m9.figshare.1499292
Zitting Cisticola	Data Curation	Zitting Cisticola	Australian_Bird_Data_Version_1.xlsx	figshare	doi:10.6084/m9.figshare.1499292	http://dx.doi.org/10.6084/m9.figshare.1499292
Eastern Zitting Cisticola	Data Curation	Eastern Zitting Cisticola	Australian_Bird_Data_Version_1.xlsx	figshare	doi:10.6084/m9.figshare.1499292	http://dx.doi.org/10.6084/m9.figshare.1499292
Top End Zitting Cisticola	Data Curation	Top End Zitting Cisticola	Australian_Bird_Data_Version_1.xlsx	figshare	doi:10.6084/m9.figshare.1499292	http://dx.doi.org/10.6084/m9.figshare.1499292
Normanton Zitting Cisticola	Data Curation	Normanton Zitting Cisticola	Australian_Bird_Data_Version_1.xlsx	figshare	doi:10.6084/m9.figshare.1499292	http://dx.doi.org/10.6084/m9.figshare.1499292
Golden-headed Cisticola	Data Curation	Golden-headed Cisticola	Australian_Bird_Data_Version_1.xlsx	figshare	doi:10.6084/m9.figshare.1499292	http://dx.doi.org/10.6084/m9.figshare.1499292
Northern Golden-headed Cisticola	Data Curation	Northern Golden-headed Cisticola	Australian_Bird_Data_Version_1.xlsx	figshare	doi:10.6084/m9.figshare.1499292	http://dx.doi.org/10.6084/m9.figshare.1499292
North-eastern Golden-headed Cisticola	Data Curation	North-eastern Golden-headed Cisticola	Australian_Bird_Data_Version_1.xlsx	figshare	doi:10.6084/m9.figshare.1499292	http://dx.doi.org/10.6084/m9.figshare.1499292
South-eastern Golden-headed Cisticola	Data Curation	South-eastern Golden-headed Cisticola	Australian_Bird_Data_Version_1.xlsx	figshare	doi:10.6084/m9.figshare.1499292	http://dx.doi.org/10.6084/m9.figshare.1499292
North-western Golden-headed Cisticola	Data Curation	North-western Golden-headed Cisticola	Australian_Bird_Data_Version_1.xlsx	figshare	doi:10.6084/m9.figshare.1499292	http://dx.doi.org/10.6084/m9.figshare.1499292
Pallas Grasshopper-Warbler	Data Curation	Pallas's Grasshopper-Warbler	Australian_Bird_Data_Version_1.xlsx	figshare	doi:10.6084/m9.figshare.1499292	http://dx.doi.org/10.6084/m9.figshare.1499292
Middendorff Grasshopper-Warbler	Data Curation	Middendorff's Grasshopper-Warbler	Australian_Bird_Data_Version_1.xlsx	figshare	doi:10.6084/m9.figshare.1499292	http://dx.doi.org/10.6084/m9.figshare.1499292
Brown Songlark	Data Curation	Brown Songlark	Australian_Bird_Data_Version_1.xlsx	figshare	doi:10.6084/m9.figshare.1499292	http://dx.doi.org/10.6084/m9.figshare.1499292
Rufous Songlark	Data Curation	Rufous Songlark	Australian_Bird_Data_Version_1.xlsx	figshare	doi:10.6084/m9.figshare.1499292	http://dx.doi.org/10.6084/m9.figshare.1499292
Tawny Grassbird	Data Curation	Tawny Grassbird	Australian_Bird_Data_Version_1.xlsx	figshare	doi:10.6084/m9.figshare.1499292	http://dx.doi.org/10.6084/m9.figshare.1499292
Australian Tawny Grassbird	Data Curation	Australian Tawny Grassbird	Australian_Bird_Data_Version_1.xlsx	figshare	doi:10.6084/m9.figshare.1499292	http://dx.doi.org/10.6084/m9.figshare.1499292
Little Grassbird	Data Curation	Little Grassbird	Australian_Bird_Data_Version_1.xlsx	figshare	doi:10.6084/m9.figshare.1499292	http://dx.doi.org/10.6084/m9.figshare.1499292
Eastern Little Grassbird	Data Curation	Eastern Little Grassbird	Australian_Bird_Data_Version_1.xlsx	figshare	doi:10.6084/m9.figshare.1499292	http://dx.doi.org/10.6084/m9.figshare.1499292
Tasmanian Little Grassbird	Data Curation	Tasmanian Little Grassbird	Australian_Bird_Data_Version_1.xlsx	figshare	doi:10.6084/m9.figshare.1499292	http://dx.doi.org/10.6084/m9.figshare.1499292
Western Little Grassbird	Data Curation	Western Little Grassbird	Australian_Bird_Data_Version_1.xlsx	figshare	doi:10.6084/m9.figshare.1499292	http://dx.doi.org/10.6084/m9.figshare.1499292
Spinifexbird	Data Curation	Spinifexbird	Australian_Bird_Data_Version_1.xlsx	figshare	doi:10.6084/m9.figshare.1499292	http://dx.doi.org/10.6084/m9.figshare.1499292
Great Reed-Warbler	Data Curation	Great Reed-Warbler	Australian_Bird_Data_Version_1.xlsx	figshare	doi:10.6084/m9.figshare.1499292	http://dx.doi.org/10.6084/m9.figshare.1499292
Eastern Great Reed-Warbler	Data Curation	Eastern Great Reed-Warbler	Australian_Bird_Data_Version_1.xlsx	figshare	doi:10.6084/m9.figshare.1499292	http://dx.doi.org/10.6084/m9.figshare.1499292
Australian Reed-Warbler	Data Curation	Australian Reed-Warbler	Australian_Bird_Data_Version_1.xlsx	figshare	doi:10.6084/m9.figshare.1499292	http://dx.doi.org/10.6084/m9.figshare.1499292
Eastern Australian Reed-Warbler	Data Curation	Eastern Australian Reed-Warbler	Australian_Bird_Data_Version_1.xlsx	figshare	doi:10.6084/m9.figshare.1499292	http://dx.doi.org/10.6084/m9.figshare.1499292
Western Australian Reed-Warbler	Data Curation	Western Australian Reed-Warbler	Australian_Bird_Data_Version_1.xlsx	figshare	doi:10.6084/m9.figshare.1499292	http://dx.doi.org/10.6084/m9.figshare.1499292
White-backed Swallow	Data Curation	White-backed Swallow	Australian_Bird_Data_Version_1.xlsx	figshare	doi:10.6084/m9.figshare.1499292	http://dx.doi.org/10.6084/m9.figshare.1499292
Asian House Martin	Data Curation	Asian House Martin	Australian_Bird_Data_Version_1.xlsx	figshare	doi:10.6084/m9.figshare.1499292	http://dx.doi.org/10.6084/m9.figshare.1499292
Eastern Asian House Martin	Data Curation	Eastern Asian House Martin	Australian_Bird_Data_Version_1.xlsx	figshare	doi:10.6084/m9.figshare.1499292	http://dx.doi.org/10.6084/m9.figshare.1499292
Fairy Martin	Data Curation	Fairy Martin	Australian_Bird_Data_Version_1.xlsx	figshare	doi:10.6084/m9.figshare.1499292	http://dx.doi.org/10.6084/m9.figshare.1499292
Tree Martin	Data Curation	Tree Martin	Australian_Bird_Data_Version_1.xlsx	figshare	doi:10.6084/m9.figshare.1499292	http://dx.doi.org/10.6084/m9.figshare.1499292
Mainland Tree Martin	Data Curation	Mainland Tree Martin	Australian_Bird_Data_Version_1.xlsx	figshare	doi:10.6084/m9.figshare.1499292	http://dx.doi.org/10.6084/m9.figshare.1499292
Tasmanian Tree Martin	Data Curation	Tasmanian Tree Martin	Australian_Bird_Data_Version_1.xlsx	figshare	doi:10.6084/m9.figshare.1499292	http://dx.doi.org/10.6084/m9.figshare.1499292
Red-rumped Swallow	Data Curation	Red-rumped Swallow	Australian_Bird_Data_Version_1.xlsx	figshare	doi:10.6084/m9.figshare.1499292	http://dx.doi.org/10.6084/m9.figshare.1499292
Eastern Red-rumped Swallow	Data Curation	Eastern Red-rumped Swallow	Australian_Bird_Data_Version_1.xlsx	figshare	doi:10.6084/m9.figshare.1499292	http://dx.doi.org/10.6084/m9.figshare.1499292
Welcome Swallow	Data Curation	Welcome Swallow	Australian_Bird_Data_Version_1.xlsx	figshare	doi:10.6084/m9.figshare.1499292	http://dx.doi.org/10.6084/m9.figshare.1499292
Western Welcome Swallow	Data Curation	Western Welcome Swallow	Australian_Bird_Data_Version_1.xlsx	figshare	doi:10.6084/m9.figshare.1499292	http://dx.doi.org/10.6084/m9.figshare.1499292
Eastern Welcome Swallow	Data Curation	Eastern Welcome Swallow	Australian_Bird_Data_Version_1.xlsx	figshare	doi:10.6084/m9.figshare.1499292	http://dx.doi.org/10.6084/m9.figshare.1499292
Barn Swallow	Data Curation	Barn Swallow	Australian_Bird_Data_Version_1.xlsx	figshare	doi:10.6084/m9.figshare.1499292	http://dx.doi.org/10.6084/m9.figshare.1499292
Eastern Barn Swallow	Data Curation	Eastern Barn Swallow	Australian_Bird_Data_Version_1.xlsx	figshare	doi:10.6084/m9.figshare.1499292	http://dx.doi.org/10.6084/m9.figshare.1499292
Red-whiskered Bulbul	Data Curation	Red-whiskered Bulbul	Australian_Bird_Data_Version_1.xlsx	figshare	doi:10.6084/m9.figshare.1499292	http://dx.doi.org/10.6084/m9.figshare.1499292
Chinese Red-whiskered Bulbul	Data Curation	Chinese Red-whiskered Bulbul	Australian_Bird_Data_Version_1.xlsx	figshare	doi:10.6084/m9.figshare.1499292	http://dx.doi.org/10.6084/m9.figshare.1499292
Dusky Warbler	Data Curation	Dusky Warbler	Australian_Bird_Data_Version_1.xlsx	figshare	doi:10.6084/m9.figshare.1499292	http://dx.doi.org/10.6084/m9.figshare.1499292
Arctic Warbler	Data Curation	Arctic Warbler	Australian_Bird_Data_Version_1.xlsx	figshare	doi:10.6084/m9.figshare.1499292	http://dx.doi.org/10.6084/m9.figshare.1499292
Christmas Island White-eye	Data Curation	Christmas Island White-eye	Australian_Bird_Data_Version_1.xlsx	figshare	doi:10.6084/m9.figshare.1499292	http://dx.doi.org/10.6084/m9.figshare.1499292
Ashy-bellied White-eye	Data Curation	Ashy-bellied White-eye	Australian_Bird_Data_Version_1.xlsx	figshare	doi:10.6084/m9.figshare.1499292	http://dx.doi.org/10.6084/m9.figshare.1499292
Arafura Ashy-bellied White-eye	Data Curation	Arafura Ashy-bellied White-eye	Australian_Bird_Data_Version_1.xlsx	figshare	doi:10.6084/m9.figshare.1499292	http://dx.doi.org/10.6084/m9.figshare.1499292
Yellow White-eye	Data Curation	Yellow White-eye	Australian_Bird_Data_Version_1.xlsx	figshare	doi:10.6084/m9.figshare.1499292	http://dx.doi.org/10.6084/m9.figshare.1499292
Western Yellow White-eye	Data Curation	Western Yellow White-eye	Australian_Bird_Data_Version_1.xlsx	figshare	doi:10.6084/m9.figshare.1499292	http://dx.doi.org/10.6084/m9.figshare.1499292
Northern Yellow White-eye	Data Curation	Northern Yellow White-eye	Australian_Bird_Data_Version_1.xlsx	figshare	doi:10.6084/m9.figshare.1499292	http://dx.doi.org/10.6084/m9.figshare.1499292
Silvereye	Data Curation	Silvereye	Australian_Bird_Data_Version_1.xlsx	figshare	doi:10.6084/m9.figshare.1499292	http://dx.doi.org/10.6084/m9.figshare.1499292
Great Barrier Reef Silvereye	Data Curation	Great Barrier Reef Silvereye	Australian_Bird_Data_Version_1.xlsx	figshare	doi:10.6084/m9.figshare.1499292	http://dx.doi.org/10.6084/m9.figshare.1499292
South-western Silvereye	Data Curation	South-western Silvereye	Australian_Bird_Data_Version_1.xlsx	figshare	doi:10.6084/m9.figshare.1499292	http://dx.doi.org/10.6084/m9.figshare.1499292
Eastern Silvereye	Data Curation	Eastern Silvereye	Australian_Bird_Data_Version_1.xlsx	figshare	doi:10.6084/m9.figshare.1499292	http://dx.doi.org/10.6084/m9.figshare.1499292
Tasmanian Silvereye	Data Curation	Tasmanian Silvereye	Australian_Bird_Data_Version_1.xlsx	figshare	doi:10.6084/m9.figshare.1499292	http://dx.doi.org/10.6084/m9.figshare.1499292
King Island Silvereye	Data Curation	King Island Silvereye	Australian_Bird_Data_Version_1.xlsx	figshare	doi:10.6084/m9.figshare.1499292	http://dx.doi.org/10.6084/m9.figshare.1499292
South Australian Silvereye	Data Curation	South Australian Silvereye	Australian_Bird_Data_Version_1.xlsx	figshare	doi:10.6084/m9.figshare.1499292	http://dx.doi.org/10.6084/m9.figshare.1499292
Lord Howe Silvereye	Data Curation	Lord Howe Silvereye	Australian_Bird_Data_Version_1.xlsx	figshare	doi:10.6084/m9.figshare.1499292	http://dx.doi.org/10.6084/m9.figshare.1499292
North-eastern Silvereye	Data Curation	North-eastern Silvereye	Australian_Bird_Data_Version_1.xlsx	figshare	doi:10.6084/m9.figshare.1499292	http://dx.doi.org/10.6084/m9.figshare.1499292
South-eastern Silvereye	Data Curation	South-eastern Silvereye	Australian_Bird_Data_Version_1.xlsx	figshare	doi:10.6084/m9.figshare.1499292	http://dx.doi.org/10.6084/m9.figshare.1499292
White-chested White-eye	Data Curation	White-chested White-eye	Australian_Bird_Data_Version_1.xlsx	figshare	doi:10.6084/m9.figshare.1499292	http://dx.doi.org/10.6084/m9.figshare.1499292
Slender-billed White-eye	Data Curation	Slender-billed White-eye	Australian_Bird_Data_Version_1.xlsx	figshare	doi:10.6084/m9.figshare.1499292	http://dx.doi.org/10.6084/m9.figshare.1499292
Robust White-eye	Data Curation	Robust White-eye	Australian_Bird_Data_Version_1.xlsx	figshare	doi:10.6084/m9.figshare.1499292	http://dx.doi.org/10.6084/m9.figshare.1499292
Common Starling	Data Curation	Common Starling	Australian_Bird_Data_Version_1.xlsx	figshare	doi:10.6084/m9.figshare.1499292	http://dx.doi.org/10.6084/m9.figshare.1499292
European Common Starling	Data Curation	European Common Starling	Australian_Bird_Data_Version_1.xlsx	figshare	doi:10.6084/m9.figshare.1499292	http://dx.doi.org/10.6084/m9.figshare.1499292
Rosy Starling	Data Curation	Rosy Starling	Australian_Bird_Data_Version_1.xlsx	figshare	doi:10.6084/m9.figshare.1499292	http://dx.doi.org/10.6084/m9.figshare.1499292
Purple-backed Starling	Data Curation	Purple-backed Starling	Australian_Bird_Data_Version_1.xlsx	figshare	doi:10.6084/m9.figshare.1499292	http://dx.doi.org/10.6084/m9.figshare.1499292
Chestnut-cheeked Starling	Data Curation	Chestnut-cheeked Starling	Australian_Bird_Data_Version_1.xlsx	figshare	doi:10.6084/m9.figshare.1499292	http://dx.doi.org/10.6084/m9.figshare.1499292
Common Myna	Data Curation	Common Myna	Australian_Bird_Data_Version_1.xlsx	figshare	doi:10.6084/m9.figshare.1499292	http://dx.doi.org/10.6084/m9.figshare.1499292
Indian Common Myna	Data Curation	Indian Common Myna	Australian_Bird_Data_Version_1.xlsx	figshare	doi:10.6084/m9.figshare.1499292	http://dx.doi.org/10.6084/m9.figshare.1499292
Metallic Starling	Data Curation	Metallic Starling	Australian_Bird_Data_Version_1.xlsx	figshare	doi:10.6084/m9.figshare.1499292	http://dx.doi.org/10.6084/m9.figshare.1499292
Torresian Metallic Starling	Data Curation	Torresian Metallic Starling	Australian_Bird_Data_Version_1.xlsx	figshare	doi:10.6084/m9.figshare.1499292	http://dx.doi.org/10.6084/m9.figshare.1499292
Singing Starling	Data Curation	Singing Starling	Australian_Bird_Data_Version_1.xlsx	figshare	doi:10.6084/m9.figshare.1499292	http://dx.doi.org/10.6084/m9.figshare.1499292
Tasman Starling	Data Curation	Tasman Starling	Australian_Bird_Data_Version_1.xlsx	figshare	doi:10.6084/m9.figshare.1499292	http://dx.doi.org/10.6084/m9.figshare.1499292
Norfolk Island Tasman Starling	Data Curation	Norfolk Island Tasman Starling	Australian_Bird_Data_Version_1.xlsx	figshare	doi:10.6084/m9.figshare.1499292	http://dx.doi.org/10.6084/m9.figshare.1499292
Lord Howe Tasman Starling	Data Curation	Lord Howe Tasman Starling	Australian_Bird_Data_Version_1.xlsx	figshare	doi:10.6084/m9.figshare.1499292	http://dx.doi.org/10.6084/m9.figshare.1499292
Grey-streaked Flycatcher	Data Curation	Grey-streaked Flycatcher	Australian_Bird_Data_Version_1.xlsx	figshare	doi:10.6084/m9.figshare.1499292	http://dx.doi.org/10.6084/m9.figshare.1499292
Dark-sided Flycatcher	Data Curation	Dark-sided Flycatcher	Australian_Bird_Data_Version_1.xlsx	figshare	doi:10.6084/m9.figshare.1499292	http://dx.doi.org/10.6084/m9.figshare.1499292
Asian Brown Flycatcher	Data Curation	Asian Brown Flycatcher	Australian_Bird_Data_Version_1.xlsx	figshare	doi:10.6084/m9.figshare.1499292	http://dx.doi.org/10.6084/m9.figshare.1499292
Blue-and-White Flycatcher	Data Curation	Blue-and-White Flycatcher	Australian_Bird_Data_Version_1.xlsx	figshare	doi:10.6084/m9.figshare.1499292	http://dx.doi.org/10.6084/m9.figshare.1499292
Eastern Blue-and-White Flycatcher	Data Curation	Eastern Blue-and-White Flycatcher	Australian_Bird_Data_Version_1.xlsx	figshare	doi:10.6084/m9.figshare.1499292	http://dx.doi.org/10.6084/m9.figshare.1499292
Mugimaki Flycatcher	Data Curation	Mugimaki Flycatcher	Australian_Bird_Data_Version_1.xlsx	figshare	doi:10.6084/m9.figshare.1499292	http://dx.doi.org/10.6084/m9.figshare.1499292
Narcissus Flycatcher	Data Curation	Narcissus Flycatcher	Australian_Bird_Data_Version_1.xlsx	figshare	doi:10.6084/m9.figshare.1499292	http://dx.doi.org/10.6084/m9.figshare.1499292
Eastern Narcissus Flycatcher	Data Curation	Eastern Narcissus Flycatcher	Australian_Bird_Data_Version_1.xlsx	figshare	doi:10.6084/m9.figshare.1499292	http://dx.doi.org/10.6084/m9.figshare.1499292
Blue Rock-Thrush	Data Curation	Blue Rock-Thrush	Australian_Bird_Data_Version_1.xlsx	figshare	doi:10.6084/m9.figshare.1499292	http://dx.doi.org/10.6084/m9.figshare.1499292
Eastern Blue Rock-Thrush	Data Curation	Eastern Blue Rock-Thrush	Australian_Bird_Data_Version_1.xlsx	figshare	doi:10.6084/m9.figshare.1499292	http://dx.doi.org/10.6084/m9.figshare.1499292
Siberian Blue Robin	Data Curation	Siberian Blue Robin	Australian_Bird_Data_Version_1.xlsx	figshare	doi:10.6084/m9.figshare.1499292	http://dx.doi.org/10.6084/m9.figshare.1499292
Isabelline Wheatear	Data Curation	Isabelline Wheatear	Australian_Bird_Data_Version_1.xlsx	figshare	doi:10.6084/m9.figshare.1499292	http://dx.doi.org/10.6084/m9.figshare.1499292
Bassian Thrush	Data Curation	Bassian Thrush	Australian_Bird_Data_Version_1.xlsx	figshare	doi:10.6084/m9.figshare.1499292	http://dx.doi.org/10.6084/m9.figshare.1499292
Wet Tropics Bassian Thrush	Data Curation	Wet Tropics Bassian Thrush	Australian_Bird_Data_Version_1.xlsx	figshare	doi:10.6084/m9.figshare.1499292	http://dx.doi.org/10.6084/m9.figshare.1499292
South Australian Bassian Thrush	Data Curation	South Australian Bassian Thrush	Australian_Bird_Data_Version_1.xlsx	figshare	doi:10.6084/m9.figshare.1499292	http://dx.doi.org/10.6084/m9.figshare.1499292
South-eastern Bassian Thrush	Data Curation	South-eastern Bassian Thrush	Australian_Bird_Data_Version_1.xlsx	figshare	doi:10.6084/m9.figshare.1499292	http://dx.doi.org/10.6084/m9.figshare.1499292
Russet-tailed Thrush	Data Curation	Russet-tailed Thrush	Australian_Bird_Data_Version_1.xlsx	figshare	doi:10.6084/m9.figshare.1499292	http://dx.doi.org/10.6084/m9.figshare.1499292
Australian Russet-tailed Thrush	Data Curation	Australian Russet-tailed Thrush	Australian_Bird_Data_Version_1.xlsx	figshare	doi:10.6084/m9.figshare.1499292	http://dx.doi.org/10.6084/m9.figshare.1499292
Siberian Thrush	Data Curation	Siberian Thrush	Australian_Bird_Data_Version_1.xlsx	figshare	doi:10.6084/m9.figshare.1499292	http://dx.doi.org/10.6084/m9.figshare.1499292
Eastern Siberian Thrush	Data Curation	Eastern Siberian Thrush	Australian_Bird_Data_Version_1.xlsx	figshare	doi:10.6084/m9.figshare.1499292	http://dx.doi.org/10.6084/m9.figshare.1499292
Song Thrush	Data Curation	Song Thrush	Australian_Bird_Data_Version_1.xlsx	figshare	doi:10.6084/m9.figshare.1499292	http://dx.doi.org/10.6084/m9.figshare.1499292
European Song Thrush	Data Curation	European Song Thrush	Australian_Bird_Data_Version_1.xlsx	figshare	doi:10.6084/m9.figshare.1499292	http://dx.doi.org/10.6084/m9.figshare.1499292
Common Blackbird	Data Curation	Common Blackbird	Australian_Bird_Data_Version_1.xlsx	figshare	doi:10.6084/m9.figshare.1499292	http://dx.doi.org/10.6084/m9.figshare.1499292
European Common Blackbird	Data Curation	European Common Blackbird	Australian_Bird_Data_Version_1.xlsx	figshare	doi:10.6084/m9.figshare.1499292	http://dx.doi.org/10.6084/m9.figshare.1499292
Eyebrowed Thrush	Data Curation	Eyebrowed Thrush	Australian_Bird_Data_Version_1.xlsx	figshare	doi:10.6084/m9.figshare.1499292	http://dx.doi.org/10.6084/m9.figshare.1499292
Island Thrush	Data Curation	Island Thrush	Australian_Bird_Data_Version_1.xlsx	figshare	doi:10.6084/m9.figshare.1499292	http://dx.doi.org/10.6084/m9.figshare.1499292
Christmas Island Thrush	Data Curation	Christmas Island Thrush	Australian_Bird_Data_Version_1.xlsx	figshare	doi:10.6084/m9.figshare.1499292	http://dx.doi.org/10.6084/m9.figshare.1499292
Norfolk Island Thrush	Data Curation	Norfolk Island Thrush	Australian_Bird_Data_Version_1.xlsx	figshare	doi:10.6084/m9.figshare.1499292	http://dx.doi.org/10.6084/m9.figshare.1499292
Lord Howe Thrush	Data Curation	Lord Howe Thrush	Australian_Bird_Data_Version_1.xlsx	figshare	doi:10.6084/m9.figshare.1499292	http://dx.doi.org/10.6084/m9.figshare.1499292
Greylag Goose	Data Curation	Greylag Goose	Australian_Bird_Data_Version_1.xlsx	figshare	doi:10.6084/m9.figshare.1499292	http://dx.doi.org/10.6084/m9.figshare.1499292
Domestic Greylag Goose	Data Curation	Domestic Greylag Goose	Australian_Bird_Data_Version_1.xlsx	figshare	doi:10.6084/m9.figshare.1499292	http://dx.doi.org/10.6084/m9.figshare.1499292
Muscovy Duck	Data Curation	Muscovy Duck	Australian_Bird_Data_Version_1.xlsx	figshare	doi:10.6084/m9.figshare.1499292	http://dx.doi.org/10.6084/m9.figshare.1499292
Sunda Teal	Data Curation	Sunda Teal	Australian_Bird_Data_Version_1.xlsx	figshare	doi:10.6084/m9.figshare.1499292	http://dx.doi.org/10.6084/m9.figshare.1499292
Chukar partridge	Data Curation	Chukar partridge	Australian_Bird_Data_Version_1.xlsx	figshare	doi:10.6084/m9.figshare.1499292	http://dx.doi.org/10.6084/m9.figshare.1499292
Norfolk Island Ground-Dove	Data Curation	Norfolk Island Ground-Dove	Australian_Bird_Data_Version_1.xlsx	figshare	doi:10.6084/m9.figshare.1499292	http://dx.doi.org/10.6084/m9.figshare.1499292
Nicobar pigeon	Data Curation	Nicobar pigeon	Australian_Bird_Data_Version_1.xlsx	figshare	doi:10.6084/m9.figshare.1499292	http://dx.doi.org/10.6084/m9.figshare.1499292
Wallace Fruit-Dove	Data Curation	Wallace's Fruit-Dove	Australian_Bird_Data_Version_1.xlsx	figshare	doi:10.6084/m9.figshare.1499292	http://dx.doi.org/10.6084/m9.figshare.1499292
Pied Imperial-Pigeon	Data Curation	Pied Imperial-Pigeon	Australian_Bird_Data_Version_1.xlsx	figshare	doi:10.6084/m9.figshare.1499292	http://dx.doi.org/10.6084/m9.figshare.1499292
Indonesian Pied Imperial-Pigeon	Data Curation	Indonesian Pied Imperial-Pigeon	Australian_Bird_Data_Version_1.xlsx	figshare	doi:10.6084/m9.figshare.1499292	http://dx.doi.org/10.6084/m9.figshare.1499292
Black-nest Swiftlet	Data Curation	Black-nest Swiftlet	Australian_Bird_Data_Version_1.xlsx	figshare	doi:10.6084/m9.figshare.1499292	http://dx.doi.org/10.6084/m9.figshare.1499292
Edible-nest Swiftlet	Data Curation	Edible-nest Swiftlet	Australian_Bird_Data_Version_1.xlsx	figshare	doi:10.6084/m9.figshare.1499292	http://dx.doi.org/10.6084/m9.figshare.1499292
Weka	Data Curation	Weka	Australian_Bird_Data_Version_1.xlsx	figshare	doi:10.6084/m9.figshare.1499292	http://dx.doi.org/10.6084/m9.figshare.1499292
Stewart Island Weka	Data Curation	Stewart Island Weka	Australian_Bird_Data_Version_1.xlsx	figshare	doi:10.6084/m9.figshare.1499292	http://dx.doi.org/10.6084/m9.figshare.1499292
Eurasian Golden Plover	Data Curation	Eurasian Golden Plover	Australian_Bird_Data_Version_1.xlsx	figshare	doi:10.6084/m9.figshare.1499292	http://dx.doi.org/10.6084/m9.figshare.1499292
Bristle-thighed Curlew	Data Curation	Bristle-thighed Curlew	Australian_Bird_Data_Version_1.xlsx	figshare	doi:10.6084/m9.figshare.1499292	http://dx.doi.org/10.6084/m9.figshare.1499292
Western Sandpiper	Data Curation	Western Sandpiper	Australian_Bird_Data_Version_1.xlsx	figshare	doi:10.6084/m9.figshare.1499292	http://dx.doi.org/10.6084/m9.figshare.1499292
Kerguelen Tern	Data Curation	Kerguelen Tern	Australian_Bird_Data_Version_1.xlsx	figshare	doi:10.6084/m9.figshare.1499292	http://dx.doi.org/10.6084/m9.figshare.1499292
South American Southern Rockhopper Penguin	Data Curation	South American Southern Rockhopper Penguin	Australian_Bird_Data_Version_1.xlsx	figshare	doi:10.6084/m9.figshare.1499292	http://dx.doi.org/10.6084/m9.figshare.1499292
Round Island Petrel	Data Curation	Round Island Petrel	Australian_Bird_Data_Version_1.xlsx	figshare	doi:10.6084/m9.figshare.1499292	http://dx.doi.org/10.6084/m9.figshare.1499292
Kerguelen Islands Imperial Shag	Data Curation	Kerguelen Islands Imperial Shag	Australian_Bird_Data_Version_1.xlsx	figshare	doi:10.6084/m9.figshare.1499292	http://dx.doi.org/10.6084/m9.figshare.1499292
White-eyed Buzzard	Data Curation	White-eyed Buzzard	Australian_Bird_Data_Version_1.xlsx	figshare	doi:10.6084/m9.figshare.1499292	http://dx.doi.org/10.6084/m9.figshare.1499292
Ring-necked Parakeet	Data Curation	Ring-necked Parakeet	Australian_Bird_Data_Version_1.xlsx	figshare	doi:10.6084/m9.figshare.1499292	http://dx.doi.org/10.6084/m9.figshare.1499292
Roper River Scrub-robin	Data Curation	Roper River Scrub-robin	Australian_Bird_Data_Version_1.xlsx	figshare	doi:10.6084/m9.figshare.1499292	http://dx.doi.org/10.6084/m9.figshare.1499292
Papuan Frilled Monarch	Data Curation	Papuan Frilled Monarch	Australian_Bird_Data_Version_1.xlsx	figshare	doi:10.6084/m9.figshare.1499292	http://dx.doi.org/10.6084/m9.figshare.1499292
Pacific Swallow	Data Curation	Pacific Swallow	Australian_Bird_Data_Version_1.xlsx	figshare	doi:10.6084/m9.figshare.1499292	http://dx.doi.org/10.6084/m9.figshare.1499292
Red-vented Bulbul	Data Curation	Red-vented Bulbul	Australian_Bird_Data_Version_1.xlsx	figshare	doi:10.6084/m9.figshare.1499292	http://dx.doi.org/10.6084/m9.figshare.1499292
Asian Golden Weaver	Data Curation	Asian Golden Weaver	Australian_Bird_Data_Version_1.xlsx	figshare	doi:10.6084/m9.figshare.1499292	http://dx.doi.org/10.6084/m9.figshare.1499292
White-winged Widowbird	Data Curation	White-winged Widowbird	Australian_Bird_Data_Version_1.xlsx	figshare	doi:10.6084/m9.figshare.1499292	http://dx.doi.org/10.6084/m9.figshare.1499292
Red Bishop	Data Curation	Red Bishop	Australian_Bird_Data_Version_1.xlsx	figshare	doi:10.6084/m9.figshare.1499292	http://dx.doi.org/10.6084/m9.figshare.1499292
Black-headed Munia	Data Curation	Black-headed Munia	Australian_Bird_Data_Version_1.xlsx	figshare	doi:10.6084/m9.figshare.1499292	http://dx.doi.org/10.6084/m9.figshare.1499292
Streak-headed Munia	Data Curation	Streak-headed Munia	Australian_Bird_Data_Version_1.xlsx	figshare	doi:10.6084/m9.figshare.1499292	http://dx.doi.org/10.6084/m9.figshare.1499292
Alaskan Yellow Wagtail	Data Curation	Alaskan Yellow Wagtail	Australian_Bird_Data_Version_1.xlsx	figshare	doi:10.6084/m9.figshare.1499292	http://dx.doi.org/10.6084/m9.figshare.1499292
Mongolian White Wagtail	Data Curation	Mongolian White Wagtail	Australian_Bird_Data_Version_1.xlsx	figshare	doi:10.6084/m9.figshare.1499292	http://dx.doi.org/10.6084/m9.figshare.1499292
